# Supplementary material for: Maternal blood transcriptome as a sensor of fetal organ maturation at the end of organogenesis in cattle
Source: Biol Reprod. 2023 Sep 2;109(5):749–58. doi: 10.1093/biolre/ioad103 (PMC10651065; doi:10.1093/biolre/ioad103)
Supplement: TableS1_ioad103 [file tables1_ioad103.xlsx]

## Sheet: Heart_ClusterA
EntrezID	Symbol	Gene Name
100336551	ABCC9	ATP binding cassette subfamily C member 9
510109	ABHD11	abhydrolase domain containing 11
508717	ABHD2	abhydrolase domain containing 2
509896	ABHD4	abhydrolase domain containing 4
538604	ABI3BP	ABI family member 3 binding protein
618245	ACBD6	acyl-CoA binding domain containing 6
280976	ACO2	aconitase 2
281592	ACTA1	actin, alpha 1, skeletal muscle
524770	ACTN1	actinin alpha 1
536607	ACTN2	actinin alpha 2
514371	ACTR1A	ARP1 actin related protein 1 homolog A
100125305	ACTR1B	ARP1 actin related protein 1 homolog B
507654	ADAMTSL4	ADAMTS like 4
107131164	ADAMTSL5	ADAMTS like 5
521761	ADARB1	adenosine deaminase, RNA specific B1
788151	ADCY4	adenylate cyclase 4
613941	ADIRF	adipogenesis regulatory factor
617828	ADORA2A	adenosine A2a receptor
616302	AGAP3	ArfGAP with GTPase domain, ankyrin repeat and PH domain 3
517397	AGL	amylo-alpha-1, 6-glucosidase, 4-alpha-glucanotransferase
508521	AGTRAP	angiotensin II receptor associated protein
280716	AK2	adenylate kinase 2
537810	AKAP6	A-kinase anchoring protein 6
509566	ALDOA	aldolase, fructose-bisphosphate A
510218	ALPK2	alpha kinase 2
516866	ALPK3	alpha kinase 3
100296784	ANKRD23	ankyrin repeat domain 23
521784	ANO6	anoctamin 6
282689	ANXA2	annexin A2
282183	AP2B1	adaptor related protein complex 2 subunit beta 1
539247	APH1A	aph-1 homolog A, gamma-secretase subunit
509619	APOBEC2	apolipoprotein B mRNA editing enzyme catalytic subunit 2
282653	AQP1	aquaporin 1 (Colton blood group)
615498	AQP7	aquaporin 7
509257	ARHGAP44	Rho GTPase activating protein 44
529043	ARHGEF10L	Rho guanine nucleotide exchange factor 10 like
505852	ARHGEF4	Rho guanine nucleotide exchange factor 4
524352	ARHGEF7	Rho guanine nucleotide exchange factor 7
524118	ARID5A	AT-rich interaction domain 5A
614282	ARL10	ADP ribosylation factor like GTPase 10
509977	ARL6IP5	ADP ribosylation factor like GTPase 6 interacting protein 5
614845	ARMH1	armadillo-like helical domain containing 1
100141009	ASB18	ankyrin repeat and SOCS box containing 18
539244	ASB2	ankyrin repeat and SOCS box containing 2
515266	ATF3	activating transcription factor 3
282144	ATP1A1	ATPase Na+/K+ transporting subunit alpha 1
510026	ATP1B4	ATPase Na+/K+ transporting family member beta 4
338053	ATP5MC1	ATP synthase membrane subunit c locus 1
767982	ATP5MD	ATP synthase membrane subunit DAPIT
282690	ATP5PF	ATP synthase peripheral stalk subunit F6
281640	ATP5PO	ATP synthase peripheral stalk subunit OSCP
782633	BAG3	BCL2 associated athanogene 3
507837	BAIAP2	BAI1 associated protein 2
514090	BAK1	BCL2 antagonist/killer 1
527550	BCAR1	BCAR1, Cas family scaffold protein
100138731	BCL6B	B cell CLL/lymphoma 6B
618295	BCL7C	BCL tumor suppressor 7C
280733	BGN	biglycan
508716	BSG	basigin
531855	C18H19orf47	chromosome 18 C19orf47 homolog
520712	C5H22orf23	chromosome 5 C22orf23 homolog
509027	CA14	carbonic anhydrase 14
282412	CACNA1H	calcium voltage-gated channel subunit alpha1 H
327667	CACNB2	calcium voltage-gated channel auxiliary subunit beta 2
533826	CAND2	cullin associated and neddylation dissociated 2 (putative)
281662	CAPN2	calpain 2
528555	CASQ2	calsequestrin 2
281040	CAV1	caveolin 1
538457	CAVIN1	caveolae associated protein 1, transcript variant 2
510203	CAVIN3	caveolae associated protein 3
530799	CCDC141	coiled-coil domain containing 141
534614	CCDC158	coiled-coil domain containing 158
529878	CCDC69	coiled-coil domain containing 69
523328	CD151	CD151 molecule
281052	CD36	CD36 molecule, transcript variant 1
511435	CD81	CD81 molecule
512302	CDH13	cadherin 13
510242	CDIP1	cell death inducing p53 target 1
513497	CDKN1A	cyclin dependent kinase inhibitor 1A
519047	CEMIP	cell migration inducing hyaluronidase 1
504370	CEND1	cell cycle exit and neuronal differentiation 1
505233	CERS4	ceramide synthase 4
511761	CFAP161	cilia and flagella associated protein 161
539332	CFL2	cofilin 2
517509	CGNL1	cingulin like 1
615846	CHCHD10	coiled-coil-helix-coiled-coil-helix domain containing 10
530880	CHD5	chromodomain helicase DNA binding protein 5
538944	CKMT2	creatine kinase, mitochondrial 2
515783	CLEC3B	C-type lectin domain family 3 member B
286823	CLIC4	chloride intracellular channel 4
534583	CNN1	calponin 1
767926	COMMD3	COMM domain containing 3
514949	COMTD1	catechol-O-methyltransferase domain containing 1
512756	COPS6	COP9 signalosome subunit 6
536925	COQ8A	coenzyme Q8A
527107	CORIN	corin, serine peptidase
615274	CORO2B	coronin 2B
614661	CORO6	coronin 6
511440	COX10	COX10, heme A:farnesyltransferase cytochrome c oxidase assembly factor
287012	COX5B	cytochrome c oxidase subunit Vb
100270792	COX6B1	cytochrome c oxidase subunit VIb polypeptide 1 (ubiquitous)
503554	COX6B2	cytochrome c oxidase subunit 6B2
338086	COX7A1	cytochrome c oxidase subunit 7A1
281091	COX8A	cytochrome c oxidase subunit VIIIA (ubiquitous)
509459	CPT1B	carnitine palmitoyltransferase 1B
534505	CPXM2	carboxypeptidase X, M14 family member 2
615055	CRACR2B	calcium release activated channel regulator 2B
534129	CREB5	cAMP responsive element binding protein 5
574093	CRIP1	cysteine rich protein 1
780821	CRIP2	cysteine rich protein 2
540109	CRTC3	CREB regulated transcription coactivator 3
281719	CRYAB	crystallin alpha B
280682	CS	citrate synthase
615329	CSRP1	cysteine and glycine rich protein 1
540407	CSRP3	cysteine and glycine rich protein 3
281102	CST3	cystatin C
509192	CTDNEP1	CTD nuclear envelope phosphatase 1
780777	CTNNA3	catenin alpha 3
281105	CTSB	cathepsin B
504397	CWC27	CWC27 spliceosome associated protein homolog
536960	CYB5R2	cytochrome b5 reductase 2
512500	CYC1	cytochrome c1
525506	DAPK3	death associated protein kinase 3
507590	DBNDD2	dysbindin domain containing 2
514327	DCTN3	dynactin subunit 3
537391	DDAH1	dimethylarginine dimethylaminohydrolase 1
529235	DDIT4	DNA damage inducible transcript 4
511887	DGKZ	diacylglycerol kinase zeta
511433	DLC1	DLC1 Rho GTPase activating protein
518746	DLL4	delta like canonical Notch ligand 4
530597	DMAC2	distal membrane arm assembly complex 2
537655	DMD	dystrophin
513675	DMPK	DM1 protein kinase
540345	DRAP1	DR1 associated protein 1
527539	DRC3	dynein regulatory complex subunit 3
507294	DUSP14	dual specificity phosphatase 14
513342	DYNLRB1	dynein light chain roadblock-type 1
508157	DYSF	dysferlin
511765	ECSCR	endothelial cell surface expressed chemotaxis and apoptosis regulator
281138	EEF2	eukaryotic translation elongation factor 2
617677	EFCC1	EF-hand and coiled-coil domain containing 1
522462	EFHD1	EF-hand domain family member D1
613671	EGFL7	EGF like domain multiple 7
535578	EGLN3	egl-9 family hypoxia inducible factor 3
509613	EIF4EBP1	eukaryotic translation initiation factor 4E binding protein 1
507692	EMC10	ER membrane protein complex subunit 10
514291	EMILIN2	elastin microfibril interfacer 2
540303	ENO3	enolase 3
537431	ENPP6	ectonucleotide pyrophosphatase/phosphodiesterase 6
538660	EPN3	epsin 3
768074	ETFDH	electron transfer flavoprotein dehydrogenase
783110	ETFRF1	electron transfer flavoprotein regulatory factor 1
516536	EVA1C	eva-1 homolog C
509273	FAHD1	fumarylacetoacetate hydrolase domain containing 1
614787	FAM129A	family with sequence similarity 129 member A
617104	FAM162A	family with sequence similarity 162 member A
509420	FAM189A2	family with sequence similarity 189 member A2
616754	FAM212B	family with sequence similarity 212 member B
777592	FAM229B	family with sequence similarity 229 member B
539229	FAM69B	family with sequence similarity 69 member B
538402	FAM81A	family with sequence similarity 81 member A
511465	FAM89B	family with sequence similarity 89 member B
614585	FAM96B	family with sequence similarity 96 member B
613597	FBXO40	F-box protein 40
613533	FLNB	filamin B
528415	FLNC	filamin C
615161	FRMD5	FERM domain containing 5
281170	FRZB	frizzled related protein
515367	FSTL3	follistatin like 3
327715	GABARAP	GABA type A receptor-associated protein
517040	GABBR2	gamma-aminobutyric acid type B receptor subunit 2
282239	GABRB1	gamma-aminobutyric acid type A receptor beta1 subunit
281181	GAPDH	glyceraldehyde-3-phosphate dehydrogenase
504526	GAS6	growth arrest specific 6
654400	GATA6	GATA binding protein 6
100139170	GBA2	glucosylceramidase beta 2
538437	GEM	GTP binding protein overexpressed in skeletal muscle, transcript variant 2
538913	GJA4	gap junction protein alpha 4
539491	GJA5	gap junction protein alpha 5
281791	GNAI2	G protein subunit alpha i2
281792	GNAO1	G protein subunit alpha o1
281202	GNB2	G protein subunit beta 2
281206	GOT1	glutamic-oxaloacetic transaminase 1
286886	GOT2	glutamic-oxaloacetic transaminase 2
281801	GRK5	G protein-coupled receptor kinase 5
786335	GYS1	glycogen synthase 1
514807	HABP4	hyaluronan binding protein 4
281811	HADHB	hydroxyacyl-CoA dehydrogenase trifunctional multienzyme complex subunit beta
614404	HAUS7	HAUS augmin like complex subunit 7
535210	HCFC1R1	host cell factor C1 regulator 1
509223	HEBP2	heme binding protein 2
538866	HIPK3	homeodomain interacting protein kinase 3
510616	HK3	hexokinase 3
100298939	HRAS	HRas proto-oncogene, GTPase
516099	HSPB1	heat shock protein family B (small) member 1
508671	HSPB2	heat shock protein family B (small) member 2
512251	HSPB7	heat shock protein family B (small) member 7
539524	HSPB8	heat shock protein family B (small) member 8
281833	HSPE1	heat shock protein family E (Hsp10) member 1
613338	IDH3B	isocitrate dehydrogenase 3 (NAD(+)) beta, transcript variant B
535465	IFI27L2	interferon, alpha-inducible protein 27-like 2
616368	IGFBP7	insulin like growth factor binding protein 7
101905957	INAFM2	InaF motif containing 2
281867	INHBA	inhibin subunit beta A
615232	INPP5A	inositol polyphosphate-5-phosphatase A
101903592	IQCA1L	IQ motif containing with AAA domain 1 like
100337321	IRX2	iroquois homeobox 2
614900	IRX4	iroquois homeobox 4
535951	ITGA1	integrin subunit alpha 1
281873	ITGA5	integrin subunit alpha 5
613381	JPT1	Jupiter microtubule associated homolog 1
445543	JUP	junction plakoglobin
509964	KANK3	KN motif and ankyrin repeat domains 3
528014	KCNE1	potassium voltage-gated channel subfamily E regulatory subunit 1
282572	KCNJ8	potassium voltage-gated channel subfamily J member 8
613605	KCNQ5	potassium voltage-gated channel subfamily Q member 5
618184	KDELR1	KDEL endoplasmic reticulum protein retention receptor 1
616884	KIF25	kinesin family member 25
520939	KLF2	Kruppel like factor 2
541138	KLHDC3	kelch domain containing 3
615481	KLHL32	kelch like family member 32
505794	KLHL41	kelch like family member 41
505723	LARP4B	La ribonucleoprotein domain family member 4B
536781	LDB3	LIM domain binding 3
281274	LDHA	lactate dehydrogenase A
511553	LDLRAD4	low density lipoprotein receptor class A domain containing 4
513539	LIMK2	LIM domain kinase 2
404144	LMNA	lamin A/C
100296627	LOC100296627	multidrug resistance protein 1
100847606	LOC100847606	uncharacterized LOC100847606
100847972	LOC100847972	uncharacterized LOC100847972
100848604	LOC100848604	uncharacterized LOC100848604
100848933	LOC100848933	uncharacterized LOC100848933
101902435	LOC101902435	phosphatidylcholine translocator ABCB4-like
101903858	LOC101903858	uncharacterized LOC101903858
101904520	LOC101904520	uncharacterized LOC101904520
101905293	LOC101905293	fibrous sheath-interacting protein 2-like
101907503	LOC101907503	uncharacterized LOC101907503
104968875	LOC104968875	uncharacterized LOC104968875
104969105	LOC104969105	uncharacterized LOC104969105
104971021	LOC104971021	uncharacterized LOC104971021
104971213	LOC104971213	uncharacterized LOC104971213
107131542	LOC107131542	proteasome assembly chaperone 3 pseudogene
112442559	LOC112442559	uncharacterized LOC112442559
112442656	LOC112442656	uncharacterized LOC112442656
112446663	LOC112446663	uncharacterized LOC112446663
112447766	LOC112447766	uncharacterized LOC112447766
112448470	LOC112448470	uncharacterized LOC112448470
112448757	LOC112448757	uncharacterized LOC112448757
513894	LOC513894	CAVP-target protein
521580	LOC521580	uncharacterized LOC521580
522540	LOC522540	myeloid-associated differentiation marker
783730	LOC783730	retrotransposon Gag-like protein 8
784007	LOC784007	T-lymphocyte surface antigen Ly-9
505750	LRIG1	leucine rich repeats and immunoglobulin like domains 1
517750	LRRC10	leucine rich repeat containing 10
516507	LRRC66	leucine rich repeat containing 66
616994	LRRFIP1	LRR binding FLII interacting protein 1
510368	LRRFIP2	LRR binding FLII interacting protein 2
281905	LTBP2	latent transforming growth factor beta binding protein 2
516158	LYNX1	Ly6/neurotoxin 1
613568	MACROD1	MACRO domain containing 1
534306	MADD	MAP kinase activating death domain
508943	MAP3K3	mitogen-activated protein kinase kinase kinase 3
537380	MAP3K5	mitogen-activated protein kinase kinase kinase 5
615215	MAPKAPK3	mitogen-activated protein kinase-activated protein kinase 3
281306	MDH2	malate dehydrogenase 2
540985	ME1	malic enzyme 1
100336730	MEF2D	myocyte enhancer factor 2D
614798	MFSD6L	major facilitator superfamily domain containing 6 like
513234	MGARP	mitochondria localized glutamic acid rich protein
616091	MGMT	O-6-methylguanine-DNA methyltransferase
507346	MGST3	microsomal glutathione S-transferase 3
532244	MICAL3	microtubule associated monooxygenase, calponin and LIM domain containing 3
531343	MLPH	melanophilin
282887	MMP15	matrix metallopeptidase 15
617466	MRPS24	mitochondrial ribosomal protein S24
540426	MSN	moesin
617849	MSRB3	methionine sulfoxide reductase B3
508852	MTFR1L	mitochondrial fission regulator 1 like
616677	MTUS2	microtubule associated scaffold protein 2
506295	MYADM	myeloid associated differentiation marker
767614	MYBPC3	myosin binding protein C, cardiac
100296004	MYH6	myosin, heavy chain 6, cardiac muscle, alpha
282714	MYH7	myosin heavy chain 7
521764	MYH7B	myosin heavy chain 7B
404108	MYH9	myosin heavy chain 9
505519	MYL2	myosin light chain 2
618352	MYL3	myosin light chain 3
504201	MYL4	myosin light chain 4
505964	MYL9	myosin light chain 9
526379	MYLK3	myosin light chain kinase 3
508470	MYO15B	myosin XVB
617611	MYO16	myosin XVI
519634	MYO18A	myosin XVIIIA
540437	MYO18B	myosin XVIIIB
281937	MYO1C	myosin IC
523485	MYO1E	myosin IE
539517	MYOCD	myocardin
532872	MYOM3	myomesin 3
281939	MYOZ1	myozenin 1
509704	MYRF	myelin regulatory factor
104968465	MYZAP	myocardial zonula adherens protein
532809	NAT14	N-acetyltransferase 14 (putative)
326346	NDUFA11	NADH:ubiquinone oxidoreductase subunit A11
338084	NDUFA13	NADH:ubiquinone oxidoreductase subunit A13
338064	NDUFA3	NADH:ubiquinone oxidoreductase subunit A3
327704	NDUFA4	NDUFA4, mitochondrial complex associated
327714	NDUFA5	NADH:ubiquinone oxidoreductase subunit A5
327670	NDUFA6	NADH:ubiquinone oxidoreductase subunit A6
327710	NDUFA8	NADH:ubiquinone oxidoreductase subunit A8
327702	NDUFAB1	NADH:ubiquinone oxidoreductase subunit AB1
327690	NDUFB1	NADH:ubiquinone oxidoreductase subunit B1
327701	NDUFB10	NADH:ubiquinone oxidoreductase subunit B10
327706	NDUFB4	NADH:ubiquinone oxidoreductase subunit B4
282517	NDUFB8	NADH:ubiquinone oxidoreductase subunit B8
287327	NDUFS3	NADH:ubiquinone oxidoreductase core subunit S3
282290	NDUFV2	NADH:ubiquinone oxidoreductase core subunit V2
517987	NEBL	nebulette
526835	NEURL2	neuralized E3 ubiquitin protein ligase 2
504819	NEXN	nexilin F-actin binding protein
526392	NFKB2	nuclear factor kappa B subunit 2
522875	NKIRAS1	NFKB inhibitor interacting Ras like 1
509053	NKIRAS2	NFKB inhibitor interacting Ras like 2
789234	NKPD1	NTPase KAP family P-loop domain containing 1
511042	NMNAT2	nicotinamide nucleotide adenylyltransferase 2
281358	NPR3	natriuretic peptide receptor 3
528390	NR4A1	nuclear receptor subfamily 4 group A member 1
532640	NRAP	nebulin related anchoring protein
516730	OLFML2A	olfactomedin like 2A
511233	ORAI2	ORAI calcium release-activated calcium modulator 2
282638	P2RY2	purinergic receptor P2Y2
539742	PAK4	p21 (RAC1) activated kinase 4
100532750	PALM2	paralemmin 2
509823	PALMD	palmdelphin
280890	PAM	peptidylglycine alpha-amidating monooxygenase
518368	PARM1	prostate androgen-regulated mucin-like protein 1
508547	PDE4DIP	phosphodiesterase 4D interacting protein
107131388	PDE8B	phosphodiesterase 8B
507367	PDK4	pyruvate dehydrogenase kinase 4
614675	PDLIM1	PDZ and LIM domain 1
503621	PDLIM5	PDZ and LIM domain 5
431786	PEBP1	phosphatidylethanolamine binding protein 1
513254	PEBP4	phosphatidylethanolamine binding protein 4
521522	PEX19	peroxisomal biogenesis factor 19
507119	PFKP	phosphofructokinase, platelet
515067	PGAM2	phosphoglycerate mutase 2
533996	PHLDB1	pleckstrin homology like domain family B member 1
533737	PICK1	protein interacting with PRKCA 1
512082	PIK3IP1	phosphoinositide-3-kinase interacting protein 1
613524	PKIA	cAMP-dependent protein kinase inhibitor alpha, transcript variant 1
404169	PKIG	cAMP-dependent protein kinase inhibitor gamma
537784	PKP2	plakophilin 2
281986	PLCD1	phospholipase C delta 1
514554	PLD1	phospholipase D1, phosphatidylcholine-specific
613932	PLD3	phospholipase D family member 3
107133475	PLEKHA6	pleckstrin homology domain containing A6
528261	PLEKHA7	pleckstrin homology domain containing A7
782309	PLEKHF1	pleckstrin homology and FYVE domain containing 1
539449	PLK2	polo like kinase 2
768245	PLPP7	phospholipid phosphatase 7 (inactive)
505640	PLTP	phospholipid transfer protein
781625	PLXND1	plexin D1
616366	PODXL	podocalyxin like
281416	POMC	proopiomelanocortin
540535	POPDC2	popeye domain containing 2
100139174	POPDC3	popeye domain containing 3
528475	POU2AF1	POU class 2 associating factor 1
338446	PPARGC1A	PPARG coactivator 1 alpha
510684	PPIP5K1	diphosphoinositol pentakisphosphate kinase 1
618210	PPM1F	protein phosphatase, Mg2+/Mn2+ dependent 1F
514428	PPP1R3B	protein phosphatase 1 regulatory subunit 3B
535321	PPP2R1A	protein phosphatase 2 scaffold subunit Aalpha
787607	PPP2R3A	protein phosphatase 2 regulatory subunit B''alpha
538954	PRKAA2	protein kinase AMP-activated catalytic subunit alpha 2
282322	PRKACA	protein kinase cAMP-activated catalytic subunit alpha
504219	PRKAG2	protein kinase AMP-activated non-catalytic subunit gamma 2
513695	PRR19	proline rich 19
100335204	PRRT4	proline rich transmembrane protein 4
523124	PSD	pleckstrin and Sec7 domain containing
493993	PSENEN	presenilin enhancer, gamma-secretase subunit
282330	PTGER3	prostaglandin E receptor 3
493639	PTGES2	prostaglandin E synthase 2
100137722	PTP4A3	protein tyrosine phosphatase type IVA, member 3
514460	PTPA	protein phosphatase 2 phosphatase activator
514957	PUM3	pumilio RNA binding family member 3
526865	PVR	poliovirus receptor
505560	PYGB	glycogen phosphorylase B
282029	RAB3A	RAB3A, member RAS oncogene family
282516	RAP1GDS1	Rap1 GTPase-GDP dissociation stimulator 1
505541	RASIP1	Ras interacting protein 1
525419	RBM20	RNA binding motif protein 20
524220	RBM24	RNA binding motif protein 24
614417	RBPMS	RNA binding protein, mRNA processing factor
107132857	RBPMS2	RNA binding protein, mRNA processing factor 2
539640	RCAN1	regulator of calcineurin 1
525636	RCAN2	regulator of calcineurin 2, transcript variant 1
512205	RCSD1	RCSD domain containing 1
517545	RGS6	regulator of G protein signaling 6
613327	RGS7BP	regulator of G protein signaling 7 binding protein
539635	RIPOR2	RHO family interacting cell polarization regulator 2
507697	RNF157	ring finger protein 157
539200	RNF183	ring finger protein 183
616057	RNF207	ring finger protein 207
281465	ROM1	retinal outer segment membrane protein 1
505165	RRAD	RRAD, Ras related glycolysis inhibitor and calcium channel regulator
616503	RRAS	RAS related
615809	RTL8C	retrotransposon Gag like 8C
537376	RYR2	ryanodine receptor 2
525716	S100B	S100 calcium binding protein B
100138793	SALL3	spalt like transcription factor 3
509172	SAMD4B	sterile alpha motif domain containing 4B
535716	SCHIP1	schwannomin interacting protein 1
282061	SCN5A	sodium voltage-gated channel alpha subunit 5
528813	SCNN1D	sodium channel epithelial 1 delta subunit
529947	SCUBE2	signal peptide, CUB domain and EGF like domain containing 2
286840	SDHB	succinate dehydrogenase complex iron sulfur subunit B
523694	SELENOW	selenoprotein W
281375	SERPINE1	serpin family E member 1
515928	SETD7	SET domain containing lysine methyltransferase 7
100139116	SGIP1	SH3 domain GRB2 like endophilin interacting protein 1
510489	SH3KBP1	SH3 domain containing kinase binding protein 1
540718	SH3RF2	SH3 domain containing ring finger 2
617754	SHISA4	shisa family member 4
100337254	SIK1	salt inducible kinase 1
505775	SLC16A1	solute carrier family 16 member 1
282478	SLC25A4	solute carrier family 25 member 4
508193	SLC39A8	solute carrier family 39 member 8
517077	SLC4A10	solute carrier family 4 member 10
407174	SLC6A17	solute carrier family 6 member 17
337925	SLC8A1	solute carrier family 8 member A1
317704	SLCO2B1	solute carrier organic anion transporter family member 2B1
513598	SMG5	SMG5, nonsense mediated mRNA decay factor
782900	SMIM4	small integral membrane protein 4
508379	SMOC1	SPARC related modular calcium binding 1
532143	SMTNL2	smoothelin like 2
537404	SMYD1	SET and MYND domain containing 1
516917	SNAP91	synaptosome associated protein 91
511816	SNAPIN	SNAP associated protein
100568461	SNHG4	small nucleolar RNA host gene 4 (non-protein coding)
100125285	SNX21	sorting nexin family member 21
532481	SOD3	superoxide dismutase 3
614391	SORBS2	sorbin and SH3 domain containing 2
539447	SPACA9	sperm acrosome associated 9
522957	SPAG16	sperm associated antigen 16
515086	SPAG7	sperm associated antigen 7
507537	SPARCL1	SPARC like 1
523846	SPOCK2	SPARC (osteonectin), cwcv and kazal like domains proteoglycan 2
282866	SPON1	spondin 1
513912	SRL	sarcalumenin
508325	SRPK3	SRSF protein kinase 3
512652	SSH2	slingshot protein phosphatase 2
511690	ST6GALNAC2	ST6 N-acetylgalactosaminide alpha-2,6-sialyltransferase 2
404124	ST6GALNAC4	ST6 N-acetylgalactosaminide alpha-2,6-sialyltransferase 4
538697	STARD13	StAR related lipid transfer domain containing 13
515988	STAT4	signal transducer and activator of transcription 4
100125834	STOM	stomatin
509983	SUCLG1	succinate-CoA ligase alpha subunit
281510	SYN1	synapsin I
618122	SYNC	syncoilin, intermediate filament protein
513812	SYNGR2	synaptogyrin 2
540850	SYT7	synaptotagmin 7
404136	TACR3	tachykinin receptor 3
513463	TAGLN	transgelin
513257	TCAP	titin-cap
787094	TESC	tescalcin
510032	TFEB	transcription factor EB
515834	TGFB1I1	transforming growth factor beta 1 induced transcript 1
533038	TM4SF1	transmembrane 4 L six family member 1
534678	TMEM163	transmembrane protein 163
618298	TMEM182	transmembrane protein 182
614257	TMEM252	transmembrane protein 252
532775	TMEM38A	transmembrane protein 38A
514936	TMEM51	transmembrane protein 51
507172	TMEM88	transmembrane protein 88
509244	TMX2	thioredoxin related transmembrane protein 2
617439	TNFRSF12A	TNF receptor superfamily member 12A, transcript variant 2
509486	TNNC1	troponin C1, slow skeletal and cardiac type
100301375	TNNI1	troponin I1, slow skeletal type
511094	TNNI3	troponin I3, cardiac type
535940	TNNI3K	TNNI3 interacting kinase
286816	TNNT2	troponin T2, cardiac type
282096	TNNT3	troponin T3, fast skeletal type
507934	TOB2	transducer of ERBB2, 2
614074	TOMM7	translocase of outer mitochondrial membrane 7
281544	TPM1	tropomyosin 1
497015	TPM2	tropomyosin 2
616205	TRAPPC1	trafficking protein particle complex 1
534061	TRDN	triadin
521857	TRIB1	tribbles pseudokinase 1
618638	TRIM47	tripartite motif containing 47
616362	TRIM55	tripartite motif containing 55
528912	TRIM63	tripartite motif containing 63
533171	TRIP10	thyroid hormone receptor interactor 10
616909	TTC7B	tetratricopeptide repeat domain 7B
539530	TTLL1	tubulin tyrosine ligase like 1
768036	TUBA8	tubulin alpha 8
282024	TWF2	twinfilin actin binding protein 2
518778	TXLNB	taxilin beta
784326	UBE2E2	ubiquitin conjugating enzyme E2 E2
504533	UBL4A	ubiquitin like 4A
616109	UQCR10	ubiquinol-cytochrome c reductase, complex III subunit X
281570	UQCR11	ubiquinol-cytochrome c reductase, complex III subunit XI
282393	UQCRC1	ubiquinol-cytochrome c reductase core protein 1
522980	USP2	ubiquitin specific peptidase 2
540406	VAMP5	vesicle associated membrane protein 5
326580	VAPB	VAMP associated protein B and C
514902	VASP	vasodilator stimulated phosphoprotein
783645	VCL	vinculin
533223	WDR1	WD repeat domain 1
505366	WFDC1	WAP four-disulfide core domain 1
100298456	WFS1	wolframin ER transmembrane glycoprotein
506433	WNK1	WNK lysine deficient protein kinase 1
525243	WSCD2	WSC domain containing 2
101902671	XG	Xg glycoprotein (Xg blood group)
506090	XIRP2	xin actin binding repeat containing 2
282126	YWHAH	tyrosine 3-monooxygenase/tryptophan 5-monooxygenase activation protein eta
616669	ZCCHC24	zinc finger CCHC-type containing 24
404110	ZFAND5	zinc finger AN1-type containing 5
767898	ZFP36L2	ZFP36 ring finger protein like 2
615493	ZNF219	zinc finger protein 219
107131321	ZNF358	zinc finger protein 358
615311	ZNF629	zinc finger protein 629
539058	ZNF672	zinc finger protein 672

## Sheet: Gonad_ClusterB
EntrezID	Symbol	Gene Name
505842	AACS	acetoacetyl-CoA synthetase
100299651	ABCA2	ATP binding cassette subfamily A member 2
511769	ABCC5	ATP binding cassette subfamily C member 5
537711	ABI2	abl interactor 2
514788	ACOT7	acyl-CoA thioesterase 7
404122	ACTG1	actin gamma 1
100125416	ACTL6A	actin like 6A
282131	ACVR2B	activin A receptor type 2B
282132	ADAM10	ADAM metallopeptidase domain 10
407229	ADAM12	ADAM metallopeptidase domain 12
523627	ADAM33	ADAM metallopeptidase domain 33
520133	ADAMTS16	ADAM metallopeptidase with thrombospondin type 1 motif 16
537961	ADAMTS19	ADAM metallopeptidase with thrombospondin type 1 motif 19
510708	ADCY2	adenylate cyclase 2
505225	ADD3	adducin 3
506672	ADGRB2	adhesion G protein-coupled receptor B2
788252	ADGRL1	adhesion G protein-coupled receptor L1
533757	ADNP	activity dependent neuroprotector homeobox
504380	ADNP2	ADNP homeobox 2
537791	AEBP2	AE binding protein 2
534032	AFAP1	actin filament associated protein 1
504856	AFDN	afadin, adherens junction formation factor
522972	AGO1	argonaute 1, RISC catalytic component
406231	AGO3	argonaute RISC catalytic component 3
528046	AGO4	argonaute 4, RISC catalytic component
507456	AGPAT4	1-acylglycerol-3-phosphate O-acyltransferase 4
533105	AKAP11	A-kinase anchoring protein 11
513774	AKAP12	A-kinase anchoring protein 12
281614	ALCAM	activated leukocyte cell adhesion molecule
535075	ALDH1A2	aldehyde dehydrogenase 1 family member A2
539837	ALG10	ALG10, alpha-1,2-glucosyltransferase
515282	ALG13	putative bifunctional UDP-N-acetylglucosamine transferase and deubiquitinase ALG13
504346	ALG9	ALG9, alpha-1,2-mannosyltransferase
524465	AMN1	antagonist of mitotic exit network 1 homolog
535509	AMOT	angiomotin
540507	ANGEL2	angel homolog 2
617915	ANGPT4	angiopoietin 4
528403	ANKFY1	ankyrin repeat and FYVE domain containing 1
505204	ANKIB1	ankyrin repeat and IBR domain containing 1
540159	ANKLE2	ankyrin repeat and LEM domain containing 2
510084	ANKRD10	ankyrin repeat domain 10
507779	ANKRD16	ankyrin repeat domain 16
508405	ANKRD17	ankyrin repeat domain 17
530559	ANKRD24	ankyrin repeat domain 24
534898	ANKRD46	ankyrin repeat domain 46
516065	ANKRD6	ankyrin repeat domain 6
507677	AP1G1	adaptor related protein complex 1 subunit gamma 1
768053	AP1S1	adaptor related protein complex 1 subunit sigma 1
784163	AP3B2	adaptor related protein complex 3 subunit beta 2
539663	AP5M1	adaptor related protein complex 5 subunit mu 1
525278	APBB3	amyloid beta precursor protein binding family B member 3
280722	APP	amyloid beta precursor protein
522232	ARFGEF3	ARFGEF family member 3
540393	ARHGAP12	Rho GTPase activating protein 12
506260	ARHGAP32	Rho GTPase activating protein 32
508009	ARHGAP42	Rho GTPase activating protein 42
616969	ARHGEF28	Rho guanine nucleotide exchange factor 28
782247	ARHGEF3	Rho guanine nucleotide exchange factor 3
527362	ARHGEF40	Rho guanine nucleotide exchange factor 40
505229	ARID1B	AT-rich interaction domain 1B
517876	ARID2	AT-rich interaction domain 2
616679	ARL5B	ADP ribosylation factor like GTPase 5B
777773	ARL6IP1	ADP ribosylation factor like GTPase 6 interacting protein 1
100138038	ARMC10	armadillo repeat containing 10
504577	ARMCX1	armadillo repeat containing, X-linked 1
767841	ARMCX2	armadillo repeat containing, X-linked 2
516747	ARMCX3	armadillo repeat containing, X-linked 3
508562	ARMH4	armadillo-like helical domain containing 4
538517	ARRDC4	arrestin domain containing 4
100336572	ARSH	arylsulfatase family member H
540802	ASB3	ankyrin repeat and SOCS box containing 3
534915	ASCC1	activating signal cointegrator 1 complex subunit 1
100138350	ASH2L	ASH2 like, histone lysine methyltransferase complex subunit
509827	ATF2	activating transcription factor 2
506343	ATIC	5-aminoimidazole-4-carboxamide ribonucleotide formyltransferase/IMP cyclohydrolase
513125	ATN1	atrophin 1
282641	ATP2B1	ATPase plasma membrane Ca2+ transporting 1
327663	ATP2C1	ATPase secretory pathway Ca2+ transporting 1
785713	ATP8B2	ATPase phospholipid transporting 8B2
504617	ATRNL1	attractin like 1
532649	ATXN2	ataxin 2
777786	ATXN7L3B	ataxin 7 like 3B
534141	AVL9	AVL9 cell migration associated
613754	AXDND1	axonemal dynein light chain domain containing 1
511619	AXIN2	axin 2
617397	B3GNTL1	UDP-GlcNAc:betaGal beta-1,3-N-acetylglucosaminyltransferase like 1
527026	B4GALNT3	beta-1,4-N-acetyl-galactosaminyltransferase 3
100137759	B4GALNT4	beta-1,4-N-acetyl-galactosaminyltransferase 4
511328	B4GALT4	beta-1,4-galactosyltransferase 4
534774	BACE2	beta-site APP-cleaving enzyme 2
538296	BACH2	BTB domain and CNC homolog 2
286842	BASP1	brain abundant membrane attached signal protein 1
532120	BBS4	Bardet-Biedl syndrome 4
100138953	BBS7	Bardet-Biedl syndrome 7
533187	BBX	BBX, HMG-box containing
533338	BCL2L12	BCL2 like 12
534090	BDH1	3-hydroxybutyrate dehydrogenase 1
281644	BFSP1	beaded filament structural protein 1
537799	BICC1	BicC family RNA binding protein 1
540169	BICRAL	BRD4 interacting chromatin remodeling complex associated protein like
539314	BIRC2	baculoviral IAP repeat containing 2
541141	BMF	Bcl2 modifying factor
510360	BMP1	bone morphogenetic protein 1
404101	BMPR1A	bone morphogenetic protein receptor type 1A
407128	BMPR1B	bone morphogenetic protein receptor type 1B
407127	BMPR2	bone morphogenetic protein receptor type 2
538658	BMT2	base methyltransferase of 25S rRNA 2 homolog
516077	BNIP2	BCL2 interacting protein 2
512018	BOC	BOC cell adhesion associated, oncogene regulated
100336626	BRD1	bromodomain containing 1
531710	BRINP3	BMP/retinoic acid inducible neural specific 3
538009	BRSK1	BR serine/threonine kinase 1
540661	BRWD1	bromodomain and WD repeat domain containing 1, transcript variant 1
534539	BRWD3	bromodomain and WD repeat domain containing 3
513420	BTBD3	BTB domain containing 3
100300409	BTBD7	BTB domain containing 7
520456	BTBD8	BTB (POZ) domain containing 8
539594	BUB3	BUB3, mitotic checkpoint protein
616899	C11H2orf68	chromosome 11 C2orf68 homolog
614744	C14H8orf37	chromosome 14 C8orf37 homolog
540784	C1H21orf91	chromosome 1 C21orf91 homolog
615631	C1H3orf70	chromosome 1 C3orf70 homolog
529881	C20H5orf22	chromosome 20 C5orf22 homolog
112443003	C20H5orf51	chromosome 20 C5orf51 homolog
617871	C21H14orf132	chromosome 21 C14orf132 homolog
534800	C22H3orf67	chromosome 22 C3orf67 homolog
538487	C25H16orf72	chromosome 25 C16orf72 homolog
617631	C26H10orf88	chromosome 26 open reading frame, human C10orf88
523361	C27H4orf47	chromosome 27 C4orf47 homolog
520387	C2CD5	C2 calcium dependent domain containing 5
517857	C3H1orf123	chromosome 3 C1orf123 homolog
326334	CA11	carbonic anhydrase 11
510670	CABCOCO1	ciliary associated calcium binding coiled-coil 1
536020	CACHD1	cache domain containing 1
282648	CACNA1A	calcium voltage-gated channel subunit alpha1 A
282411	CACNA1G	calcium voltage-gated channel subunit alpha1 G
100337346	CACUL1	CDK2 associated cullin domain 1
529873	CADM1	cell adhesion molecule 1
527140	CALCRL	calcitonin receptor like receptor
100297344	CALM2	calmodulin 2
281036	CALR	calreticulin
520385	CAMSAP2	calmodulin regulated spectrin associated protein family member 2
535571	CAPRIN1	cell cycle associated protein 1
536187	CAPRIN2	caprin family member 2
531673	CASC3	CASC3, exon junction complex subunit
532541	CASD1	CAS1 domain containing 1
404149	CASK	calcium/calmodulin dependent serine protein kinase
531419	CASP2	caspase 2
408016	CASP3	caspase 3
785529	CBARP	CACN subunit beta associated regulatory protein
527740	CBFA2T2	CBFA2/RUNX1 translocation partner 2
614678	CBFB	core-binding factor subunit beta
527418	CBL	Cbl proto-oncogene
100300568	CBWD2	COBW domain containing 5
616506	CBX1	chromobox 1
506628	CBX2	chromobox 2
538885	CBX5	chromobox 5
282859	CBY1	chibby family member 1, beta catenin antagonist
517240	CC2D2A	coiled-coil and C2 domain containing 2A
507114	CCAR2	cell cycle and apoptosis regulator 2
513086	CCDC102A	coiled-coil domain containing 102A
617289	CCDC184	coiled-coil domain containing 184
532832	CCDC191	coiled-coil domain containing 191
532940	CCDC28A	coiled-coil domain containing 28A
534432	CCDC39	coiled-coil domain containing 39
527084	CCDC77	coiled-coil domain containing 77
533248	CCDC88A	coiled-coil domain containing 88A
506046	CCDC90B	coiled-coil domain containing 90B
100296837	CCNJL	cyclin J like
521089	CCNT2	cyclin T2
505313	CCT2	chaperonin containing TCP1 subunit 2
504735	CCT3	chaperonin containing TCP1 subunit 3
521540	CCT6A	chaperonin containing TCP1 subunit 6A
511088	CCZ1	CCZ1 homolog, vacuolar protein trafficking and biogenesis associated
100126272	CD302	CD302 molecule
505043	CD320	CD320 molecule
538392	CDC42BPA	CDC42 binding protein kinase alpha
614042	CDC42SE1	CDC42 small effector 1
516094	CDC7	cell division cycle 7
614893	CDCA7	cell division cycle associated 7
514631	CDCA7L	cell division cycle associated 7 like
785475	CDH11	cadherin 11
535046	CDH24	cadherin 24
281063	CDH3	cadherin 3
511147	CDK13	cyclin dependent kinase 13
784403	CDK14	cyclin dependent kinase 14
539655	CDK17	cyclin dependent kinase 17
519217	CDK2	cyclin dependent kinase 2
510618	CDK4	cyclin dependent kinase 4
507149	CDK8	cyclin dependent kinase 8
504871	CDV3	CDV3 homolog
538194	CELSR2	cadherin EGF LAG seven-pass G-type receptor 2
529230	CEP170	centrosomal protein 170
540684	CEP68	centrosomal protein 68
100301027	CEP70	centrosomal protein 70
615296	CERS1	ceramide synthase 1
508601	CETN2	centrin 2
513653	CFAP44	cilia and flagella associated protein 44
100847237	CFAP69	cilia and flagella associated protein 69
100137827	CHAMP1	chromosome alignment maintaining phosphoprotein 1
539275	CHD9	chromodomain helicase DNA binding protein 9
507572	CHMP4C	charged multivesicular body protein 4C
508266	CHN1	chimerin 1, transcript variant 2
615978	CHST2	carbohydrate sulfotransferase 2
281690	CHSY1	chondroitin sulfate synthase 1
616638	CHTOP	chromatin target of PRMT1
281073	CHUK	conserved helix-loop-helix ubiquitous kinase
100337259	CIB2	calcium and integrin binding family member 2
516565	CLMP	CXADR like membrane protein
100300400	CLOCK	clock circadian regulator
514447	CLSTN1	calsyntenin 1
617589	CLUAP1	clusterin associated protein 1
787512	CMTM3	CKLF like MARVEL transmembrane domain containing 3
507593	CNEP1R1	CTD nuclear envelope phosphatase 1 regulatory subunit 1
506781	CNKSR3	CNKSR family member 3
281683	CNMD	chondromodulin
538975	CNN3	calponin 3
533968	CNOT1	CCR4-NOT transcription complex subunit 1
534707	CNOT6	CCR4-NOT transcription complex subunit 6
532280	CNTLN	centlein
512213	COG2	component of oligomeric golgi complex 2
287013	COL11A1	collagen type XI alpha 1 chain
359712	COL12A1	collagen type XII alpha 1 chain
507010	COL16A1	collagen type XVI alpha 1 chain
282187	COL1A1	collagen type I alpha 1 chain
282188	COL1A2	collagen type I alpha 2 chain
617340	COL26A1	collagen type XXVI alpha 1 chain
407142	COL2A1	collagen type II alpha 1 chain, transcript variant 1
286797	COL4A3BP	collagen type IV alpha 3 binding protein
538590	COL5A2	collagen type V alpha 2 chain
538564	COL8A1	collagen type VIII alpha 1 chain
789493	COL9A3	collagen type IX alpha 3 chain
504741	COLEC12	collectin subfamily member 12
100126041	COPA	coatomer protein complex subunit alpha
536616	COPG2	coatomer protein complex subunit gamma 2
100298265	CPAMD8	C3 and PZP like, alpha-2-macroglobulin domain containing 8
532189	CPD	carboxypeptidase D
280753	CPE	carboxypeptidase E
533903	CPLANE1	ciliogenesis and planar polarity effector 1
532219	CPXM1	carboxypeptidase X, M14 family member 1
282201	CRABP1	cellular retinoic acid binding protein 1
786516	CRB2	crumbs 2, cell polarity complex component
504250	CRMP1	collapsin response mediator protein 1
516526	CRYBG3	crystallin beta-gamma domain containing 3
506426	CRYZL1	crystallin zeta like 1
513993	CSDE1	cold shock domain containing E1
407190	CSNK1G3	casein kinase 1 gamma 3
282419	CSNK2A1	casein kinase 2 alpha 1
282420	CSNK2A2	casein kinase 2 alpha 2
508491	CSTF3	cleavage stimulation factor subunit 3
281730	CTBP2	C-terminal binding protein 2
506115	CTDSP2	CTD small phosphatase 2
526848	CTNNA1	catenin alpha 1
539668	CUL4B	cullin 4B
613811	CXCL12	C-X-C motif chemokine ligand 12
506370	CYB5B	cytochrome b5 type B
507171	CYB5D1	cytochrome b5 domain containing 1
100141021	CYFIP1	cytoplasmic FMR1 interacting protein 1
511960	CYP27A1	cytochrome P450, family 27, subfamily A, polypeptide 1
617338	CYP27C1	cytochrome P450, family 27, subfamily C, polypeptide 1
768230	CYYR1	cysteine and tyrosine rich 1
783665	DAAM2	dishevelled associated activator of morphogenesis 2
537184	DACH1	dachshund family transcription factor 1
539209	DACT3	dishevelled binding antagonist of beta catenin 3
505406	DBN1	drebrin 1
510316	DCAF8	DDB1 and CUL4 associated factor 8
537176	DCC	DCC netrin 1 receptor
515576	DCHS1	dachsous cadherin-related 1
613449	DCLK1	doublecortin like kinase 1
613489	DCTN4	dynactin subunit 4
511951	DDB1	damage specific DNA binding protein 1
513116	DDHD2	DDHD domain containing 2
533523	DDR2	discoidin domain receptor tyrosine kinase 2
510816	DDX1	DEAD-box helicase 1
514323	DDX17	DEAD-box helicase 17
540191	DDX39B	DExD-box helicase 39B
510093	DDX3X	DEAD-box helicase 3 X-linked
100140430	DDX42	DEAD-box helicase 42
534721	DDX47	DEAD-box helicase 47
533700	DDX5	DEAD-box helicase 5
534331	DDX50	DExD-box helicase 50
512730	DFFB	DNA fragmentation factor subunit beta
512470	DHX29	DExH-box helicase 29
509583	DHX36	DEAH-box helicase 36
533484	DHX40	DEAH-box helicase 40
281115	DHX9	DExH-box helicase 9
519826	DIDO1	death inducer-obliterator 1
509725	DIMT1	DIM1 dimethyladenosine transferase 1 homolog
535136	DIP2C	disco interacting protein 2 homolog C
783019	DIRC2	disrupted in renal carcinoma 2
777771	DIS3L	DIS3 like exosome 3'-5' exoribonuclease
785291	DLG1	discs large MAGUK scaffold protein 1
539676	DMTF1	cyclin D binding myb like transcription factor 1
782535	DMXL2	Dmx like 2
527393	DNAAF4	dynein axonemal assembly factor 4
533660	DNAJC18	DnaJ heat shock protein family (Hsp40) member C18
508794	DNM1	dynamin 1
359716	DNMT3A	DNA methyltransferase 3 alpha
537203	DOCK1	dedicator of cytokinesis 1
531435	DPY19L4	dpy-19 like 4
533746	DPYSL2	dihydropyrimidinase like 2
511863	DPYSL4	dihydropyrimidinase like 4
541153	DTNA	dystrobrevin alpha
510330	DYNC1LI1	dynein cytoplasmic 1 light intermediate chain 1
519789	DYNC1LI2	dynein cytoplasmic 1 light intermediate chain 2
512287	DYNC2H1	dynein cytoplasmic 2 heavy chain 1
507311	DYNC2LI1	dynein cytoplasmic 2 light intermediate chain 1
532989	DYRK1A	dual specificity tyrosine phosphorylation regulated kinase 1A
506546	DZIP1	DAZ interacting zinc finger protein 1
541184	E2F3	E2F transcription factor 3
506470	EBF4	early B cell factor 4
514933	EBI3	Epstein-Barr virus induced 3
534925	EEF1AKMT2	EEF1A lysine methyltransferase 2
505160	EFCAB7	EF-hand calcium binding domain 7
511566	EFEMP1	EGF containing fibulin extracellular matrix protein 1
614453	EFNA2	ephrin A2
534413	EFNB1	ephrin B1
508559	EFS	embryonal Fyn-associated substrate
528606	EHMT1	euchromatic histone lysine methyltransferase 1
535820	EIF2AK3	eukaryotic translation initiation factor 2 alpha kinase 3
515543	EIF3M	eukaryotic translation initiation factor 3 subunit M
504958	EIF4A1	eukaryotic translation initiation factor 4A1
286819	EIF4A2	eukaryotic translation initiation factor 4A2
515145	EIF4A3	eukaryotic translation initiation factor 4A3
286870	EIF4G2	eukaryotic translation initiation factor 4 gamma 2
534618	EIF4G3	eukaryotic translation initiation factor 4 gamma 3
788927	EMILIN3	elastin microfibril interfacer 3
512904	EML1	echinoderm microtubule associated protein like 1
540187	EML4	echinoderm microtubule associated protein like 4
537305	EML5	echinoderm microtubule associated protein like 5
540919	EMSY	EMSY, BRCA2 interacting transcriptional repressor
513095	ENAH	ENAH, actin regulator
515919	EPB41L1	erythrocyte membrane protein band 4.1 like 1
538959	EPB41L2	erythrocyte membrane protein band 4.1 like 2
530941	EPB41L5	erythrocyte membrane protein band 4.1 like 5
538797	EPHA7	EPH receptor A7
540067	EPM2AIP1	EPM2A interacting protein 1
514504	EPS8L1	EPS8 like 1
512866	ERBIN	erbb2 interacting protein
512481	ERGIC2	ERGIC and golgi 2
617074	ERLIN1	ER lipid raft associated 1
540846	ETV1	ETS variant 1
533129	ETV4	ETS variant 4
282874	EVC	EvC ciliary complex subunit 1
506018	EXOSC1	exosome component 1
281151	EXT2	exostosin glycosyltransferase 2
511188	EYA1	EYA transcriptional coactivator and phosphatase 1
538786	EYA4	EYA transcriptional coactivator and phosphatase 4
616795	FAIM	Fas apoptotic inhibitory molecule
507695	FAM101A	family with sequence similarity 101, member A
614932	FAM117B	family with sequence similarity 117 member B
507997	FAM120A	family with sequence similarity 120A
532081	FAM135A	family with sequence similarity 135 member A
505853	FAM168B	family with sequence similarity 168 member B
519307	FAM169A	family with sequence similarity 169 member A
534850	FAM171A1	family with sequence similarity 171 member A1
614438	FAM171B	family with sequence similarity 171 member B
541122	FAM184A	family with sequence similarity 184 member A
510095	FAM208A	family with sequence similarity 208 member A
534006	FAM53C	family with sequence similarity 53 member C
508425	FAM57A	family with sequence similarity 57 member A
507013	FAM91A1	family with sequence similarity 91 member A1
614512	FANCL	Fanconi anemia complementation group L
445423	FANK1	fibronectin type III and ankyrin repeat domains 1
508882	FAP	fibroblast activation protein alpha
525262	FAR1	fatty acyl-CoA reductase 1
531927	FARP1	FERM, ARH/RhoGEF and pleckstrin domain protein 1
781683	FAT4	FAT atypical cadherin 4
767833	FBLIM1	filamin binding LIM protein 1
540017	FBN2	fibrillin 2
787458	FBN3	fibrillin 3
523504	FBXL17	F-box and leucine rich repeat protein 17
540981	FBXL19	F-box and leucine rich repeat protein 19
511007	FBXL20	F-box and leucine rich repeat protein 20
508172	FBXO11	F-box protein 11
528919	FBXW12	F-box and WD repeat domain containing 12
529296	FCHSD1	FCH and double SH3 domains 1
281768	FGFR1	fibroblast growth factor receptor 1
532327	FGFRL1	fibroblast growth factor receptor like 1
615718	FKBP14	FK506 binding protein 14
539701	FKRP	fukutin related protein
539905	FLRT2	fibronectin leucine rich transmembrane protein 2
616665	FNBP1L	formin binding protein 1 like
100336530	FNBP4	formin binding protein 4
508840	FNDC3A	fibronectin type III domain containing 3A
539458	FOXJ3	forkhead box J3
508018	FREM1	FRAS1 related extracellular matrix 1
530910	FRMD6	FERM domain containing 6
516522	FRRS1	ferric chelate reductase 1
510535	FSD1L	fibronectin type III and SPRY domain containing 1 like
534482	FSTL1	follistatin like 1
513562	FUBP1	far upstream element binding protein 1
541080	FUBP3	far upstream element binding protein 3
280796	FUS	FUS RNA binding protein
534214	G3BP1	G3BP stress granule assembly factor 1
520313	GABPB1	GA binding protein transcription factor subunit beta 1
505622	GALNT17	polypeptide N-acetylgalactosaminyltransferase 17
614203	GALNT18	polypeptide N-acetylgalactosaminyltransferase 18
504318	GAS8	growth arrest specific 8
505039	GATAD2B	GATA zinc finger domain containing 2B
521363	GCFC2	GC-rich sequence DNA-binding factor 2
509832	GDI2	GDP dissociation inhibitor 2
527467	GFM2	G elongation factor mitochondrial 2
281779	GFPT1	glutamine--fructose-6-phosphate transaminase 1
281193	GJA1	gap junction protein alpha 1
510255	GLI2	GLI family zinc finger 2
785371	GLI3	GLI family zinc finger 3
504211	GLMN	glomulin, FKBP associated protein
525335	GLS	glutaminase
512192	GLT8D1	glycosyltransferase 8 domain containing 1
523294	GLT8D2	glycosyltransferase 8 domain containing 2
539636	GLYR1	glyoxylate reductase 1 homolog
615255	GMFB	glia maturation factor beta
505611	GNA13	G protein subunit alpha 13
508383	GNPDA2	glucosamine-6-phosphate deaminase 2
509610	GNPTAB	N-acetylglucosamine-1-phosphate transferase subunits alpha and beta
517052	GOLM1	golgi membrane protein 1
541186	GOPC	golgi associated PDZ and coiled-coil motif containing
613826	GPR137B	G protein-coupled receptor 137B
515148	GPR173	G protein-coupled receptor 173
100139799	GPSM1	G protein signaling modulator 1
618400	GPT2	glutamic--pyruvic transaminase 2
497029	GRB14	growth factor receptor bound protein 14
508204	GREB1	growth regulating estrogen receptor binding 1
529618	GRIA1	glutamate ionotropic receptor AMPA type subunit 1
767942	GRN	granulin precursor
790875	GSK3B	glycogen synthase kinase 3 beta
534669	GTF2I	general transcription factor IIi
507792	GTF2IRD1	GTF2I repeat domain containing 1
539745	GTF2IRD2	GTF2I repeat domain containing 2
782752	GTF3C2	general transcription factor IIIC subunit 2
104974273	GVQW3	GVQW motif containing 3
537167	H2AFY2	H2A histone family, member Y2
615182	HARS2	histidyl-tRNA synthetase 2, mitochondrial
515320	HBP1	HMG-box transcription factor 1
407223	HDAC2	histone deacetylase 2
539353	HEATR3	HEAT repeat containing 3
540933	HELLS	helicase, lymphoid specific
535440	HERC2	HECT and RLD domain containing E3 ubiquitin protein ligase 2
516069	HLF	HLF, PAR bZIP transcription factor
539633	HLTF	helicase like transcription factor
521326	HMCN1	hemicentin 1
513719	HMG20A	high mobility group 20A
100297155	HMGA2	high mobility group AT-hook 2
512161	HMGN2	high mobility group nucleosomal binding domain 2
515652	HMGN3	high mobility group nucleosomal binding domain 3
505093	HNRNPA1	heterogeneous nuclear ribonucleoprotein A1
507564	HNRNPA2B1	heterogeneous nuclear ribonucleoprotein A2/B1
782669	HNRNPA3	heterogeneous nuclear ribonucleoprotein A3
510852	HNRNPC	heterogeneous nuclear ribonucleoprotein C (C1/C2)
534770	HNRNPDL	heterogeneous nuclear ribonucleoprotein D like
528135	HNRNPK	heterogeneous nuclear ribonucleoprotein K
504520	HNRNPL	heterogeneous nuclear ribonucleoprotein L
534315	HNRNPLL	heterogeneous nuclear ribonucleoprotein L like
512479	HNRNPR	heterogeneous nuclear ribonucleoprotein R
539950	HNRNPU	heterogeneous nuclear ribonucleoprotein U
510194	HP1BP3	heterochromatin protein 1 binding protein 3
517768	HS6ST2	heparan sulfate 6-O-sulfotransferase 2
505213	HSDL1	hydroxysteroid dehydrogenase like 1
510557	HSF2	heat shock transcription factor 2
281832	HSP90AA1	heat shock protein 90 alpha family class A member 1
767874	HSP90AB1	heat shock protein 90 alpha family class B member 1
534751	HSPA14	heat shock protein family A (Hsp70) member 14
536558	HSPA4	heat shock protein family A (Hsp70) member 4
506096	HSPA4L	heat shock protein family A (Hsp70) member 4 like
537640	HUNK	hormonally up-regulated Neu-associated kinase
533057	IARS2	isoleucyl-tRNA synthetase 2, mitochondrial
541255	ICE2	interactor of little elongation complex ELL subunit 2
505025	ID2	inhibitor of DNA binding 2
100848012	ID4	inhibitor of DNA binding 4, HLH protein
515091	IFIT5	interferon induced protein with tetratricopeptide repeats 5
100139697	IFT140	intraflagellar transport 140
513908	IFT52	intraflagellar transport 52
514024	IFT74	intraflagellar transport 74
519602	IFT81	intraflagellar transport 81
529830	IGDCC3	immunoglobulin superfamily DCC subclass member 3
541098	IGDCC4	immunoglobulin superfamily DCC subclass member 4
519028	IGF2BP2	insulin like growth factor 2 mRNA binding protein 2
282260	IGFBP2	insulin like growth factor binding protein 2
404185	IGFBP5	insulin like growth factor binding protein 5
404186	IGFBP6	insulin like growth factor binding protein 6
786369	IGLON5	IgLON family member 5
504209	IGSF9	immunoglobulin superfamily member 9
782214	IL17RD	interleukin 17 receptor D
539760	ILF2	interleukin enhancer binding factor 2
614936	ILF3	interleukin enhancer binding factor 3
517248	IMPACT	impact RWD domain protein
517845	IMPG2	interphotoreceptor matrix proteoglycan 2
527199	INO80D	INO80 complex subunit D
535487	INPP4A	inositol polyphosphate-4-phosphatase type I A
787068	INSRR	insulin receptor related receptor
508236	IP6K2	inositol hexakisphosphate kinase 2
533692	IRAK4	interleukin 1 receptor associated kinase 4
514607	IRS4	insulin receptor substrate 4
508900	IST1	IST1, ESCRT-III associated factor
508431	ITCH	itchy E3 ubiquitin protein ligase
511976	ITGA8	integrin subunit alpha 8
532127	ITGA9	integrin subunit alpha 9
281876	ITGB1	integrin subunit beta 1
539959	ITM2C	integral membrane protein 2C
514940	IVNS1ABP	influenza virus NS1A binding protein
509264	JADE1	jade family PHD finger 1
506664	JADE3	jade family PHD finger 3
527239	JAKMIP2	janus kinase and microtubule interacting protein 2
614810	JAKMIP3	Janus kinase and microtubule interacting protein 3
509181	JKAMP	JNK1/MAPK8 associated membrane protein
781067	JMJD1C	jumonji domain containing 1C
618512	JPT2	Jupiter microtubule associated homolog 2
540675	KALRN	kalirin RhoGEF kinase
519027	KANK4	KN motif and ankyrin repeat domains 4
540194	KANSL2	KAT8 regulatory NSL complex subunit 2
535403	KAT6B	lysine acetyltransferase 6B
508246	KAT7	lysine acetyltransferase 7
100298347	KAZN	kazrin, periplakin interacting protein
615761	KCNE4	potassium voltage-gated channel subfamily E regulatory subunit 4
508071	KCNE5	potassium voltage-gated channel subfamily E regulatory subunit 5
281881	KCNH1	potassium voltage-gated channel subfamily H member 1
512578	KCTD15	potassium channel tetramerization domain containing 15
614912	KCTD17	potassium channel tetramerization domain containing 17
514810	KDELC1	KDEL motif containing 1
536073	KDM3A	lysine demethylase 3A
100848816	KDM3B	lysine demethylase 3B
540633	KDM5B	lysine demethylase 5B
407170	KDR	kinase insert domain receptor
538775	KHDRBS1	KH RNA binding domain containing, signal transduction associated 1
615095	KHDRBS3	KH RNA binding domain containing, signal transduction associated 3
517133	KIAA0100	KIAA0100
100140348	KIAA0408	KIAA0408
508617	KIAA1191	KIAA1191
785328	KIAA1328	KIAA1328 ortholog
100300544	KIAA1549L	KIAA1549 like
538151	KIAA1841	KIAA1841 ortholog
509630	KIAA1958	KIAA1958
536267	KIDINS220	kinase D interacting substrate 220
527433	KIF1BP	KIF1 binding protein
101902369	KIF26B	kinesin family member 26B
541246	KIF3A	kinesin family member 3A
508404	KIF3B	kinesin family member 3B
538808	KIF7	kinesin family member 7
781667	KIRREL1	kirre like nephrin family adhesion molecule 1
508999	KLC1	kinesin light chain 1
518136	KLC2	kinesin light chain 2
767885	KLC4	kinesin light chain 4
505844	KLHDC10	kelch domain containing 10
535436	KLHDC2	kelch domain containing 2
615476	KLHL17	kelch like family member 17
528668	KLHL5	kelch like family member 5
767834	KLHL9	kelch like family member 9
508330	KMT2A	lysine methyltransferase 2A
767828	KMT5B	lysine methyltransferase 5B
513592	KPNA2	karyopherin subunit alpha 2
540719	KPNA3	karyopherin subunit alpha 3
541140	KRAS	KRAS proto-oncogene, GTPase
516017	L1CAM	L1 cell adhesion molecule
506387	LAMA1	laminin subunit alpha 1
540559	LANCL1	LanC like 1
535935	LATS1	large tumor suppressor kinase 1
540095	LCORL	ligand dependent nuclear receptor corepressor like
526370	LENG8	leukocyte receptor cluster member 8
513036	LEPROTL1	leptin receptor overlapping transcript like 1
541046	LGI2	leucine rich repeat LGI family member 2
505423	LGR4	leucine rich repeat containing G protein-coupled receptor 4
616131	LHFPL2	LHFPL tetraspan subfamily member 2
540637	LIMA1	LIM domain and actin binding 1
535165	LIMCH1	LIM and calponin homology domains 1
539015	LMBR1L	limb development membrane protein 1 like
100337404	LMLN	leishmanolysin like peptidase
100138449	LOC100138449	zinc finger protein 501
100296121	LOC100296121	zinc finger protein 525
100299025	LOC100299025	zinc finger protein OZF
100299242	LOC100299242	ankyrin repeat domain-containing protein 26-like
100301250	LOC100301250	ras-related protein Rap-2c
100336476	LOC100336476	granulocyte-macrophage colony-stimulating factor receptor subunit alpha
100847357	LOC100847357	uncharacterized LOC100847357
100847951	LOC100847951	uncharacterized LOC100847951
100848658	LOC100848658	uncharacterized LOC100848658
100848699	LOC100848699	uncharacterized LOC100848699
101901945	LOC101901945	uncharacterized LOC101901945
101902029	LOC101902029	serine protease inhibitor Kazal-type 2-like
101903326	LOC101903326	zinc finger protein 485
101905127	LOC101905127	uncharacterized LOC101905127
101905219	LOC101905219	uncharacterized LOC101905219
101905297	LOC101905297	uncharacterized LOC101905297
101906490	LOC101906490	uncharacterized LOC101906490
101907166	LOC101907166	uncharacterized LOC101907166
101907523	LOC101907523	uncharacterized LOC101907523
101907642	LOC101907642	platelet-activating factor receptor-like
101908577	LOC101908577	uncharacterized LOC101908577
104968411	LOC104968411	dynein heavy chain 11, axonemal
104968476	LOC104968476	zinc finger protein 154-like
104970537	LOC104970537	uncharacterized LOC104970537
104972658	LOC104972658	uncharacterized LOC104972658
104973118	LOC104973118	uncharacterized LOC104973118
104974542	LOC104974542	uncharacterized LOC104974542
104975673	LOC104975673	pre-mRNA-splicing regulator WTAP
107131134	LOC107131134	LETM1 domain-containing protein LETM2, mitochondrial-like
107131471	LOC107131471	gastrula zinc finger protein XlCGF26.1-like
107131896	LOC107131896	uncharacterized LOC107131896
107132926	LOC107132926	uncharacterized LOC107132926
107133039	LOC107133039	uncharacterized LOC107133039
112441650	LOC112441650	uncharacterized LOC112441650
112442221	LOC112442221	uncharacterized LOC112442221
112442699	LOC112442699	uncharacterized LOC112442699
112442991	LOC112442991	uncharacterized LOC112442991
112443713	LOC112443713	uncharacterized LOC112443713
112446388	LOC112446388	uncharacterized LOC112446388
112448084	LOC112448084	uncharacterized LOC112448084
112449086	LOC112449086	formin-like protein 3
515333	LOC515333	multidrug resistance-associated protein 4
527796	LOC527796	uncharacterized serine/threonine-protein kinase SgK494
530102	LOC530102	collagen alpha-6(VI) chain
530348	LOC530348	chondroitin sulfate proteoglycan 4
531038	LOC531038	rho-related GTP-binding protein RhoG
534742	LOC534742	calcium-binding mitochondrial carrier protein SCaMC-1-like
613444	LOC613444	RIKEN cDNA 2700097O09Rik-like
615792	LOC615792	RE1-silencing transcription factor
783163	LOC783163	uncharacterized LOC783163
783390	LOC783390	matrin 3 pseudogene
784914	LOC784914	zinc finger protein 26
785408	LOC785408	zinc finger protein 519
788142	LOC788142	phosphodiesterase 4D interacting protein-like
789384	LOC789384	zinc finger protein 250
789960	LOC789960	zinc finger protein 418
789996	LOC789996	zinc finger protein 211-like
790271	LOC790271	zinc finger protein 211-like
281136	LPAR1	lysophosphatidic acid receptor 1
509748	LPAR2	lysophosphatidic acid receptor 2
788450	LPCAT1	lysophosphatidylcholine acyltransferase 1
537224	LPIN1	lipin 1
100336559	LRCH2	leucine rich repeats and calponin homology domain containing 2
786557	LRCH3	leucine rich repeats and calponin homology domain containing 3
539366	LRFN5	leucine rich repeat and fibronectin type III domain containing 5
535493	LRIG2	leucine rich repeats and immunoglobulin like domains 2
506574	LRIG3	leucine rich repeats and immunoglobulin like domains 3
519993	LRP12	LDL receptor related protein 12
407179	LRP8	LDL receptor related protein 8
509995	LRPPRC	leucine rich pentatricopeptide repeat containing
614529	LRRC27	leucine rich repeat containing 27
337889	LRRC41	leucine rich repeat containing 41
534728	LRRC42	leucine rich repeat containing 42
511727	LRRC49	leucine rich repeat containing 49
100336456	LSAMP	limbic system associated membrane protein
538838	LSM14A	LSM14A, mRNA processing body assembly factor
529294	LSM14B	LSM family member 14B
507130	LTA4H	leukotriene A4 hydrolase
785028	LURAP1	leucine rich adaptor protein 1
512570	LZTFL1	leucine zipper transcription factor like 1
281291	M6PR	mannose-6-phosphate receptor, cation dependent
540937	MACH5	membrane associated ring-CH-type finger 5
541013	MAGOHB	mago homolog B, exon junction complex subunit
281293	MAOA	monoamine oxidase A
504592	MAP3K2	mitogen-activated protein kinase kinase kinase 2
616014	MAP3K21	mitogen-activated protein kinase kinase kinase 21
507624	MAP4K3	mitogen-activated protein kinase kinase kinase kinase 3
509109	MAP4K4	mitogen-activated protein kinase kinase kinase kinase 4
618906	MAPK11	mitogen-activated protein kinase 11
539941	MAPK8	mitogen-activated protein kinase 8
524806	MAPK8IP1	mitogen-activated protein kinase 8 interacting protein 1
534125	MAPK9	mitogen-activated protein kinase 9
539555	MARCKSL1	MARCKS like 1
539563	MARK1	microtubule affinity regulating kinase 1
541110	MARVELD2	MARVEL domain containing 2
614177	MAT2B	methionine adenosyltransferase 2B
505129	MATR3	matrin 3
528175	MAU2	MAU2 sister chromatid cohesion factor
511463	MBD4	methyl-CpG binding domain 4, DNA glycosylase
541084	MBD5	methyl-CpG binding domain protein 5
774027	MBIP	MAP3K12 binding inhibitory protein 1
541284	MBOAT1	membrane bound O-acyltransferase domain containing 1
785489	MBOAT2	membrane bound O-acyltransferase domain containing 2
511415	MBTD1	mbt domain containing 1
514863	MCMBP	minichromosome maintenance complex binding protein
537506	MDGA2	MAM domain containing glycosylphosphatidylinositol anchor 2
527943	MDH1B	malate dehydrogenase 1B
614357	MDM1	Mdm1 nuclear protein
514225	MDM4	MDM4, p53 regulator
540599	MEAF6	MYST/Esa1 associated factor 6
532209	MECOM	MDS1 and EVI1 complex locus
529109	MED14	mediator complex subunit 14
515299	MED4	mediator complex subunit 4
505293	MED6	mediator complex subunit 6
613877	MEIS1	Meis homeobox 1
539573	MEIS2	Meis homeobox 2
617311	MEIS3	Meis homeobox 3
529059	MEOX1	mesenchyme homeobox 1
514610	MESD	mesoderm development LRP chaperone
404180	MEST	mesoderm specific transcript
531382	METTL14	methyltransferase like 14
535332	METTL6	methyltransferase like 6
787067	METTL9	methyltransferase like 9
539904	MEX3B	mex-3 RNA binding family member B
529318	MEX3C	mex-3 RNA binding family member C
538945	MEX3D	mex-3 RNA binding family member D
532556	MGA	MGA, MAX dimerization protein
526256	MGAT4B	mannosyl (alpha-1,3-)-glycoprotein beta-1,4-N-acetylglucosaminyltransferase, isozyme B
517531	MIPEP	mitochondrial intermediate peptidase
528380	MIPOL1	mirror-image polydactyly 1
521962	MLLT3	MLLT3, super elongation complex subunit
538601	MLLT6	MLLT6, PHD finger containing
513155	MMD	monocyte to macrophage differentiation associated
536741	MME	membrane metalloendopeptidase
539109	MMP11	matrix metallopeptidase 11
282886	MMP16	matrix metallopeptidase 16
614390	MORF4L1	mortality factor 4 like 1
617176	MORN1	MORN repeat containing 1
536863	MPDZ	multiple PDZ domain crumbs cell polarity complex component
614757	MRNIP	MRN complex interacting protein
613830	MSANTD2	Myb/SANT DNA binding domain containing 2
533115	MSH2	mutS homolog 2
616664	MSH4	mutS homolog 4
536810	MTMR2	myotubularin related protein 2
522392	MXRA8	matrix remodeling associated 8
515421	MYL6B	myosin light chain 6B
537282	MYO1B	myosin IB
515330	MYO9A	myosin IXA
506175	NAA35	N(alpha)-acetyltransferase 35, NatC auxiliary subunit
536439	NAALAD2	N-acetylated alpha-linked acidic dipeptidase 2
614491	NAE1	NEDD8 activating enzyme E1 subunit 1
790872	NAP1L1	nucleosome assembly protein 1 like 1
517728	NAPB	NSF attachment protein beta
281941	NCAM1	neural cell adhesion molecule 1
510317	NCBP3	nuclear cap binding subunit 3
101907541	NCKAP1	NCK associated protein 1
523707	NCOA3	nuclear receptor coactivator 3
512310	NDFIP2	Nedd4 family interacting protein 2
288380	NDUFS1	NADH:ubiquinone oxidoreductase core subunit S1
534671	NEK1	NIMA related kinase 1
532332	NEK8	NIMA related kinase 8
100297058	NEO1	neogenin 1
538523	NFAT5	nuclear factor of activated T cells 5
539895	NHS	NHS actin remodeling regulator
513680	NHSL2	NHS like 2
510366	NIN	ninein
539162	NIPA1	NIPA magnesium transporter 1
539566	NIPBL	NIPBL, cohesin loading factor
618586	NKD1	naked cuticle homolog 1
787986	NLGN2	neuroligin 2
539974	NLRX1	NLR family member X1
615175	NONO	non-POU domain containing octamer binding
513730	NOTCH2	notch 2
789485	NOTCH3	notch 3
534122	NPEPPS	aminopeptidase puromycin sensitive
614028	NPM1	nucleophosmin 1
513362	NPNT	nephronectin
505531	NR2C2	nuclear receptor subfamily 2 group C member 2
327684	NR2F1	nuclear receptor subfamily 2 group F member 1
281946	NR3C1	nuclear receptor subfamily 3 group C member 1
783774	NRK	Nik related kinase
539369	NRP1	neuropilin 1
541004	NRP2	neuropilin 2
533791	NSUN3	NOP2/Sun RNA methyltransferase family member 3
511449	NT5C3B	5'-nucleotidase, cytosolic IIIB
522767	NTN1	netrin 1
787473	NTNG1	netrin G1
616931	NUDT10	nudix (nucleoside diphosphate linked moiety X)-type motif 10
519504	NUF2	NUF2, NDC80 kinetochore complex component
506738	NUP155	nucleoporin 155
511248	NUP35	nucleoporin 35
532838	NXPE3	neurexophilin and PC-esterase domain family member 3
516993	NYNRIN	NYN domain and retroviral integrase containing
533520	OCIAD1	OCIA domain containing 1
538561	OGA	O-GlcNAcase
519626	OGFRL1	opioid growth factor receptor like 1
532053	OGT	O-linked N-acetylglucosamine (GlcNAc) transferase
511281	ORC2	origin recognition complex subunit 2
529245	ORC4	origin recognition complex subunit 4
511255	OSBPL9	oxysterol binding protein like 9
528907	OTUD4	OTU deubiquitinase 4
526949	OXSR1	oxidative stress responsive 1
511799	P3H2	prolyl 3-hydroxylase 2
527318	PACRGL	parkin coregulated like
282513	PAFAH1B1	platelet activating factor acetylhydrolase 1b regulatory subunit 1
282514	PAFAH1B2	platelet activating factor acetylhydrolase 1b catalytic subunit 2
614460	PAG1	phosphoprotein membrane anchor with glycosphingolipid microdomains 1
404170	PAICS	phosphoribosylaminoimidazole carboxylase, phosphoribosylaminoimidazole succinocarboxamide synthetase
533729	PAK1	p21 (RAC1) activated kinase 1
534526	PAK3	p21 (RAC1) activated kinase 3
519743	PAN3	poly(A) specific ribonuclease subunit PAN3
282647	PAPPA	pappalysin 1
504439	PAPSS1	3'-phosphoadenosine 5'-phosphosulfate synthase 1
539292	PARD6G	par-6 family cell polarity regulator gamma
514918	PAXBP1	PAX3 and PAX7 binding protein 1
506557	PBRM1	polybromo 1
540688	PBX1	PBX homeobox 1
100139739	PBX2	PBX homeobox 2
539464	PCDH18	protocadherin 18
615967	PCGF3	polycomb group ring finger 3
517284	PCLO	piccolo presynaptic cytomatrix protein
615197	PCNP	PEST proteolytic signal containing nuclear protein
514244	PCNX1	pecanex homolog 1
528971	PCNX2	pecanex homolog 2
524446	PDE11A	phosphodiesterase 11A
281970	PDE1B	phosphodiesterase 1B
533323	PDE3B	phosphodiesterase 3B
100849042	PDE7A	phosphodiesterase 7A
282301	PDGFRA	platelet derived growth factor receptor alpha
613927	PDIA6	protein disulfide isomerase family A member 6
538475	PDZD4	PDZ domain containing 4
509083	PDZRN3	PDZ domain containing ring finger 3
515730	PEX3	peroxisomal biogenesis factor 3
539034	PFN2	profilin 2
616120	PGLS	6-phosphogluconolactonase
506980	PGM2	phosphoglucomutase 2
317706	PGRMC1	progesterone receptor membrane component 1
522158	PHACTR2	phosphatase and actin regulator 2
540021	PHC1	polyhomeotic homolog 1
513331	PHF11	PHD finger protein 11
537811	PHF14	PHD finger protein 14
537728	PHF2	PHD finger protein 2
510395	PHF21A	PHD finger protein 21A
523186	PHIP	pleckstrin homology domain interacting protein
100336808	PHKA1	phosphorylase kinase regulatory subunit alpha 1
511783	PHKB	phosphorylase kinase regulatory subunit beta
509784	PHLDB2	pleckstrin homology like domain family B member 2
533130	PHLPP2	PH domain and leucine rich repeat protein phosphatase 2
522631	PIEZO2	piezo type mechanosensitive ion channel component 2
511496	PIGG	phosphatidylinositol glycan anchor biosynthesis class G
504583	PIGS	phosphatidylinositol glycan anchor biosynthesis class S
537790	PIK3C2A	phosphatidylinositol-4-phosphate 3-kinase catalytic subunit type 2 alpha
534815	PIK3C3	phosphatidylinositol 3-kinase catalytic subunit type 3
286865	PIK3R3	phosphoinositide-3-kinase regulatory subunit 3
540005	PIP4K2C	phosphatidylinositol-5-phosphate 4-kinase type 2 gamma
100125224	PIP5K1A	phosphatidylinositol-4-phosphate 5-kinase type 1 alpha
616550	PITPNA	phosphatidylinositol transfer protein alpha
613773	PITPNB	phosphatidylinositol transfer protein beta
786612	PJA1	praja ring finger ubiquitin ligase 1
530393	PKD2	polycystin 2, transient receptor potential cation channel
539467	PKDCC	protein kinase domain containing, cytoplasmic
533382	PKNOX1	PBX/knotted 1 homeobox 1
281406	PKP4	plakophilin 4
281985	PLCB4	phospholipase C beta 4
281987	PLCG1	phospholipase C gamma 1
513040	PLEKHA1	pleckstrin homology domain containing A1
538919	PLEKHA8	pleckstrin homology domain containing A8
511885	PLEKHB1	pleckstrin homology domain containing B1, transcript variant a
533642	PLOD2	procollagen-lysine,2-oxoglutarate 5-dioxygenase 2
100337214	PLPPR3	phospholipid phosphatase related 3
768209	PNISR	PNN interacting serine and arginine rich protein
509606	PODN	podocan
535254	POGZ	pogo transposable element derived with ZNF domain
614688	POLB	DNA polymerase beta
508049	POLR3D	RNA polymerase III subunit D
497030	POMGNT2	protein O-linked mannose N-acetylglucosaminyltransferase 2 (beta 1,4-)
281960	POSTN	periostin
407130	PPFIBP1	PPFIA binding protein 1
780855	PPIP5K2	diphosphoinositol pentakisphosphate kinase 2
539311	PPP1R9A	protein phosphatase 1 regulatory subunit 9A
524361	PPP2CB	protein phosphatase 2 catalytic subunit beta
282323	PRKACB	protein kinase cAMP-activated catalytic subunit beta
615074	PRKAR1A	protein kinase cAMP-dependent type I regulatory subunit alpha
528478	PRKCI	protein kinase C iota
282875	PRKRA	protein activator of interferon induced protein kinase EIF2AK2
515594	PRMT5	protein arginine methyltransferase 5
510322	PRPF3	pre-mRNA processing factor 3
506111	PRPSAP2	phosphoribosyl pyrophosphate synthetase associated protein 2
538641	PRR7	proline rich 7, synaptic
538575	PRSS23	serine protease 23
618656	PRSS38	serine protease 38
282705	PSEN1	presenilin 1
282011	PSIP1	PC4 and SFRS1 interacting protein 1
518637	PSMC6	proteasome 26S subunit, ATPase 6
533993	PSMG2	proteasome assembly chaperone 2
537341	PTBP2	polypyrimidine tract binding protein 2
538209	PTGFRN	prostaglandin F2 receptor inhibitor
506270	PTK2	protein tyrosine kinase 2
514819	PTK7	protein tyrosine kinase 7 (inactive)
282333	PTPN13	protein tyrosine phosphatase, non-receptor type 13
100138017	PTPRA	protein tyrosine phosphatase, receptor type A
540575	PTPRG	protein tyrosine phosphatase, receptor type G
537480	PTPRS	protein tyrosine phosphatase, receptor type S
535450	PUM1	pumilio RNA binding family member 1
514147	PWP1	PWP1 homolog, endonuclein
511970	QRICH1	glutamine rich 1
537018	QSER1	glutamine and serine rich 1
508374	QTRT2	queuine tRNA-ribosyltransferase accessory subunit 2
539180	RAB14	RAB14, member RAS oncogene family
617385	RAB22A	RAB22A, member RAS oncogene family
282028	RAB34	RAB34, member RAS oncogene family
616537	RAB6A	RAB6A, member RAS oncogene family
511866	RAB9B	RAB9B, member RAS oncogene family
519260	RABGAP1	RAB GTPase activating protein 1
327682	RACK1	receptor for activated C kinase 1
518502	RAD1	RAD1 checkpoint DNA exonuclease
787596	RALGAPB	Ral GTPase activating protein non-catalytic beta subunit
516989	RALYL	RALY RNA binding protein like
100139484	RAPGEF2	Rap guanine nucleotide exchange factor 2
616895	RARB	retinoic acid receptor beta
540425	RARG	retinoic acid receptor gamma
282032	RASA1	RAS p21 protein activator 1
533491	RASA2	RAS p21 protein activator 2
510549	RASSF4	Ras association domain family member 4
522059	RAVER2	ribonucleoprotein, PTB binding 2
537402	RBBP7	RB binding protein 7, chromatin remodeling factor
514951	RBFOX2	RNA binding fox-1 homolog 2
511773	RBFOX3	RNA binding fox-1 homolog 3
506017	RBM12B	RNA binding motif protein 12B
511512	RBM14	RNA binding motif protein 14
513711	RBM23	RNA binding motif protein 23
536054	RBM41	RNA binding motif protein 41
535331	RBM45	RNA binding motif protein 45
505756	RBM4B	RNA binding motif protein 4B
784766	RBMS3	RNA binding motif single stranded interacting protein 3
509591	RBMX	RNA binding motif protein X-linked
783330	RC3H2	ring finger and CCCH-type domains 2
513632	RCBTB2	RCC1 and BTB domain containing protein 2
506525	RCOR1	REST corepressor 1
517232	RECK	reversion inducing cysteine rich protein with kazal motifs
535394	RERE	arginine-glutamic acid dipeptide repeats
507148	REST	RE1-silencing transcription factor
517422	REV3L	REV3 like, DNA directed polymerase zeta catalytic subunit
532864	REXO5	RNA exonuclease 5
508389	RFC5	replication factor C subunit 5
112442617	RFLNB	refilin B
541058	RFX7	regulatory factor X7
505477	RGS12	regulator of G protein signaling 12
617894	RHOF	ras homolog family member F, filopodia associated
506005	RIC1	RIC1 homolog, RAB6A GEF complex partner 1
516280	RIC3	RIC3 acetylcholine receptor chaperone
522873	RIC8B	RIC8 guanine nucleotide exchange factor B
527459	RICTOR	RPTOR independent companion of MTOR complex 2
538579	RIMKLB	ribosomal modification protein rimK like family member B
537459	RIN2	Ras and Rab interactor 2
540466	RIOX2	ribosomal oxygenase 2
539871	RLIM	ring finger protein, LIM domain interacting
525735	RNF130	ring finger protein 130
618176	RNF144A	ring finger protein 144A
540090	RNF2	ring finger protein 2
511555	RNMT	RNA guanine-7 methyltransferase
768060	RNPC3	RNA binding region (RNP1, RRM) containing 3
536815	ROBO1	roundabout guidance receptor 1
785924	ROR2	receptor tyrosine kinase like orphan receptor 2
535597	RORA	RAR related orphan receptor A
504844	RPA1	replication protein A1
529184	RPAP2	RNA polymerase II associated protein 2
518659	RPGRIP1L	RPGRIP1 like
286790	RPL10	ribosomal protein L10
767925	RPL13A	ribosomal protein L13a
614872	RPL22L1	ribosomal protein L22 like 1
282688	RPL3	ribosomal protein L3
510547	RPL4	ribosomal protein L4
511051	RPL6	ribosomal protein L6
514966	RPL7	ribosomal protein L7
614739	RPRM	reprimo, TP53 dependent G2 arrest mediator homolog
539196	RPS11	ribosomal protein S11
326588	RPS3	ribosomal protein S3
505507	RPS7	ribosomal protein S7
359721	RTN3	reticulon 3
509865	RWDD4	RWD domain containing 4
781353	RYK	receptor-like tyrosine kinase
618250	S100A14	S100 calcium binding protein A14
539983	S100PBP	S100P binding protein
530577	SACM1L	SAC1 like phosphatidylinositide phosphatase, transcript variant 1
505512	SAE1	SUMO1 activating enzyme subunit 1
514467	SALL1	spalt like transcription factor 1
785513	SAMD14	sterile alpha motif domain containing 14
540644	SAMD8	sterile alpha motif domain containing 8
516952	SATB1	SATB homeobox 1
521431	SCAI	suppressor of cancer cell invasion
535352	SCAMP1	secretory carrier membrane protein 1
508224	SCG5	secretogranin V
538722	SCN2B	sodium voltage-gated channel beta subunit 2
504257	SCOC	short coiled-coil protein
505054	SCPEP1	serine carboxypeptidase 1
523518	SCUBE1	signal peptide, CUB domain and EGF like domain containing 1
510979	SDCBP	syndecan binding protein
282078	SEC11A	SEC11 homolog A, signal peptidase complex subunit
532862	SEC24B	SEC24 homolog B, COPII coat complex component
537777	SEMA3A	semaphorin 3A
531141	SEMA3F	semaphorin 3F
506636	SEMA5A	semaphorin 5A
516019	SEMA6A	semaphorin 6A
539639	SENP2	SUMO specific peptidase 2
533853	SENP6	SUMO specific peptidase 6
507470	SEPHS1	selenophosphate synthetase 1
535746	SEPT11	septin 11
511612	SEPT2	septin 2
618235	SEPT3	septin 3
540783	SEPT6	septin 6
408000	SEPT7	septin 7
519860	SERAC1	serine active site containing 1
539993	SERINC1	serine incorporator 1
511861	SERINC3	serine incorporator 3
100297762	SERTM1	serine rich and transmembrane domain containing 1
515914	SESN3	sestrin 3
789054	SESTD1	SEC14 and spectrin domain containing 1
617265	SETBP1	SET binding protein 1
532578	SETD5	SET domain containing 5
504962	SF3B3	splicing factor 3b subunit 3
282068	SFRP1	secreted frizzled related protein 1
515854	SGK1	serum/glucocorticoid regulated kinase 1
515653	SGSM1	small G protein signaling modulator 1
540864	SGTB	small glutamine rich tetratricopeptide repeat containing beta
617840	SH2B2	SH2B adaptor protein 2
100299286	SH3PXD2A	SH3 and PX domains 2A
100139141	SHROOM3	shroom family member 3
518504	SIN3A	SIN3 transcription regulator family member A
538649	SINHCAF	SIN3-HDAC complex associated factor
526104	SIX4	SIX homeobox 4
615847	SKA2	spindle and kinetochore associated complex subunit 2
286845	SLC12A2	solute carrier family 12 member 2
510499	SLC15A4	solute carrier family 15 member 4
539153	SLC16A14	solute carrier family 16 member 14
539848	SLC22A17	solute carrier family 22 member 17
782162	SLC25A32	solute carrier family 25 member 32
510392	SLC25A36	solute carrier family 25 member 36
511053	SLC27A3	solute carrier family 27 member 3
618620	SLC29A4	solute carrier family 29 member 4
534488	SLC35A5	solute carrier family 35 member A5
533008	SLC35F2	solute carrier family 35 member F2
616864	SLC36A4	solute carrier family 36 member 4
338044	SLC38A2	solute carrier family 38 member 2
521004	SLC39A10	solute carrier family 39 member 10
538887	SLC44A1	solute carrier family 44 member 1
510209	SLC4A7	solute carrier family 4 member 7
518047	SLCO1C1	solute carrier organic anion transporter family member 1C1
520250	SLF1	SMC5-SMC6 complex localization factor 1
534164	SLIT2	slit guidance ligand 2
515193	SLTM	SAFB like transcription modulator
516010	SMAD2	SMAD family member 2
515125	SMAD3	SMAD family member 3
540248	SMAD4	SMAD family member 4
768050	SMAD5	SMAD family member 5
540806	SMAD9	SMAD family member 9
530506	SMARCAD1	SWI/SNF-related, matrix-associated actin-dependent regulator of chromatin, subfamily a, containing DEAD/H box 1
510381	SMC6	structural maintenance of chromosomes 6
767924	SMIM3	small integral membrane protein 3
539308	SMO	smoothened, frizzled class receptor
520631	SNAI2	snail family transcriptional repressor 2
540853	SNAP25	synaptosome associated protein 25
511366	SNAPC3	small nuclear RNA activating complex polypeptide 3
540156	SNCAIP	synuclein alpha interacting protein
533801	SNX14	sorting nexin 14
519597	SNX4	sorting nexin 4
514773	SOCS5	suppressor of cytokine signaling 5
508997	SOGA1	suppressor of glucose, autophagy associated 1
618257	SORCS2	sortilin related VPS10 domain containing receptor 2
107132954	SOX11	SRY-box 11
530317	SOX8	SRY-box 8
540689	SPAG9	sperm associated antigen 9
353352	SPAM1	sperm adhesion molecule 1 (PH-20 hyaluronidase, zona pellucida binding)
534027	SPART	spartin
617860	SPATS2	spermatogenesis associated serine rich 2
519751	SPECC1L	sperm antigen with calponin homology and coiled-coil domains 1 like
515350	SPICE1	spindle and centriole associated protein 1
541068	SPIN1	spindlin 1
519030	SPIRE1	spire type actin nucleation factor 1
535156	SPPL3	signal peptide peptidase like 3
519081	SPRED2	sprouty related EVH1 domain containing 2
539090	SPRY2	sprouty RTK signaling antagonist 2
509493	SPX	spexin hormone
535629	SRCIN1	SRC kinase signaling inhibitor 1
512892	SRGAP3	SLIT-ROBO Rho GTPase activating protein 3
505945	SRPK2	SRSF protein kinase 2
784123	SRRM1	serine and arginine repetitive matrix 1
540276	SRSF3	serine and arginine rich splicing factor 3
510474	SRSF5	serine and arginine rich splicing factor 5
507828	SRSF6	serine and arginine rich splicing factor 6
507066	SRSF7	serine and arginine rich splicing factor 7
540947	SS18	SS18, nBAF chromatin remodeling complex subunit
782689	ST6GALNAC3	ST6 N-acetylgalactosaminide alpha-2,6-sialyltransferase 3
616317	STMN1	stathmin 1
515024	STRADA	STE20-related kinase adaptor alpha
516282	STRBP	spermatid perinuclear RNA binding protein
516375	STRN3	striatin 3
519624	STX16	syntaxin 16
282377	STX1B	syntaxin 1B
282378	STXBP1	syntaxin binding protein 1
533984	SUB1	SUB1 homolog, transcriptional regulator
516567	SUGP2	SURP and G-patch domain containing 2
533264	SULF2	sulfatase 2
618738	SULT4A1	sulfotransferase family 4A member 1
286807	SUMO2	small ubiquitin-like modifier 2
508637	SUSD4	sushi domain containing 4
506599	SWT1	SWT1, RNA endoribonuclease homolog
540504	SYNE2	spectrin repeat containing nuclear envelope protein 2
790307	SYNGAP1	synaptic Ras GTPase activating protein 1
534995	SYNGR1	synaptogyrin 1
540203	TAB2	TGF-beta activated kinase 1 (MAP3K7) binding protein 2
539853	TACSTD2	tumor associated calcium signal transducer 2
521918	TADA1	transcriptional adaptor 1
505401	TADA2A	transcriptional adaptor 2A
511236	TAF1B	TATA-box binding protein associated factor, RNA polymerase I subunit B
507983	TANC1	tetratricopeptide repeat, ankyrin repeat and coiled-coil containing 1
536532	TAOK1	TAO kinase 1
509093	TBC1D12	TBC1 domain family member 12
518370	TBC1D23	TBC1 domain family member 23
537817	TBC1D9	TBC1 domain family member 9
785603	TBKBP1	TBK1 binding protein 1
517044	TBX18	T-box 18
540964	TCERG1	transcription elongation regulator 1
509039	TCF12	transcription factor 12
523151	TCF20	transcription factor 20
510873	TCF21	transcription factor 21
515303	TCF7L1	transcription factor 7 like 1
513750	TCFL5	transcription factor like 5
523297	TCP11	t-complex 11
510513	TCTN1	tectonic family member 1
100847961	TCTN2	tectonic family member 2
511035	TCTN3	tectonic family member 3
100125315	TEAD2	TEA domain transcription factor 2
511615	TENM3	teneurin transmembrane protein 3
509726	TENM4	teneurin transmembrane protein 4
101904937	TET3	tet methylcytosine dioxygenase 3
509448	TFCP2	transcription factor CP2
534069	TGFB2	transforming growth factor beta 2
282382	TGFBR1	transforming growth factor beta receptor 1
535376	TGFBR2	transforming growth factor beta receptor 2
784894	TGFBR3	transforming growth factor beta receptor 3
510050	TGIF1	TGFB induced factor homeobox 1
505228	THRAP3	thyroid hormone receptor associated protein 3
509460	THUMPD2	THUMP domain containing 2
538533	TIA1	TIA1 cytotoxic granule associated RNA binding protein
614540	TIAL1	TIA1 cytotoxic granule associated RNA binding protein like 1
536517	TIAM1	T cell lymphoma invasion and metastasis 1
407101	TJP2	tight junction protein 2
533595	TLE2	transducin like enhancer of split 2
534705	TLK2	tousled like kinase 2
509611	TMCO3	transmembrane and coiled-coil domains 3
534351	TMED5	transmembrane p24 trafficking protein 5
614106	TMED8	transmembrane p24 trafficking protein family member 8
100139803	TMEFF1	transmembrane protein with EGF like and two follistatin like domains 1
538354	TMEFF2	transmembrane protein with EGF like and two follistatin like domains 2
506723	TMEM132E	transmembrane protein 132E
510523	TMEM154	transmembrane protein 154
504966	TMEM184C	transmembrane protein 184C
616392	TMEM206	transmembrane protein 206
508031	TMEM216	transmembrane protein 216
515467	TMEM237	transmembrane protein 237
614796	TMEM260	transmembrane protein 260
535122	TMEM268	transmembrane protein 268
514263	TMEM39B	transmembrane protein 39B
541164	TMEM47	transmembrane protein 47
509775	TMEM59	transmembrane protein 59
506762	TMEM67	transmembrane protein 67
534013	TMEM68	transmembrane protein 68
615333	TMEM87A	transmembrane protein 87A
513445	TMEM98	transmembrane protein 98
100337258	TMTC2	transmembrane and tetratricopeptide repeat containing 2
539972	TMTC4	transmembrane and tetratricopeptide repeat containing 4
615687	TMX3	thioredoxin related transmembrane protein 3
618015	TMX4	thioredoxin related transmembrane protein 4
768037	TNFRSF19	TNF receptor superfamily member 19
535030	TNKS	tankyrase
533901	TNKS2	tankyrase 2
767620	TNPO1	transportin 1
541118	TNRC6A	trinucleotide repeat containing 6A
787696	TOP2A	DNA topoisomerase II alpha
282097	TOP2B	DNA topoisomerase II beta
789634	TOR3A	torsin family 3 member A
509111	TP53BP1	tumor protein p53 binding protein 1
534586	TRA2A	transformer 2 alpha homolog
787081	TRABD2B	TraB domain containing 2B
781568	TRAF4	TNF receptor associated factor 4
504797	TRERF1	transcriptional regulating factor 1
352960	TRIB2	tribbles pseudokinase 2
533296	TRIM33	tripartite motif containing 33
538292	TRIO	trio Rho guanine nucleotide exchange factor
535006	TRIT1	tRNA isopentenyltransferase 1
510845	TRMT9B	tRNA methyltransferase 9B (putative)
530353	TRUB1	TruB pseudouridine synthase family member 1
616881	TSPAN3	tetraspanin 3
510619	TSPAN31	tetraspanin 31
616726	TSTD2	thiosulfate sulfurtransferase like domain containing 2
527412	TTC21B	tetratricopeptide repeat domain 21B
508011	TTC26	tetratricopeptide repeat domain 26
524908	TTC27	tetratricopeptide repeat domain 27
510160	TTC30A	tetratricopeptide repeat domain 30A
615652	TTC8	tetratricopeptide repeat domain 8
282104	TUFT1	tuftelin 1
100848149	TUG1	taurine up-regulated 1 (non-protein coding)
615007	TUSC3	tumor suppressor candidate 3
537290	TWSG1	twisted gastrulation BMP signaling modulator 1
506991	TXNDC12	thioredoxin domain containing 12
535287	UBE2D1	ubiquitin conjugating enzyme E2 D1
613676	UBE2G1	ubiquitin conjugating enzyme E2 G1
537885	UBE2R2	ubiquitin conjugating enzyme E2 R2
505314	UBE2T	ubiquitin conjugating enzyme E2 T
613423	UBE2W	ubiquitin conjugating enzyme E2 W
100125938	UBFD1	ubiquitin family domain containing 1
282392	UBQLN1	ubiquilin 1
515582	UBR5	ubiquitin protein ligase E3 component n-recognin 5
539940	UBXN7	UBX domain protein 7
514394	UCHL1	ubiquitin C-terminal hydrolase L1
617788	UFSP2	UFM1 specific peptidase 2
516399	UGGT2	UDP-glucose glycoprotein glucosyltransferase 2
618601	ULK2	unc-51 like autophagy activating kinase 2
617896	UNC119B	unc-119 lipid binding chaperone B
529395	USP3	ubiquitin specific peptidase 3
534067	USP34	ubiquitin specific peptidase 34
100336042	USP54	ubiquitin specific peptidase 54
538743	USP8	ubiquitin specific peptidase 8
614984	UTP6	UTP6, small subunit processome component
510550	UVSSA	UV stimulated scaffold protein A
534788	UXS1	UDP-glucuronate decarboxylase 1
616923	VAMP4	vesicle associated membrane protein 4
513056	VANGL1	VANGL planar cell polarity protein 1
540184	VCPKMT	valosin containing protein lysine methyltransferase
539120	VEZF1	vascular endothelial zinc finger 1
513840	VPS29	VPS29, retromer complex component
528654	VPS41	VPS41, HOPS complex subunit
539357	VPS4B	vacuolar protein sorting 4 homolog B
535248	VPS50	VPS50, EARP/GARPII complex subunit
521780	VWA5A	von Willebrand factor A domain containing 5A
532597	WAC	WW domain containing adaptor with coiled-coil
540674	WASF3	WAS protein family member 3
281577	WASL	Wiskott-Aldrich syndrome like
537096	WDFY3	WD repeat and FYVE domain containing 3
540681	WDHD1	WD repeat and HMG-box DNA binding protein 1
525169	WDR11	WD repeat domain 11
506232	WDR45B	WD repeat domain 45B
526884	WDR6	WD repeat domain 6
767895	WDR60	WD repeat domain 60
783336	WDR82	WD repeat domain 82
783784	WDSUB1	WD repeat, sterile alpha motif and U-box domain containing 1
539163	WISP1	WNT1 inducible signaling pathway protein 1
528123	WLS	wntless Wnt ligand secretion mediator
100337119	WNK3	WNK lysine deficient protein kinase 3
789600	WNT4	Wnt family member 4
614851	WSB1	WD repeat and SOCS box containing 1
782183	WT1	Wilms tumor 1
532996	WTAP	WT1 associated protein
523454	WWC3	WWC family member 3
537958	XPA	XPA, DNA damage recognition and repair factor
510568	XPO1	exportin 1
100336629	YAP1	Yes associated protein 1
521410	YPEL1	yippee like 1
541024	YTHDC2	YTH domain containing 2
541050	YTHDF2	YTH N6-methyladenosine RNA binding protein 2
768311	YWHAQ	tyrosine 3-monooxygenase/tryptophan 5-monooxygenase activation protein theta
534353	YY1	YY1 transcription factor
615651	ZBED3	zinc finger BED-type containing 3
539898	ZBED5	zinc finger BED-type containing 5
539846	ZBED8	zinc finger BED-type containing 8
785123	ZBTB10	zinc finger and BTB domain containing 10
614110	ZBTB7C	zinc finger and BTB domain containing 7C
541221	ZBTB8A	zinc finger and BTB domain containing 8A
529699	ZC3H11A	zinc finger CCCH-type containing 11A
511473	ZC3H14	zinc finger CCCH-type containing 14
523239	ZC3HAV1L	zinc finger CCCH-type containing, antiviral 1 like
533550	ZC3HC1	zinc finger C3HC-type containing 1
528986	ZCCHC11	zinc finger CCHC-type containing 11
528171	ZCCHC14	zinc finger CCHC-type containing 14
507116	ZCCHC3	zinc finger CCHC-type containing 3
541172	ZDHHC17	zinc finger DHHC-type containing 17
535814	ZDHHC21	zinc finger DHHC-type containing 21
533574	ZFAND1	zinc finger AN1-type containing 1
513942	ZFP1	ZFP1 zinc finger protein
767896	ZFP2	ZFP2 zinc finger protein
614773	ZFP36L1	ZFP36 ring finger protein like 1
280961	ZFX	zinc finger protein X-linked
613428	ZFYVE9	zinc finger FYVE-type containing 9
511794	ZKSCAN8	zinc finger with KRAB and SCAN domains 8
616740	ZMIZ1	zinc finger MIZ-type containing 1
508731	ZMYM2	zinc finger, MYM-type 2
529962	ZMYM4	zinc finger MYM-type containing 4
506325	ZMYND11	zinc finger MYND-type containing 11
100140756	ZNF10	zinc finger protein 10
789970	ZNF154	zinc finger protein 154
100124511	ZNF177	zinc finger protein 177
515674	ZNF184	zinc finger protein 184
539022	ZNF2	zinc finger protein 2
524111	ZNF227	zinc finger protein 227
784893	ZNF248	zinc finger protein 248
101905074	ZNF25	zinc finger protein 25
112442194	ZNF260	zinc finger protein 260
509250	ZNF266	zinc finger protein 266
785820	ZNF280C	zinc finger protein 280C
789857	ZNF286A	zinc finger protein 286A
541264	ZNF292	zinc finger protein 292
506859	ZNF317	zinc finger protein 317
786496	ZNF318	zinc finger protein 318
512392	ZNF32	zinc finger protein 32
789635	ZNF333	zinc finger protein 333
782819	ZNF35	zinc finger protein 35
524106	ZNF354A	zinc finger protein 354A
523334	ZNF354C	zinc finger protein 354C
508065	ZNF362	zinc finger protein 362
506448	ZNF397	zinc finger protein 397
508025	ZNF423	zinc finger protein 423
540408	ZNF445	zinc finger protein 445
515561	ZNF462	zinc finger protein 462
538489	ZNF484	zinc finger protein 484
789846	ZNF503	zinc finger protein 503
533884	ZNF512	zinc finger protein 512
614014	ZNF512B	zinc finger protein 512B
519449	ZNF516	zinc finger protein 516
539006	ZNF518B	zinc finger protein 518B
538792	ZNF521	zinc finger protein 521
112442192	ZNF529	zinc finger protein 529
100298980	ZNF550	zinc finger protein 550
613546	ZNF568	zinc finger protein 568
509992	ZNF608	zinc finger protein 608
510374	ZNF609	zinc finger protein 609
528603	ZNF618	zinc finger protein 618
540256	ZNF623	zinc finger protein 623
539923	ZNF644	zinc finger protein 644
526026	ZNF711	zinc finger protein 711
100126443	ZNF713	zinc finger protein 713
536307	ZNF783	zinc finger family member 783
613566	ZNF814	zinc finger protein 814
104974573	ZNF827	zinc finger protein 827
510078	ZNF93	zinc finger protein 93
768084	ZSCAN12	zinc finger and SCAN domain containing 12
538841	ZSWIM6	zinc finger SWIM-type containing 6
538498	ZZZ3	zinc finger ZZ-type containing 3

## Sheet: Liver_ClusterC
EntrezID	Symbol	Gene Name
100336715	A1CF	APOBEC1 complementation factor
507035	AAGAB	alpha and gamma adaptin binding protein
520865	AASS	aminoadipate-semialdehyde synthase
786013	AATF	apoptosis antagonizing transcription factor
537351	ABCA6	ATP binding cassette subfamily A member 6
100336913	ABCB4	ATP binding cassette subfamily B member 4
783257	ABCB6	ATP binding cassette subfamily B member 6
100337270	ABCC6	ATP binding cassette subfamily C member 6
281589	ABCF1	ATP binding cassette subfamily F member 1
508324	ACAA1	acetyl-CoA acyltransferase 1
509484	ACE	angiotensin I converting enzyme
540446	ACHE	acetylcholinesterase (Cartwright blood group)
527845	ACOT9	acyl-CoA thioesterase 9
280977	ACP1	acid phosphatase 1
517002	ACP5	acid phosphatase 5, tartrate resistant
514159	ACSL5	acyl-CoA synthetase long chain family member 5
533798	ACSM3	acyl-CoA synthetase medium chain family member 3
282873	ACSS1	acyl-CoA synthetase short chain family member 1
526780	ADAMTSL2	ADAMTS like 2
518896	ADD2	adducin 2
526347	ADGRE3	adhesion G protein-coupled receptor E3
407235	ADIPOR1	adiponectin receptor 1
407234	ADIPOR2	adiponectin receptor 2
529760	ADORA2B	adenosine A2b receptor
519729	ADRM1	adhesion regulating molecule 1
510949	ADSL	adenylosuccinate lyase
781149	AFF1	AF4/FMR2 family member 1
537689	AFG1L	AFG1 like ATPase
506011	AFP	alpha fetoprotein
615787	AGBL4	ATP/GTP binding protein like 4
511650	AGGF1	angiogenic factor with G-patch and FHA domains 1
514509	AGMAT	agmatinase
404130	AGO2	argonaute 2, RISC catalytic component
512112	AGPAT2	1-acylglycerol-3-phosphate O-acyltransferase 2
506607	AGPAT3	1-acylglycerol-3-phosphate O-acyltransferase 3
281607	AGTR1	angiotensin II receptor type 1
508158	AHCY	adenosylhomocysteinase
280988	AHSG	alpha 2-HS glycoprotein
338381	AHSP	alpha hemoglobin stabilizing protein
614409	AIG1	androgen induced 1
517063	AK4	adenylate kinase 4
539700	AKAP8L	A-kinase anchoring protein 8 like
618607	AKR1A1	aldo-keto reductase family 1 member A1
510679	ALAD	aminolevulinate dehydratase
511791	ALAS2	5'-aminolevulinate synthase 2
280717	ALB	albumin
506329	ALDH16A1	aldehyde dehydrogenase 16 family member A1
505677	ALDH1L1	aldehyde dehydrogenase 1 family member L1
516864	ALDH1L2	aldehyde dehydrogenase 1 family member L2
513537	ALDH8A1	aldehyde dehydrogenase 8 family member A1
515263	ALDOB	aldolase, fructose-bisphosphate B
538899	ALG2	ALG2, alpha-1,3/1,6-mannosyltransferase
615842	AMMECR1	Alport syndrome, mental retardation, midface hypoplasia and elliptocytosis chromosomal region gene 1
515126	AMZ2	archaelysin family metallopeptidase 2
521472	ANGPTL6	angiopoietin like 6
353108	ANK1	ankyrin 1
537502	ANKLE1	ankyrin repeat and LEM domain containing 1
518403	ANKRD33B	ankyrin repeat domain 33B
514513	ANKRD35	ankyrin repeat domain 35
532402	ANKRD9	ankyrin repeat domain 9
528545	ANKS3	ankyrin repeat and sterile alpha motif domain containing 3
532126	ANO1	anoctamin 1
509685	ANP32B	acidic nuclear phosphoprotein 32 family member B
281627	ANXA8L1	annexin A8-like 1
506192	AP1B1	adaptor related protein complex 1 subunit beta 1
512078	AP4B1	adaptor related protein complex 4 subunit beta 1
536144	AP4E1	adaptor related protein complex 4 subunit epsilon 1
533670	APBB1IP	amyloid beta precursor protein binding family B member 1 interacting protein
507989	APLF	aprataxin and PNKP like factor
281631	APOA1	apolipoprotein A1
281004	APOE	apolipoprotein E
505830	APOM	apolipoprotein M
519017	APRT	adenine phosphoribosyltransferase
539472	AREL1	apoptosis resistant E3 ubiquitin protein ligase 1
513608	ARG1	arginase 1
616246	ARHGAP15	Rho GTPase activating protein 15
767906	ARL4A	ADP ribosylation factor like GTPase 4A
523285	ARRDC2	arrestin domain containing 2
513067	ARSG	arylsulfatase G
531519	ASGR2	asialoglycoprotein receptor 2
515670	ASPSCR1	ASPSCR1, UBX domain containing tether for SLC2A4
515654	ATF5	activating transcription factor 5
615657	ATG4D	autophagy related 4D cysteine peptidase
540482	ATG9A	autophagy related 9A
510329	ATP2C2	ATPase secretory pathway Ca2+ transporting 2
617230	ATP5F1E	ATP synthase F1 subunit epsilon
327699	ATP5IF1	ATP synthase inhibitory factor subunit 1
518075	ATP7B	ATPase copper transporting beta
509130	AUP1	AUP1, lipid droplet regulating VLDL assembly factor
280729	B2M	beta-2-microglobulin
541596	B3GAT1	beta-1,3-glucuronyltransferase 1
784997	B3GNT3	UDP-GlcNAc:betaGal beta-1,3-N-acetylglucosaminyltransferase 3
615013	BAD	BCL2 associated agonist of cell death
613855	BAG1	BCL2 associated athanogene 1
617924	BAIAP2L2	BAI1 associated protein 2 like 2
100299906	BANK1	B cell scaffold protein with ankyrin repeats 1
540621	BAZ1A	bromodomain adjacent to zinc finger domain 1A
782359	BBC3	BCL2 binding component 3
100137993	BBOF1	basal body orientation factor 1
504895	BCAS1	breast carcinoma amplified sequence 1
521416	BCAS3	BCAS3, microtubule associated cell migration factor
281020	BCL2	BCL2, apoptosis regulator
282152	BCL2L1	BCL2 like 1
615062	BCL7B	BCL tumor suppressor 7B
789892	BCR	BCR, RhoGEF and GTPase activating protein
281646	BGLAP	bone gamma-carboxyglutamate protein
515025	BIN2	bridging integrator 2
281649	BLCAP	BLCAP, apoptosis inducing factor
538539	BLOC1S3	biogenesis of lysosomal organelles complex 1 subunit 3
518544	BLOC1S4	biogenesis of lysosomal organelles complex 1 subunit 4
504596	BLVRA	biliverdin reductase A
281650	BLVRB	biliverdin reductase B
614048	BRD4	bromodomain containing 4
615952	BRMS1	breast cancer metastasis suppressor 1
513558	BSCL2	BSCL2, seipin lipid droplet biogenesis associated
505545	BSDC1	BSD domain containing 1, transcript variant 1
522724	BSN	bassoon presynaptic cytomatrix protein
537669	BTD	biotinidase
534072	BTRC	beta-transducin repeat containing E3 ubiquitin protein ligase
539248	C10H14orf1	chromosome 10 open reading frame, human C14orf1
506904	C10H14orf93	chromosome 10 C14orf93 homolog
614490	C15H11orf52	chromosome 15 C11orf52 homolog
618454	C16H1orf115	chromosome 16 C1orf115 homolog
507351	C17H12orf43	chromosome 17 C12orf43 homolog
516719	C18H19orf48	chromosome 18 C19orf48 homolog, transcript variant 2
506667	C1D	C1D nuclear receptor corepressor
101904609	C1H21orf58	chromosome 1 C21orf58 homolog
617435	C1QB	complement C1q B chain
784903	C21H15orf39	chromosome 21 C15orf39 homolog
509050	C21H15orf40	chromosome 21 C15orf40 homolog
509055	C29H11orf24	chromosome 29 C11orf24 homolog
787439	C2H2orf72	chromosome 2 C2orf72 homolog
280677	C3	complement C3
512045	C5	complement C5
508965	C7H19orf25	chromosome 7 C19orf25 homolog
100137974	C7H19orf67	chromosome 7 C19orf67 homolog
768023	C7H19orf71	chromosome 7 C19orf71 homolog
527391	C8A	complement C8 alpha chain
280740	CA2	carbonic anhydrase II
520277	CALM3	calmodulin 3
527966	CAPN11	calpain 11
536988	CAPN5	calpain 5
617138	CAPN8	calpain 8
768054	CARD9	caspase recruitment domain family member 9
515715	CARS	cysteinyl-tRNA synthetase
338039	CASP4	caspase 4, apoptosis-related cysteine peptidase
523815	CBFA2T3	CBFA2/RUNX1 translocation partner 3
617306	CCDC114	coiled-coil domain containing 114
613278	CCDC149	coiled-coil domain containing 149
517994	CCDC151	coiled-coil domain containing 151
512697	CCDC174	coiled-coil domain containing 174
505831	CCDC34	coiled-coil domain containing 34
517515	CCDC51	coiled-coil domain containing 51
617455	CCDC85C	coiled-coil domain containing 85C
615530	CCDC92	coiled-coil domain containing 92
616839	CCDC93	coiled-coil domain containing 93
614600	CCER2	coiled-coil glutamate rich protein 2
514215	CCHCR1	coiled-coil alpha-helical rod protein 1
616732	CCL16	C-C motif chemokine ligand 16
281048	CD14	CD14 molecule
533844	CD163	CD163 molecule
615496	CD226	CD226 molecule
617937	CD3EAP	CD3e molecule associated protein
782186	CD58	CD58 molecule
613384	CD74	CD74 molecule
506713	CD82	CD82 molecule
505847	CDC25B	cell division cycle 25B
613318	CDCA5	cell division cycle associated 5
508777	CDH16	cadherin 16
100125282	CDHR5	cadherin related family member 5
509255	CDK5RAP3	CDK5 regulatory subunit associated protein 3
510244	CDKN2D	cyclin dependent kinase inhibitor 2D
615282	CDKN3	cyclin dependent kinase inhibitor 3
537366	CDPF1	cysteine rich DPF motif domain containing 1
534647	CDR2	cerebellar degeneration related protein 2
338319	CEBPB	CCAAT enhancer binding protein beta
540475	CELF1	CUGBP Elav-like family member 1
512877	CENPI	centromere protein I
787125	CENPW	centromere protein W
618018	CENPX	centromere protein X
785182	CEP104	centrosomal protein 104
506840	CEP95	centrosomal protein 95
514076	CFB	complement factor B
505647	CFD	complement factor D
100337035	CFHR5	complement factor H-related 5
513197	CFI	complement factor I
616237	CHCHD7	coiled-coil-helix-coiled-coil-helix domain containing 7
505218	CHDH	choline dehydrogenase
507722	CHMP3	charged multivesicular body protein 3
509942	CHRD	chordin
534506	CHST15	carbohydrate sulfotransferase 15
528834	CIDEB	cell death-inducing DFFA-like effector b
534057	CIR1	corepressor interacting with RBPJ, 1
282182	CITED1	Cbp/p300 interacting transactivator with Glu/Asp rich carboxy-terminal domain 1
505499	CLK3	CDC like kinase 3
513188	CLTRN	collectrin, amino acid transport regulator
614078	CMC2	C-X9-C motif containing 2
777691	CMC4	C-X9-C motif containing 4
782414	CMIP	c-Maf inducing protein
509965	CMPK1	cytidine/uridine monophosphate kinase 1
504831	CNBP	CCHC-type zinc finger nucleic acid binding protein
512626	CNDP2	carnosine dipeptidase 2
515788	COG1	component of oligomeric golgi complex 1
282196	CORO1A	coronin 1A
617165	COTL1	coactosin like F-actin binding protein 1
538794	CPEB4	cytoplasmic polyadenylation element binding protein 4
537938	CPPED1	calcineurin like phosphoesterase domain containing 1
520406	CRB1	crumbs 1, cell polarity complex component
537195	CREBL2	cAMP responsive element binding protein like 2
540605	CREM	cAMP responsive element modulator
526536	CRNKL1	crooked neck pre-mRNA splicing factor 1
281092	CROT	carnitine O-octanoyltransferase
281724	CRYGS	crystallin gamma S
509418	CSF1R	colony stimulating factor 1 receptor
506060	CSNK1G2	casein kinase 1 gamma 2
507051	CSTF1	cleavage stimulation factor subunit 1
282421	CTNNBL1	catenin beta like 1
404187	CTSZ	cathepsin Z
523202	CUBN	cubilin
512527	CWC25	CWC25 spliceosome associated protein homolog
281110	CYB5A	cytochrome b5 type A
282211	CYP2D14	cytochrome P450, family 2, subfamily D, polypeptide 6
510406	CYP2J2	cytochrome P450, family 2, subfamily J, polypeptide 2
616626	CYREN	cell cycle regulator of NHEJ
526885	DALRD3	DALR anticodon binding domain containing 3
533156	DAPP1	dual adaptor of phosphotyrosine and 3-phosphoinositides 1
503577	DBP	D-box binding PAR bZIP transcription factor
539794	DCLRE1B	DNA cross-link repair 1B
615999	DDT	D-dopachrome tautomerase
781917	DDX21	DExD-box helicase 21
514567	DDX27	DEAD-box helicase 27
507640	DDX31	DEAD-box helicase 31
768256	DECR2	2,4-dienoyl-CoA reductase 2
534251	DEDD2	death effector domain containing 2
516457	DEF6	DEF6, guanine nucleotide exchange factor
514906	DENND4A	DENN domain containing 4A
508465	DERL2	derlin 2
282609	DGAT1	diacylglycerol O-acyltransferase 1
404129	DGAT2	diacylglycerol O-acyltransferase 2
518371	DGKQ	diacylglycerol kinase theta
514745	DHCR7	7-dehydrocholesterol reductase
507276	DHRS12	dehydrogenase/reductase 12
281360	DHRS4	dehydrogenase/reductase (SDR family) member 4
506405	DHX16	DEAH-box helicase 16
508127	DMAP1	DNA methyltransferase 1 associated protein 1
512981	DMTN	dematin actin binding protein
100847355	DNAH12	dynein axonemal heavy chain 12
525414	DNAH8	dynein axonemal heavy chain 8
533668	DNAJB2	DnaJ heat shock protein family (Hsp40) member B2
525222	DNAJC5B	DnaJ heat shock protein family (Hsp40) member C5 beta
282218	DNASE2	deoxyribonuclease 2, lysosomal
511691	DNM2	dynamin 2
505524	DNTTIP1	deoxynucleotidyltransferase terminal interacting protein 1
510083	DOCK2	dedicator of cytokinesis 2
526844	DOLK	dolichol kinase
537812	DPAGT1	dolichyl-phosphate N-acetylglucosaminephosphotransferase 1
510200	DPP3	dipeptidyl peptidase 3
281124	DPYD	dihydropyrimidine dehydrogenase
509524	DRC1	dynein regulatory complex subunit 1
540161	DRG1	developmentally regulated GTP binding protein 1
514035	DTD2	D-tyrosyl-tRNA deacylase 2 (putative)
785698	DUOX2	dual oxidase 2
617998	DUS1L	dihydrouridine synthase 1 like
533896	DUSP26	dual specificity phosphatase 26
535369	E2F1	E2F transcription factor 1
617024	E2F2	E2F transcription factor 2
525428	E2F4	E2F transcription factor 4
613523	EAF2	ELL associated factor 2
512041	EBNA1BP2	EBNA1 binding protein 2
515569	EBP	emopamil binding protein (sterol isomerase)
281134	ECE2	endothelin converting enzyme 2, transcript variant 2a
507431	ECH1	enoyl-CoA hydratase 1
505355	ECI2	enoyl-CoA delta isomerase 2
521730	EEF2K	eukaryotic elongation factor 2 kinase
617365	EFCAB11	EF-hand calcium binding domain 11
512180	EFCAB14	EF-hand calcium binding domain 14
530549	EFHB	EF-hand domain family member B
514259	EFHD2	EF-hand domain family member D2
788760	EHBP1L1	EH domain binding protein 1 like 1
507689	EIF2AK1	eukaryotic translation initiation factor 2 alpha kinase 1
521747	EIF3I	eukaryotic translation initiation factor 3 subunit I
532850	EIF5B	eukaryotic translation initiation factor 5B
613935	EIPR1	EARP complex and GARP complex interacting protein 1
782605	ELL2	elongation factor for RNA polymerase II 2
784720	ELP3	elongator acetyltransferase complex subunit 3
515362	EMG1	EMG1, N1-specific pseudouridine methyltransferase
767880	ENO4	enolase 4
533096	ENTPD5	ectonucleoside triphosphate diphosphohydrolase 5
281753	EPB41	erythrocyte membrane protein band 4.1
281754	EPB42	erythrocyte membrane protein band 4.2
535293	EPHX1	epoxide hydrolase 1
511716	EPHX2	epoxide hydrolase 2
281144	EPOR	erythropoietin receptor
614857	EPS8L2	EPS8 like 2
523344	ERAL1	Era like 12S mitochondrial rRNA chaperone 1
540065	ERAS	ES cell expressed Ras
101905782	ERFE	erythroferrone
514218	ERMAP	erythroblast membrane associated protein (Scianna blood group)
541094	ERMP1	endoplasmic reticulum metallopeptidase 1
112442685	ERN1	endoplasmic reticulum to nucleus signaling 1
104976499	ESPN	espin
510878	ESRP2	epithelial splicing regulatory protein 2
530157	ESYT3	extended synaptotagmin 3
617210	ETFB	electron transfer flavoprotein subunit beta
533229	ETNK2	ethanolamine kinase 2
508005	EXOSC9	exosome component 9
511060	EXTL1	exostosin like glycosyltransferase 1
280787	F10	coagulation factor X
407998	F11	coagulation factor XI
617881	F13A1	coagulation factor XIII A chain
280685	F2	coagulation factor II, thrombin
540007	FAAH	fatty acid amide hydrolase
523867	FADS6	fatty acid desaturase 6
531770	FAF1	Fas associated factor 1
508724	FAH	fumarylacetoacetate hydrolase
540118	FAM110A	family with sequence similarity 110 member A
107131178	FAM161B	FAM161B, centrosomal protein
618158	FAM178B	family with sequence similarity 178 member B
534394	FAM192A	family with sequence similarity 192 member A
512069	FAM207A	family with sequence similarity 207 member A
521099	FAM20A	FAM20A, golgi associated secretory pathway pseudokinase
534672	FAM20C	FAM20C, golgi associated secretory pathway kinase
506074	FAM222B	family with sequence similarity 222 member B
507493	FAM234A	family with sequence similarity 234 member A
508634	FAM32A	family with sequence similarity 32 member A
540234	FAM46A	family with sequence similarity 46 member A
511911	FAM8A1	family with sequence similarity 8 member A1
514637	FARP2	FERM, ARH/RhoGEF and pleckstrin domain protein 2
505390	FARS2	phenylalanyl-tRNA synthetase 2, mitochondrial
522024	FARSA	phenylalanyl-tRNA synthetase subunit alpha
539435	FBXO30	F-box protein 30
786890	FBXO48	F-box protein 48
513977	FBXW4	F-box and WD repeat domain containing 4
540932	FBXW7	F-box and WD repeat domain containing 7
281156	FDPS	farnesyl diphosphate synthase
281157	FDX1	ferredoxin 1
505159	FDX2	ferredoxin 2
525159	FERMT3	fermitin family member 3
510522	FGB	fibrinogen beta chain
519657	FGF22	fibroblast growth factor 22
281769	FGFR3	fibroblast growth factor receptor 3
534011	FGGY	FGGY carbohydrate kinase domain containing
784913	FHDC1	FH2 domain containing 1
692183	FHIT	fragile histidine triad
615565	FIS1	fission, mitochondrial 1
506043	FKBP11	FK506 binding protein 11
538998	FKBP2	FK506 binding protein 2
508535	FKBP4	FK506 binding protein 4
512356	FKBP8	FK506 binding protein 8
506682	FLAD1	flavin adenine dinucleotide synthetase 1
338031	FLT4	fms related tyrosine kinase 4
788992	FMNL1	formin like 1
100847392	FNDC10	fibronectin type III domain containing 10
535530	FOXO3	forkhead box O3
510097	FOXRED1	FAD dependent oxidoreductase domain containing 1
510714	FRMD4A	FERM domain containing 4A
327681	FST	follistatin
540809	FSTL4	follistatin like 4
613365	FTCDNL1	formiminotransferase cyclodeaminase N-terminal like
281173	FTH1	ferritin heavy chain 1
508497	FTSJ3	FtsJ RNA methyltransferase homolog 3
281374	FURIN	furin, paired basic amino acid cleaving enzyme
538536	FZD5	frizzled class receptor 5
369023	G6PC3	glucose-6-phosphatase catalytic subunit 3
281179	G6PD	glucose-6-phosphate dehydrogenase
504718	GADD45GIP1	GADD45G interacting protein 1
523154	GALE	UDP-galactose-4-epimerase
506997	GALT	galactose-1-phosphate uridylyltransferase
515270	GAMT	guanidinoacetate N-methyltransferase
516066	GATA1	GATA binding protein 1
319141	GCAT	glycine C-acetyltransferase
286815	GCH1	GTP cyclohydrolase 1
617650	GCHFR	GTP cyclohydrolase I feedback regulator
512468	GCLC	glutamate-cysteine ligase catalytic subunit
536143	GCN1	GCN1, eIF2 alpha kinase activator homolog
281780	GGTA1	alpha-galactosyltransferase 1 (glycoprotein)
509503	GID4	GID complex subunit 4 homolog
100299171	GINS2	GINS complex subunit 2
616799	GINS4	GINS complex subunit 4
616031	GK5	glycerol kinase 5 (putative)
522360	GLB1L3	galactosidase beta 1 like 3
515416	GLRX	glutaredoxin
514161	GMPPB	GDP-mannose pyrophosphorylase B
533600	GOLGA3	golgin A3
100298963	GP1BB	glycoprotein Ib platelet subunit beta
617668	GP9	glycoprotein IX platelet
514771	GPATCH3	G-patch domain containing 3
536745	GPKOW	G-patch domain and KOW motifs
514772	GPN2	GPN-loop GTPase 2
617309	GPR107	G protein-coupled receptor 107
539188	GPT	glutamic--pyruvic transaminase
281209	GPX1	glutathione peroxidase 1
281210	GPX3	glutathione peroxidase 3, transcript variant 2
407210	GRB10	growth factor receptor bound protein 10
282682	GRK2	G protein-coupled receptor kinase 2
521413	GRK6	G protein-coupled receptor kinase 6
100125303	GRTP1	growth hormone regulated TBC protein 1
513939	GSDMD	gasdermin D
514822	GSTZ1	glutathione S-transferase zeta 1
509259	GTF2F2	general transcription factor IIF subunit 2
783869	GTF3C5	general transcription factor IIIC subunit 5
517135	GUCD1	guanylyl cyclase domain containing 1
286812	GULO	L-gulono-gamma-lactone oxidase
617836	GYPA	glycophorin A (MNS blood group)
618489	H2AFJ	H2A histone family, member J
531733	H2AFX	H2A histone family, member X
511836	HAGHL	hydroxyacylglutathione hydrolase like
512439	HBA	hemoglobin, alpha 2
100140149	HBA1	hemoglobin, alpha 1
280813	HBB	hemoglobin, beta
511735	HBG	hemoglobin, gamma
100140603	HBM	hemoglobin subunit mu
618325	HBQ1	hemoglobin, theta 1
506250	HCCS	holocytochrome c synthase
510654	HDAC10	histone deacetylase 10
540666	HDAC8	histone deacetylase 8
510680	HDHD3	haloacid dehalogenase like hydrolase domain containing 3
767882	HDLBP	high density lipoprotein binding protein
533227	HEBP1	heme binding protein 1
767995	HEMGN	hemogen
527520	HERC6	HECT and RLD domain containing E3 ubiquitin protein ligase family member 6
504468	HEXA	hexosaminidase subunit alpha
506184	HEXDC	hexosaminidase D
539696	HEXIM1	hexamethylene bisacetamide inducible 1
507496	HGD	homogentisate 1,2-dioxygenase
100139648	HGFAC	HGF activator
509113	HGH1	HGH1 homolog
539542	HHEX	hematopoietically expressed homeobox
539704	HIRIP3	HIRA interacting protein 3
515957	HIST1H1E	histone cluster 1, H1e
616634	HIST1H2AH	histone cluster 1, H2ah
783767	HIST1H2AJ	histone cluster 1, H2aj
616627	HIST1H2BN	histone cluster 1, H2bk
513666	HIST2H2AC	histone cluster 2, H2ac
100335368	HJV	hemojuvelin BMP co-receptor
515614	HMBS	hydroxymethylbilane synthase
317658	HMGCL	3-hydroxymethyl-3-methylglutaryl-CoA lyase
767875	HMGN5	high mobility group nucleosome binding domain 5
513221	HMOX1	heme oxygenase 1
503578	HNF1A	HNF1 homeobox A
506001	HOGA1	4-hydroxy-2-oxoglutarate aldolase 1
615386	HPS4	HPS4, biogenesis of lysosomal organelles complex 3 subunit 2
281231	HRH1	histamine receptor H1
527592	HSD17B11	hydroxysteroid 17-beta dehydrogenase 11
282652	HSD17B14	hydroxysteroid 17-beta dehydrogenase 14
493643	HSD17B4	hydroxysteroid 17-beta dehydrogenase 4
281824	HSD3B1	hydroxy-delta-5-steroid dehydrogenase, 3 beta- and steroid delta-isomerase 1
539276	HTATIP2	HIV-1 Tat interactive protein 2
281839	ICAM1	intercellular adhesion molecule 1
281840	ICAM3	intercellular adhesion molecule 3
505158	ICAM5	intercellular adhesion molecule 5
100297815	IDNK	IDNK, gluconokinase
768079	IER3IP1	immediate early response 3 interacting protein 1
615930	IFI30	IFI30, lysosomal thiol reductase
512913	IFI6	interferon alpha inducible protein 6
282258	IFNAR2	interferon alpha and beta receptor subunit 2
767939	IFRD2	interferon related developmental regulator 2
281855	IKBKG	inhibitor of nuclear factor kappa B kinase subunit gamma
541154	IKZF1	IKAROS family zinc finger 1
515700	IL1R2	interleukin 1 receptor type 2
511022	IL23A	interleukin 23 subunit alpha
104968452	IL4I1	interleukin 4 induced 1
507693	INCENP	inner centromere protein
533426	INO80C	INO80 complex subunit C
614852	INO80E	INO80 complex subunit E
514123	INPP5K	inositol polyphosphate-5-phosphatase K
533953	IRAK1	interleukin 1 receptor associated kinase 1
516979	IRF3	interferon regulatory factor 3
615340	IRF5	interferon regulatory factor 5
538598	IRS1	insulin receptor substrate 1
613290	ISCA2	iron-sulfur cluster assembly 2
281872	ITGA2	integrin subunit alpha 2
515011	ITGA2B	integrin subunit alpha 2b
281874	ITGAL	integrin subunit alpha L
282642	ITGB3	integrin subunit beta 3
508356	ITIH1	inter-alpha-trypsin inhibitor heavy chain 1
512164	ITIH2	inter-alpha-trypsin inhibitor heavy chain 2
508355	ITIH3	inter-alpha-trypsin inhibitor heavy chain 3
513700	ITIH4	inter-alpha-trypsin inhibitor heavy chain family member 4
281878	ITPR2	inositol 1,4,5-trisphosphate receptor type 2
281879	ITPR3	inositol 1,4,5-trisphosphate receptor type 3
521706	ITSN2	intersectin 2
534110	IYD	iodotyrosine deiodinase
538276	JAK3	Janus kinase 3
112441489	JOSD2	Josephin domain containing 2
524207	KBTBD3	kelch repeat and BTB domain containing 3
617482	KBTBD4	kelch repeat and BTB domain containing 4
514409	KCNH3	potassium voltage-gated channel subfamily H member 3
534591	KCNN4	potassium calcium-activated channel subfamily N member 4
539645	KCTD21	potassium channel tetramerization domain containing 21
535671	KDM4C	lysine demethylase 4C
529060	KEL	Kell metallo-endopeptidase (Kell blood group)
100124517	KHNYN	KH and NYN domain containing
518313	KIAA1324L	KIAA1324 like
533883	KIAA1671	KIAA1671
614993	KIAA2012	KIAA2012
537127	KIF4A	kinesin family member 4A
510995	KIFC1	kinesin family member C1
784295	KLF1	Kruppel like factor 1
505016	LAT2	linker for activation of T cells family member 2
540424	LAX1	lymphocyte transmembrane adaptor 1
509348	LBR	lamin B receptor
526639	LCN2	lipocalin 2
540990	LCP1	lymphocyte cytosolic protein 1
513244	LCP2	lymphocyte cytosolic protein 2
511199	LDLRAP1	low density lipoprotein receptor adaptor protein 1
518023	LEMD2	LEM domain containing 2
513324	LETM1	leucine zipper and EF-hand containing transmembrane protein 1
531137	LGALS3BP	galectin 3 binding protein
614804	LGALS4	galectin 4
618195	LGI4	leucine rich repeat LGI family member 4
534550	LIN37	lin-37 DREAM MuvB core complex component
535192	LIPC	lipase C, hepatic type
510518	LLPH	LLP homolog, long-term synaptic facilitation factor
614876	LMO2	LIM domain only 2
100296952	LOC100296952	60S ribosomal protein L30-like
100297513	LOC100297513	coiled-coil domain-containing protein 170
100297676	LOC100297676	C-type lectin domain family 2 member D11
100298868	LOC100298868	solute carrier family 23 member 1
100847122	LOC100847122	uncharacterized LOC100847122
100847284	LOC100847284	uncharacterized LOC100847284
100847469	LOC100847469	protein SSX1-like
100847574	LOC100847574	multidrug resistance-associated protein 4-like
100847825	LOC100847825	uncharacterized LOC100847825
100847839	LOC100847839	uncharacterized LOC100847839
100847890	LOC100847890	uncharacterized LOC100847890
100848324	LOC100848324	uncharacterized LOC100848324
100848385	LOC100848385	uncharacterized LOC100848385
100848540	LOC100848540	uncharacterized LOC100848540
100849652	LOC100849652	uncharacterized LOC100849652
101902123	LOC101902123	trithorax group protein osa-like
101902444	LOC101902444	uncharacterized LOC101902444
101902809	LOC101902809	uncharacterized LOC101902809
101903211	LOC101903211	uncharacterized LOC101903211
101903375	LOC101903375	uncharacterized LOC101903375
101903649	LOC101903649	tigger transposable element-derived protein 1-like
101904239	LOC101904239	uncharacterized LOC101904239
101904377	LOC101904377	uncharacterized LOC101904377
101904529	LOC101904529	uncharacterized LOC101904529
101904701	LOC101904701	uncharacterized LOC101904701
101906006	LOC101906006	uncharacterized LOC101906006
101906317	LOC101906317	uncharacterized LOC101906317
101906828	LOC101906828	transmembrane protein 202-like
101907255	LOC101907255	putative uncharacterized protein ZNRD1-AS1
101907575	LOC101907575	uncharacterized LOC101907575
101907843	LOC101907843	uncharacterized LOC101907843
101908759	LOC101908759	uncharacterized LOC101908759
101909140	LOC101909140	uncharacterized LOC101909140
101910153	LOC101910153	uncharacterized LOC101910153
104968671	LOC104968671	uncharacterized LOC104968671
104969067	LOC104969067	uncharacterized LOC104969067
104972026	LOC104972026	uncharacterized LOC104972026
104975241	LOC104975241	uncharacterized LOC104975241
104975286	LOC104975286	uncharacterized LOC104975286
104976077	LOC104976077	uncharacterized LOC104976077
104976433	LOC104976433	ankyrin repeat domain-containing protein 26-like
107131172	LOC107131172	hemoglobin fetal subunit beta-like
107131489	LOC107131489	uncharacterized LOC107131489
107132618	LOC107132618	uncharacterized LOC107132618
107132851	LOC107132851	uncharacterized LOC107132851
112441536	LOC112441536	rho guanine nucleotide exchange factor 6-like
112441540	LOC112441540	ankyrin repeat and sterile alpha motif domain-containing protein 1B
112442061	LOC112442061	uncharacterized LOC112442061
112442253	LOC112442253	uncharacterized LOC112442253
112442278	LOC112442278	basic proline-rich protein-like
112442288	LOC112442288	polyadenylate-binding protein 2 pseudogene
112442721	LOC112442721	uncharacterized LOC112442721
112443144	LOC112443144	uncharacterized LOC112443144
112443193	LOC112443193	formin-like protein 3
112443504	LOC112443504	uncharacterized LOC112443504
112444288	LOC112444288	putative protein T-ENOL
112444465	LOC112444465	uncharacterized LOC112444465
112444926	LOC112444926	uncharacterized LOC112444926
112446427	LOC112446427	uncharacterized LOC112446427
112447087	LOC112447087	bisphosphoglycerate mutase
112449073	LOC112449073	multidrug resistance-associated protein 4-like
282685	LOC282685	rhesus-like protein
404051	LOC404051	serpin peptidase inhibitor, clade B (ovalbumin), member 6-like
506868	LOC506868	cationic amino acid transporter 3
508455	LOC508455	estradiol 17-beta-dehydrogenase 12-like
509034	LOC509034	feline leukemia virus subgroup C receptor-related protein 2
512672	LOC512672	major histocompatibility complex, class I
513842	LOC513842	ferritin heavy chain 1 pseudogene
514457	LOC514457	calmodulin 1 (phosphorylase kinase, delta) pseudogene
515578	LOC515578	uncharacterized LOC515578
516736	LOC516736	phosphatidylinositol 3,4,5-trisphosphate 3-phosphatase TPTE2-like
521568	LOC521568	multidrug resistance-associated protein 4
524650	LOC524650	uncharacterized LOC524650
527388	LOC527388	uncharacterized LOC527388
528329	LOC528329	uncharacterized LOC528329
528332	LOC528332	cationic amino acid transporter 3
532048	LOC532048	cationic amino acid transporter 3-like
532875	LOC532875	AFG3-like protein 1
534630	LOC534630	RNA binding motif protein, X-linked 2-like
540403	LOC540403	protein FAM170A-like
614207	LOC614207	eukaryotic translation initiation factor 5B pseudogene
615206	LOC615206	centromere protein W pseudogene
616254	LOC616254	intercellular adhesion molecule 2
617905	LOC617905	uncharacterized LOC617905
781977	LOC781977	secreted and transmembrane 1-like
782705	LOC782705	ferritin heavy chain 1 pseudogene
783002	LOC783002	olfactory receptor 2B2
783776	LOC783776	tubulin-folding cofactor B pseudogene
785804	LOC785804	uncharacterized LOC785804
787269	LOC787269	histone H2B type 1
787309	LOC787309	zinc finger protein 350-like
787465	LOC787465	histone H2B type 1-like
788801	LOC788801	ferritin light chain
790098	LOC790098	uncharacterized LOC790098
613599	LOXL3	lysyl oxidase like 3
515361	LPCAT3	lysophosphatidylcholine acyltransferase 3
510842	LPCAT4	lysophosphatidylcholine acyltransferase 4
514448	LPIN2	lipin 2
615835	LRMDA	leucine rich melanocyte differentiation associated
536490	LRP2BP	LRP2 binding protein
790210	LRR1	leucine rich repeat protein 1
514524	LRRC45	leucine rich repeat containing 45
538005	LSM12	LSM12 homolog
511749	LTC4S	leukotriene C4 synthase
615458	LYL1	LYL1, basic helix-loop-helix family member
534996	LYN	LYN proto-oncogene, Src family tyrosine kinase
540726	MACO1	macoilin 1
515219	MAFG	MAF bZIP transcription factor G
536048	MAK	male germ cell associated kinase
515379	MAMDC4	MAM domain containing 4
100139912	MAMLD1	mastermind like domain containing 1
615012	MAN1C1	mannosidase alpha class 1C member 1
282272	MAN2B1	mannosidase alpha class 2B member 1
512853	MANEA	mannosidase endo-alpha
338445	MAOB	monoamine oxidase B
516039	MAP2K3	mitogen-activated protein kinase kinase 3
535327	MAPK13	mitogen-activated protein kinase 13
534492	MAPK14	mitogen-activated protein kinase 14
508949	MARCH2	membrane associated ring-CH-type finger 2
520348	MARCH3	membrane associated ring-CH-type finger 3
540667	MARCH8	membrane associated ring-CH-type finger 8
541078	MAT1A	methionine adenosyltransferase 1A
505636	MBLAC1	metallo-beta-lactamase domain containing 1
281302	MCM3	minichromosome maintenance complex component 3
506970	MCM5	minichromosome maintenance complex component 5
532671	MCOLN2	mucolipin 2
509729	MED7	mediator complex subunit 7
509616	METTL27	methyltransferase like 27
112447369	MFSD12	major facilitator superfamily domain containing 12
510635	MFSD14B	major facilitator superfamily domain containing 14B
539221	MFSD2B	major facilitator superfamily domain containing 2B
785824	MGC127055	uncharacterized LOC785824
538270	MIB2	mindbomb E3 ubiquitin protein ligase 2
510644	MICALL2	MICAL like 2
614193	MIIP	migration and invasion inhibitory protein
100498812	MIR2887-1	microRNA 2887-1
788534	MLXIPL	MLX interacting protein like
511673	MMAA	methylmalonic aciduria (cobalamin deficiency) cblA type
617636	MMAB	methylmalonic aciduria (cobalamin deficiency) cblB type
513433	MMACHC	methylmalonic aciduria (cobalamin deficiency) cblC type, with homocystinuria
100607974	MNF1	mitochondrial nucleoid factor 1
515407	MOB1B	MOB kinase activator 1B
281917	MOCS1	molybdenum cofactor synthesis 1
516155	MOGS	mannosyl-oligosaccharide glucosidase
520286	MON1A	MON1 homolog A, secretory trafficking associated
523578	MOSPD1	motile sperm domain containing 1
539997	MPEG1	macrophage expressed 1
618306	MPG	N-methylpurine DNA glycosylase
617577	MPIG6B	megakaryocyte and platelet inhibitory receptor G6b
509064	MPLKIP	M-phase specific PLK1 interacting protein
512718	MPND	MPN domain containing
510998	MPP1	membrane palmitoylated protein 1
507313	MPST	mercaptopyruvate sulfurtransferase
614639	MRPL22	mitochondrial ribosomal protein L22
506521	MRPL41	mitochondrial ribosomal protein L41
506657	MRPL55	mitochondrial ribosomal protein L55
516004	MRPS26	mitochondrial ribosomal protein S26
516084	MRPS30	mitochondrial ribosomal protein S30
100139295	MSH5	mutS homolog 5
281312	MSRA	methionine sulfoxide reductase A
514667	MST1	macrophage stimulating 1
613358	MT1E	metallothionein 1E
404070	MT2A	metallothionein 2A
509960	MTF1	metal regulatory transcription factor 1
280869	MTR	5-methyltetrahydrofolate-homocysteine methyltransferase
280868	MTTP	microsomal triglyceride transfer protein
615424	MTX2	metaxin 2
509958	MVD	mevalonate diphosphate decarboxylase
614509	MXI1	MAX interactor 1, dimerization protein
513045	MYBBP1A	MYB binding protein 1a
510420	MYBL2	MYB proto-oncogene like 2
514212	MYH14	myosin heavy chain 14
281936	MYO1A	myosin IA
535824	MYO3A	myosin IIIA
514078	MYO5B	myosin VB
535092	MYO7A	myosin VIIA
522053	MYO7B	myosin VIIB
540767	MYORG	myogenesis regulating glycosidase (putative)
513032	N4BP3	NEDD4 binding protein 3
515375	NAAA	N-acylethanolamine acid amidase
513400	NADSYN1	NAD synthetase 1
538004	NAGS	N-acetylglutamate synthase
510689	NAIF1	nuclear apoptosis inducing factor 1
399559	NAPRT	nicotinate phosphoribosyltransferase
512603	NAT1	N-acetyltransferase 1 (arylamine N-acetyltransferase)
783664	NATD1	N-acetyltransferase domain containing 1
767978	NCAPH2	non-SMC condensin II complex subunit H2
783161	NCBP2-AS2	NCBP2 antisense RNA 2 (head to head)
786958	NCKAP5	NCK associated protein 5
767961	NDUFAF2	NADH:ubiquinone oxidoreductase complex assembly factor 2
528842	NEFH	neurofilament heavy
100125284	NEPN	nephrocan
514006	NFE2	nuclear factor, erythroid 2
536348	NFIX	nuclear factor I X
616115	NFKB1	nuclear factor kappa B subunit 1
515680	NFX1	nuclear transcription factor, X-box binding 1
509157	NHEJ1	non-homologous end joining factor 1
511468	NINJ1	ninjurin 1
534628	NMRAL1	NmrA like redox sensor 1
281351	NMT1	N-myristoyltransferase 1
508638	NOC2L	NOC2 like nucleolar associated transcriptional repressor
615252	NOL12	nucleolar protein 12
511234	NOSIP	nitric oxide synthase interacting protein
534485	NPRL3	NPR3 like, GATOR1 complex subunit
507176	NR1H3	nuclear receptor subfamily 1 group H member 3
540528	NR1H4	nuclear receptor subfamily 1 group H member 4
541305	NR5A2	nuclear receptor subfamily 5 group A member 2
616694	NSDHL	NAD(P) dependent steroid dehydrogenase-like
616714	NSUN5	NOP2/Sun RNA methyltransferase family member 5
532399	NT5C	5', 3'-nucleotidase, cytosolic
505585	NUCKS1	nuclear casein kinase and cyclin dependent kinase substrate 1
616332	NUDT8	nudix hydrolase 8
506836	NUP50	nucleoporin 50
515127	NUPL2	nucleoporin like 2
614673	NUPR1	nuclear protein 1, transcriptional regulator
512136	NXF1	nuclear RNA export factor 1
615639	OCEL1	occludin/ELL domain containing 1
782542	ONECUT2	one cut homeobox 2
519409	ORC5	origin recognition complex subunit 5
497200	ORM1	orosomucoid 1
539703	P2RY6	pyrimidinergic receptor P2Y6
534576	PABPC4	poly(A) binding protein cytoplasmic 4
528744	PAF1	PAF1 homolog, Paf1/RNA polymerase II complex component
510583	PAH	phenylalanine hydroxylase
527118	PALM3	paralemmin 3
614084	PAPLN	papilin, proteoglycan like sulfated glycoprotein
513185	PARP12	poly(ADP-ribose) polymerase family member 12
616294	PARVB	parvin beta
790892	PARVG	parvin gamma
536993	PATJ	PATJ, crumbs cell polarity complex component
504417	PBLD	phenazine biosynthesis like protein domain containing
338471	PC	pyruvate carboxylase
282856	PCK2	phosphoenolpyruvate carboxykinase 2, mitochondrial
536942	PCNX3	pecanex homolog 3
100125779	PCYT1A	phosphate cytidylyltransferase 1, choline, alpha
510274	PCYT2	phosphate cytidylyltransferase 2, ethanolamine
100139074	PDAP1	PDGFA associated protein 1
281975	PDE6C	phosphodiesterase 6C
506787	PDE8A	phosphodiesterase 8A
360197	PEMT	phosphatidylethanolamine N-methyltransferase
616224	PET100	PET100 homolog
614539	PEX10	peroxisomal biogenesis factor 10
282304	PFKFB1	6-phosphofructo-2-kinase/fructose-2,6-biphosphatase 1
282305	PGLYRP1	peptidoglycan recognition protein 1
615089	PGPEP1	pyroglutamyl-peptidase I
506148	PHETA2	PH domain containing endocytic trafficking adaptor 2
537241	PHYKPL	5-phosphohydroxy-L-lysine phospho-lyase
509231	PIAS1	protein inhibitor of activated STAT 1
509680	PIGM	phosphatidylinositol glycan anchor biosynthesis class M
783989	PIGO	phosphatidylinositol glycan anchor biosynthesis class O
508048	PIGQ	phosphatidylinositol glycan anchor biosynthesis class Q
768052	PIGW	phosphatidylinositol glycan anchor biosynthesis class W
100138311	PIK3AP1	phosphoinositide-3-kinase adaptor protein 1
513301	PIK3C2G	phosphatidylinositol-4-phosphate 3-kinase catalytic subunit type 2 gamma
504531	PIK3CD	phosphatidylinositol-4,5-bisphosphate 3-kinase catalytic subunit delta
100336824	PKHD1L1	PKHD1 like 1
539579	PKLR	pyruvate kinase L/R
282457	PLA2G1B	phospholipase A2 group IB
523424	PLEKHM1	pleckstrin homology and RUN domain containing M1
100138545	PML	promyelocytic leukemia
616621	PNKP	polynucleotide kinase 3'-phosphatase
493724	PNP	purine nucleoside phosphorylase
508493	PNPLA2	patatin like phospholipase domain containing 2
767822	PNPLA6	patatin like phospholipase domain containing 6
534489	POC1A	POC1 centriolar protein A
281990	POLD1	DNA polymerase delta 1, catalytic subunit
617899	POLD4	DNA polymerase delta 4, accessory subunit
540428	POLR2J	RNA polymerase II subunit J
614870	POP4	POP4 homolog, ribonuclease P/MRP subunit, transcript variant 1
532512	POR	cytochrome p450 oxidoreductase
540373	PORCN	porcupine O-acyltransferase
522370	PPAN	peter pan homolog (Drosophila)
281992	PPARA	peroxisome proliferator activated receptor alpha
614957	PPCDC	phosphopantothenoylcysteine decarboxylase
515770	PPOX	protoporphyrinogen oxidase
505818	PPP1R13L	protein phosphatase 1 regulatory subunit 13 like
527187	PPP1R3E	protein phosphatase 1 regulatory subunit 3E
533788	PPP2R5A	protein phosphatase 2 regulatory subunit B'alpha
504848	PRAM1	PML-RARA regulated adaptor molecule 1
286793	PRDX2	peroxiredoxin 2
505901	PRKCQ	protein kinase C theta
505094	PRODH	proline dehydrogenase (oxidase) 1
781700	PROSER2	proline and serine rich 2
534228	PRPF6	pre-mRNA processing factor 6
788925	PRR5	proline rich 5
282328	PSMB10	proteasome subunit beta 10
282013	PSMB8	proteasome subunit beta 8
511803	PSMD1	proteasome 26S subunit, non-ATPase 1
513461	PSMD11	proteasome 26S subunit, non-ATPase 11
282016	PSMD4	proteasome 26S subunit, non-ATPase 4
617807	PSMF1	proteasome inhibitor subunit 1
510741	PSMG3	proteasome assembly chaperone 3
533630	PSPH	phosphoserine phosphatase
513924	PSTPIP1	proline-serine-threonine phosphatase interacting protein 1
513177	PTGR1	prostaglandin reductase 1
282022	PTGS1	prostaglandin-endoperoxide synthase 1
507783	PTH1R	parathyroid hormone 1 receptor
541008	PTK2B	protein tyrosine kinase 2 beta
512312	PTPN6	protein tyrosine phosphatase, non-receptor type 6
515808	PUS1	pseudouridylate synthase 1
617640	PUSL1	pseudouridylate synthase-like 1
282846	PYCARD	PYD and CARD domain containing
539606	PYCR1	pyrroline-5-carboxylate reductase 1
614254	QPRT	quinolinate phosphoribosyltransferase
539000	RAB29	RAB29, member RAS oncogene family
528099	RAB32	RAB32, member RAS oncogene family
614335	RAB3IL1	RAB3A interacting protein like 1
112443508	RAB43	RAB43, member RAS oncogene family
100125881	RAB8A	RAB8A, member RAS oncogene family
540101	RABGAP1L	RAB GTPase activating protein 1 like
540564	RAD23A	RAD23 homolog A, nucleotide excision repair protein
504647	RAD9A	RAD9 checkpoint clamp component A
523324	RALBP1	ralA binding protein 1
616055	RANGAP1	Ran GTPase activating protein 1
532839	RAP1GAP	RAP1 GTPase activating protein
508990	RARRES2	retinoic acid receptor responder 2
507449	RASD1	ras related dexamethasone induced 1
538490	RASSF7	Ras association domain family member 7
534712	RB1	RB transcriptional corepressor 1
513276	RBKS	ribokinase
281444	RBP4	retinol binding protein 4
768075	RCL1	RNA terminal phosphate cyclase like 1
515472	RECQL4	RecQ like helicase 4
512590	RECQL5	RecQ like helicase 5
505716	RELT	RELT, TNF receptor
511085	REX1BD	required for excision 1-B domain containing
519915	RFESD	Rieske Fe-S domain containing
530263	RFFL	ring finger and FYVE like domain containing E3 ubiquitin protein ligase
280910	RGN	regucalcin
281454	RHAG	Rh associated glycoprotein
538143	RHOV	ras homolog family member V
504390	RIDA	reactive intermediate imine deaminase A homolog
540772	RIOK2	RIO kinase 2
516658	RIPOR3	RIPOR family member 3
514748	RMDN3	regulator of microtubule dynamics 3
616089	RNASE4	ribonuclease A family member 4
512830	RNASEH2A	ribonuclease H2 subunit A
505618	RNASEH2C	ribonuclease H2 subunit C
508245	RNASET2	ribonuclease T2
514160	RNF123	ring finger protein 123
535869	RNF128	ring finger protein 128, E3 ubiquitin protein ligase
616030	RNF167	ring finger protein 167
784035	RNF43	ring finger protein 43
282040	RNPEP	arginyl aminopeptidase
510492	ROGDI	rogdi homolog
615312	RP9	RP9, pre-mRNA splicing factor
616065	RPL22	ribosomal protein L22
104968464	RPP21	ribonuclease P/MRP subunit p21
511723	RPP38	ribonuclease P/MRP subunit p38
533908	RPS6KA1	ribosomal protein S6 kinase A1
506083	RPS6KB2	ribosomal protein S6 kinase B2
505941	RRBP1	ribosome binding protein 1
789017	RREB1	ras responsive element binding protein 1
512925	RRP1	ribosomal RNA processing 1
510956	RRS1	ribosome biogenesis regulator homolog
506415	RSAD2	radical S-adenosyl methionine domain containing 2
518260	RTF1	RTF1 homolog, Paf1/RNA polymerase II complex component
507554	RXRA	retinoid X receptor alpha
514205	SAMD9	sterile alpha motif domain containing 9
524683	SAMHD1	SAM and HD domain containing deoxynucleoside triphosphate triphosphohydrolase 1
280924	SCD	stearoyl-CoA desaturase
508918	SCP2	sterol carrier protein 2
515013	SCRN2	secernin 2
104976311	SCT	secretin
508133	SDC4	syndecan 4
534664	SDE2	SDE2 telomere maintenance homolog
517962	SDF2L1	stromal cell derived factor 2 like 1
614775	SEC22B	SEC22 homolog B, vesicle trafficking protein
505064	SEC61A1	Sec61 translocon alpha 1 subunit
538938	SEC62	SEC62 homolog, preprotein translocation factor
617434	SELPLG	selectin P ligand, transcript variant 2
767981	SEM1	SEM1, 26S proteasome complex subunit
524002	SEMA4G	semaphorin 4G
527573	SEMA6B	semaphorin 6B
512060	SEPHS2	selenophosphate synthetase 2
538801	SEPT4	septin 4
338050	SERPINA5	serpin family A member 5
540261	SERPINC1	serpin family C member 1
282522	SERPINF2	serpin family F member 2
767935	SERTAD3	SERTA domain containing 3
509863	SESN2	sestrin 2
504381	SF3A1	splicing factor 3a subunit 1
574400	SF3B5	splicing factor 3b subunit 5
504513	SH3D21	SH3 domain containing 21
509002	SHMT1	serine hydroxymethyltransferase 1
511999	SHPK	sedoheptulokinase
785659	SIAH2	siah E3 ubiquitin protein ligase 2
100300478	SIGLEC5	sialic acid binding Ig like lectin 5
617931	SIVA1	SIVA1 apoptosis inducing factor
509921	SKA3	spindle and kinetochore associated complex subunit 3
521217	SLC12A6	solute carrier family 12 member 6
521454	SLC12A8	solute carrier family 12 member 8
526291	SLC13A3	solute carrier family 13 member 3
531535	SLC13A4	solute carrier family 13 member 4
493988	SLC14A1	solute carrier family 14 member 1
521181	SLC15A1	solute carrier family 15 member 1
538855	SLC16A13	solute carrier family 16 member 13
537280	SLC19A3	solute carrier family 19 member 3
518926	SLC22A11	solute carrier family 22 member 11
504885	SLC22A18	solute carrier family 22 member 18
505492	SLC23A1	solute carrier family 23 member 1
615470	SLC25A13	solute carrier family 25 member 13
532560	SLC25A15	solute carrier family 25 member 15
518758	SLC25A20	solute carrier family 25 member 20
513423	SLC25A21	solute carrier family 25 member 21
527786	SLC25A25	solute carrier family 25 member 25
100124521	SLC25A37	solute carrier family 25 member 37
512325	SLC25A38	solute carrier family 25 member 38
509684	SLC25A39	solute carrier family 25 member 39
504608	SLC25A42	solute carrier family 25 member 42
533016	SLC27A5	solute carrier family 27 member 5
510932	SLC29A1	solute carrier family 29 member 1
504503	SLC29A3	solute carrier family 29 member 3
100337051	SLC2A9	solute carrier family 2 member 9
506687	SLC37A2	solute carrier family 37 member 2
326576	SLC38A3	solute carrier family 38 member 3
512495	SLC38A5	solute carrier family 38 member 5
515437	SLC39A14	solute carrier family 39 member 14
511782	SLC39A5	solute carrier family 39 member 5
527023	SLC40A1	solute carrier family 40 member 1
511955	SLC43A2	solute carrier family 43 member 2
781117	SLC46A3	solute carrier family 46 member 3
286817	SLC4A1	solute carrier family 4 member 1 (Diego blood group)
520463	SLC50A1	solute carrier family 50 member 1
511661	SLC6A14	solute carrier family 6 member 14
282368	SLC6A9	solute carrier family 6 member 9, transcript variant 2
282369	SLC7A5	solute carrier family 7 member 5
504220	SLC7A7	solute carrier family 7 member 7
505242	SLC9A3R1	SLC9A3 regulator 1
617800	SLC9A8	solute carrier family 9 member A8
523379	SLFN14	schlafen family member 14
516032	SMAP1	small ArfGAP 1
514465	SMAP2	small ArfGAP2
100302527	SMIM10	small integral membrane protein 10
510079	SMIM24	small integral membrane protein 24
527211	SMOX	spermine oxidase
509018	SMPD2	sphingomyelin phosphodiesterase 2
518699	SMPDL3B	sphingomyelin phosphodiesterase acid like 3B
512054	SNPH	syntaphilin
513526	SNRNP25	small nuclear ribonucleoprotein U11/U12 subunit 25
617823	SNRPD3	small nuclear ribonucleoprotein D3 polypeptide
615240	SNRPF	small nuclear ribonucleoprotein polypeptide F
100125937	SNX22	sorting nexin 22
508954	SORD	sorbitol dehydrogenase
534321	SOX6	SRY-box 6
515204	SP110	SP110 nuclear body protein
510377	SP140	SP140 nuclear body protein
506538	SPECC1	sperm antigen with calponin homology and coiled-coil domains 1
505997	SPNS1	sphingolipid transporter 1 (putative)
505122	SPTA1	spectrin alpha, erythrocytic 1
527711	SPTB	spectrin beta, erythrocytic
507858	SQOR	sulfide quinone oxidoreductase
539361	SREBF1	sterol regulatory element binding transcription factor 1
614029	SREK1IP1	SREK1 interacting protein 1
505916	SRM	spermidine synthase
531606	SRXN1	sulfiredoxin 1
538233	SSH1	slingshot protein phosphatase 1
767992	SSX5	synovial sarcoma, X breakpoint 5
404163	ST3GAL4	ST3 beta-galactoside alpha-2,3-sialyltransferase 4
444860	ST3GAL6	ST3 beta-galactoside alpha-2,3-sialyltransferase 6
407222	ST6GALNAC6	ST6 N-acetylgalactosaminide alpha-2,6-sialyltransferase 6
407177	STAB2	stabilin 2
512734	STAM	signal transducing adaptor molecule
505456	STAP2	signal transducing adaptor family member 2
504235	STEAP3	STEAP3 metalloreductase
534816	STIM1	stromal interaction molecule 1
100337329	STK11	serine/threonine kinase 11
513665	STK17A	serine/threonine kinase 17a
519212	STOML3	stomatin like 3
100335365	STPG4	sperm-tail PG-rich repeat containing 4
785714	STRA8	stimulated by retinoic acid 8
510312	STX5	syntaxin 5
515618	STXBP2	syntaxin binding protein 2
512490	STXBP3	syntaxin binding protein 3
533971	SUGP1	SURP and G-patch domain containing 1
282485	SULT1A1	sulfotransferase family, cytosolic, 1A, phenol-preferring, member 1
538671	SUPT6H	SPT6 homolog, histone chaperone
511610	SURF6	surfeit 6
518850	SUSD1	sushi domain containing 1
510458	SUSD2	sushi domain containing 2
512524	SUSD3	sushi domain containing 3
523047	SUV39H1	suppressor of variegation 3-9 homolog 1
100300295	SVIP	small VCP interacting protein
510256	SVOP	SV2 related protein
100141142	SYCE2	synaptonemal complex central element protein 2
282087	SYNJ1	synaptojanin 1
518435	SYNJ2	synaptojanin 2
614227	TAF12	TATA-box binding protein associated factor 12
506674	TAF3	TATA-box binding protein associated factor 3
505638	TAF6	TATA-box binding protein associated factor 6
518657	TAL1	TAL bHLH transcription factor 1, erythroid differentiation factor
514858	TBC1D17	TBC1 domain family member 17
541051	TBC1D30	TBC1 domain family member 30
507460	TBRG1	transforming growth factor beta regulator 1
618314	TBX10	T-box 10
509326	TBXAS1	thromboxane A synthase 1
504389	TCEANC	transcription elongation factor A N-terminal and central domain containing
514216	TCF19	transcription factor 19
513684	TCIRG1	T cell immune regulator 1, ATPase H+ transporting V0 subunit a3
541012	TCP11L2	t-complex 11 like 2
617793	TDRD10	tudor domain containing 10
789454	TECPR1	tectonin beta-propeller repeat containing 1
517961	TENT5C	terminal nucleotidyltransferase 5C
504698	TFRC	transferrin receptor
614615	THAP5	THAP domain containing 5
538672	THPO	thrombopoietin
616441	THYN1	thymocyte nuclear protein 1
101903701	TIGD2	tigger transposable element derived 2
614633	TIMM21	translocase of inner mitochondrial membrane 21
540420	TINF2	TERF1 interacting nuclear factor 2
531079	TIRAP	TIR domain containing adaptor protein
504652	TK1	thymidine kinase 1
615457	TK2	thymidine kinase 2, mitochondrial
100125601	TLCD1	TLC domain containing 1
407237	TLR6	toll like receptor 6
282384	TM7SF2	transmembrane 7 superfamily member 2
513813	TMC8	transmembrane channel like 8
768080	TMCC2	transmembrane and coiled-coil domain family 2
523885	TMEM135	transmembrane protein 135
515475	TMEM140	transmembrane protein 140
515742	TMEM150A	transmembrane protein 150A
515527	TMEM150B	transmembrane protein 150B
613396	TMEM192	transmembrane protein 192
100295019	TMEM232	transmembrane protein 232
101902825	TMEM238	transmembrane protein 238
789629	TMEM249	transmembrane protein 249
507083	TMEM256	transmembrane protein 256
534017	TMEM63A	transmembrane protein 63A
518466	TMEM86B	transmembrane protein 86B
508215	TMEM8A	transmembrane protein 8A
506434	TNNI2	troponin I2, fast skeletal type
528167	TNRC6B	trinucleotide repeat containing 6B
513052	TOE1	target of EGR1, exonuclease
533928	TOR1B	torsin family 1 member B
513556	TP53I13	tumor protein p53 inducible protein 13
619100	TP53RK	TP53 regulating kinase
510830	TPCN1	two pore segment channel 1
617772	TPRA1	transmembrane protein adipocyte associated 1
523970	TRAK2	trafficking kinesin protein 2
509859	TRANK1	tetratricopeptide repeat and ankyrin repeat containing 1
514472	TRAP1	TNF receptor associated protein 1
515628	TRIM10	tripartite motif containing 10
359715	TRIM21	tripartite motif containing 21
520781	TRIM66	tripartite motif containing 66
100848801	TRIQK	triple QxxK/R motif containing
504587	TRIR	telomerase RNA component interacting RNase
281834	TRMT2A	tRNA methyltransferase 2 homolog A
530507	TSPAN32	tetraspanin 32
508714	TSR3	TSR3, acp transferase ribosome maturation factor
538659	TSSK3	testis specific serine kinase 3
513158	TSTA3	tissue specific transplantation antigen P35B
782657	TSTD3	thiosulfate sulfurtransferase (rhodanese)-like domain containing 3
511319	TTLL12	tubulin tyrosine ligase like 12
533184	TTYH2	tweety family member 2
777775	TUBA4A	tubulin alpha 4a
541271	TUBB1	tubulin beta 1 class VI
616339	TUT1	terminal uridylyl transferase 1, U6 snRNA-specific
538467	TWNK	twinkle mtDNA helicase
280950	TXN	thioredoxin
513509	TXNDC11	thioredoxin domain containing 11
404159	TXNDC17	thioredoxin domain containing 17
510719	TXNL4B	thioredoxin like 4B
497204	UBA7	ubiquitin like modifier activating enzyme 7
613652	UBAC1	UBA domain containing 1
444874	UBC	ubiquitin C
617083	UBE2F	ubiquitin conjugating enzyme E2 F (putative)
614471	UBE2G2	ubiquitin conjugating enzyme E2 G2
509471	UBE2L6	ubiquitin conjugating enzyme E2 L6
789422	UBE2O	ubiquitin conjugating enzyme E2 O
617703	UBE2S	ubiquitin conjugating enzyme E2 S
520833	UBE4B	ubiquitination factor E4B
525895	UBN1	ubinuclein 1
514445	UBOX5	U-box domain containing 5
505130	UBR7	ubiquitin protein ligase E3 component n-recognin 7 (putative)
530316	UBXN2B	UBX domain protein 2B
281562	UCP2	uncoupling protein 2
507124	UFD1	ubiquitin recognition factor in ER associated degradation 1
526310	ULK1	unc-51 like autophagy activating kinase 1
100137763	UMAD1	UBAP1-MVB12-associated (UMA) domain containing 1
506146	UNC13D	unc-13 homolog D
504557	UPB1	beta-ureidopropionase 1
781181	UPF2	UPF2, regulator of nonsense mediated mRNA decay
100336419	UROC1	urocanate hydratase 1
504914	UROD	uroporphyrinogen decarboxylase
613425	UROS	uroporphyrinogen III synthase
512890	USE1	unconventional SNARE in the ER 1
538284	USP15	ubiquitin specific peptidase 15
781718	USP27X	ubiquitin specific peptidase 27 X-linked
525702	USP35	ubiquitin specific peptidase 35
508042	USP4	ubiquitin specific peptidase 4
514813	USP7	ubiquitin specific peptidase 7
534858	UTP23	UTP23, small subunit processome component
519494	VPS13A	vacuolar protein sorting 13 homolog A
540683	VPS13D	vacuolar protein sorting 13 homolog D
505361	VPS16	VPS16, CORVET/HOPS core subunit
526538	VPS33B	VPS33B, late endosome and lysosome associated
520990	VPS39	VPS39, HOPS complex subunit
614262	VSIG4	V-set and immunoglobulin domain containing 4
527790	WDFY4	WDFY family member 4
516477	WDR20	WD repeat domain 20
507528	WDR24	WD repeat domain 24
536738	WDR66	WD repeat domain 66
505875	WDR74	WD repeat domain 74
514104	WDR81	WD repeat domain 81
539045	WDR89	WD repeat domain 89
618044	WFDC2	WAP four-disulfide core domain 2
540233	WFIKKN1	WAP, follistatin/kazal, immunoglobulin, kunitz and netrin domain containing 1
533033	WHRN	whirlin
100849076	WNK4	WNK lysine deficient protein kinase 4
513789	WWP1	WW domain containing E3 ubiquitin protein ligase 1
280960	XDH	xanthine dehydrogenase
100124498	XPO7	exportin 7
515146	XYLB	xylulokinase
768063	YBEY	ybeY metallopeptidase (putative)
617320	YIF1B	Yip1 interacting factor homolog B, membrane trafficking protein
787498	YPEL3	yippee like 3
613682	YPEL4	yippee like 4
617314	ZBTB37	zinc finger and BTB domain containing 37
788491	ZBTB7A	zinc finger and BTB domain containing 7A
509019	ZBTB7B	zinc finger and BTB domain containing 7B
615863	ZC3H12D	zinc finger CCCH-type containing 12D
538816	ZCCHC17	zinc finger CCHC-type containing 17
517451	ZDHHC14	zinc finger DHHC-type containing 14
533250	ZDHHC5	zinc finger DHHC-type containing 5
508203	ZFAND2B	zinc finger AN1-type containing 2B
539758	ZFHX2	zinc finger homeobox 2
528338	ZFPM1	zinc finger protein, FOG family member 1
511054	ZFYVE19	zinc finger FYVE-type containing 19
510866	ZGPAT	zinc finger CCCH-type and G-patch domain containing
516885	ZKSCAN5	zinc finger with KRAB and SCAN domains 5
511573	ZNF142	zinc finger protein 142
514023	ZNF180	zinc finger protein 180
530262	ZNF182	zinc finger protein 182
534170	ZNF274	zinc finger protein 274
514418	ZNF526	zinc finger protein 526
767831	ZNF668	zinc finger protein 668
507847	ZNF692	zinc finger protein 692
788568	ZNF775	zinc finger protein 775
539497	ZNF830	zinc finger protein 830
654401	ZPBP	zona pellucida binding protein
