# Supplementary material for: Maternal blood transcriptome as a sensor of fetal organ maturation at the end of organogenesis in cattle
Source: Biol Reprod. 2023 Sep 2;109(5):749–58. doi: 10.1093/biolre/ioad103 (PMC10651065; doi:10.1093/biolre/ioad103)
Supplement: TableS2_ioad103 [file tables2_ioad103.xlsx]

## Sheet: HEART_ClusterA
Category	Term	Count	%	PValue	Genes	Fold Enrichment	FDR
KEGG_PATHWAY	bta04260:Cardiac muscle contraction	26	4.96183	6.89286e-20	537376, 287012, 534061, 281091, 505519, 616109, 282714, 281544, 510026, 509486, 327667, 282393, 618352, 512500, 338086, 337925, 511094, 286816, 503554, 528555, 504201, 497015, 100270792, 282144, 281570, 100296004	11.4852	9.64564e-18
KEGG_PATHWAY	bta05415:Diabetic cardiomyopathy	36	6.87023	8.97268e-20	537376, 287012, 281091, 327714, 286840, 338053, 786335, 616109, 282517, 507367, 282478, 281640, 282690, 282393, 327702, 327701, 281181, 327704, 282290, 327706, 338084, 512500, 338064, 287327, 338086, 511094, 514460, 503554, 327690, 509459, 327670, 100270792, 281052, 281570, 326346, 327710	6.87882	9.64564e-18
KEGG_PATHWAY	bta04714:Thermogenesis	37	7.06107	4.17246e-19	511440, 287012, 281091, 327714, 286840, 338053, 616109, 282517, 100298939, 281640, 282690, 282393, 327702, 327701, 327704, 282290, 327706, 338084, 512500, 338064, 287327, 338086, 538954, 537380, 504219, 338446, 503554, 327690, 509459, 534129, 327670, 282322, 100270792, 281570, 326346, 327710, 788151	6.33345	2.99026e-17
KEGG_PATHWAY	bta00190:Oxidative phosphorylation	28	5.34351	3.9377e-17	511440, 287012, 281091, 327714, 286840, 338053, 616109, 282517, 281640, 282690, 282393, 327702, 327701, 327704, 282290, 327706, 338084, 512500, 338064, 287327, 338086, 503554, 327690, 327670, 100270792, 281570, 326346, 327710	8.04399	2.11651e-15
KEGG_PATHWAY	bta05208:Chemical carcinogenesis - reactive oxygen species	32	6.10687	1.23537e-14	287012, 281091, 327714, 286840, 338053, 514554, 616109, 282517, 100298939, 507346, 282478, 281640, 282690, 282393, 327702, 327701, 327704, 282290, 327706, 338084, 512500, 338064, 287327, 338086, 537380, 503554, 327690, 327670, 100270792, 281570, 326346, 327710	5.47758	5.128e-13
KEGG_PATHWAY	bta04932:Non-alcoholic fatty liver disease	27	5.15267	1.43107e-14	287012, 281091, 327714, 286840, 616109, 282517, 282393, 327702, 327701, 327704, 282290, 327706, 338084, 512500, 338064, 287327, 338086, 538954, 537380, 504219, 503554, 327690, 327670, 100270792, 281570, 326346, 327710	6.76347	5.128e-13
KEGG_PATHWAY	bta05012:Parkinson disease	34	6.48855	2.91426e-14	287012, 508193, 281091, 327714, 286840, 338053, 616109, 617828, 282517, 282478, 768036, 281640, 282690, 282393, 327702, 327701, 327704, 282290, 327706, 338084, 512500, 338064, 287327, 338086, 537380, 503554, 327690, 327670, 282322, 100270792, 281791, 281570, 326346, 327710	4.95313	8.62027e-13
KEGG_PATHWAY	bta05016:Huntington disease	36	6.87023	3.20754e-14	287012, 281091, 327714, 286840, 338053, 100125305, 514371, 616109, 282517, 282478, 768036, 281640, 514327, 282690, 282393, 327702, 327701, 327704, 282290, 327706, 338084, 512500, 338064, 287327, 338086, 537380, 338446, 503554, 327690, 534129, 327670, 100270792, 281570, 282183, 326346, 327710	4.63619	8.62027e-13
KEGG_PATHWAY	bta05020:Prion disease	33	6.29771	1.77847e-13	537376, 287012, 281091, 327714, 286840, 338053, 616109, 282517, 282478, 768036, 281640, 282690, 281040, 282393, 327702, 327701, 327704, 282290, 327706, 338084, 512500, 338064, 287327, 338086, 503554, 327690, 534129, 327670, 282322, 100270792, 281570, 326346, 327710	4.80745	4.24857e-12
GOTERM_BP_DIRECT	GO:0045214~sarcomere organization	14	2.67176	1.79988e-13	536781, 513257, 533223, 281939, 286816, 539332, 540407, 524770, 615329, 526379, 505794, 536607, 100296004, 282096	17.7974	3.121e-10
UP_KW_BIOLOGICAL_PROCESS	KW-0679~Respiratory chain	18	3.43511	6.47472e-13	327702, 327701, 327704, 327714, 282290, 338084, 327706, 512500, 338064, 287327, 616109, 282517, 327690, 327670, 281570, 326346, 327710, 282393	10.2233	4.40281e-11
KEGG_PATHWAY	bta05410:Hypertrophic cardiomyopathy	19	3.62595	4.96936e-12	537376, 404144, 618352, 537655, 535951, 538954, 337925, 511094, 767614, 504219, 286816, 505519, 282714, 281544, 281873, 497015, 509486, 100296004, 327667	8.48429	1.06841e-10
KEGG_PATHWAY	bta04261:Adrenergic signaling in cardiomyocytes	23	4.38931	8.60072e-12	537376, 282061, 618352, 535321, 337925, 511094, 286816, 505519, 787607, 282714, 528014, 281544, 534129, 504201, 510026, 282322, 497015, 281791, 282144, 509486, 100296004, 327667, 788151	6.29921	1.68105e-10
UP_KW_BIOLOGICAL_PROCESS	KW-0249~Electron transport	20	3.81679	1.30393e-11	327702, 327701, 327704, 327714, 282290, 338084, 286840, 327706, 512500, 338064, 287327, 616109, 282517, 327690, 327670, 768074, 281570, 326346, 327710, 282393	7.33824	4.43336e-10
KEGG_PATHWAY	bta05414:Dilated cardiomyopathy	19	3.62595	1.83153e-11	537376, 404144, 618352, 537655, 535951, 337925, 511094, 767614, 286816, 505519, 282714, 281544, 281873, 282322, 497015, 509486, 100296004, 327667, 788151	7.88439	3.28149e-10
KEGG_PATHWAY	bta05010:Alzheimer disease	36	6.87023	2.82822e-11	287012, 508193, 281091, 327714, 286840, 338053, 616109, 282517, 100298939, 282478, 768036, 281640, 281662, 282690, 282393, 327702, 539247, 327701, 281181, 327704, 282290, 327706, 338084, 512500, 338064, 287327, 338086, 537380, 503554, 493993, 327690, 327670, 100270792, 281570, 326346, 327710	3.67897	4.67744e-10
GOTERM_BP_DIRECT	GO:0060048~cardiac muscle contraction	11	2.09924	6.61807e-11	528555, 100301375, 618352, 282714, 281544, 513257, 504201, 509486, 286816, 100296004, 540407	19.0686	5.73787e-08
KEGG_PATHWAY	bta05014:Amyotrophic lateral sclerosis	34	6.48855	1.47608e-10	287012, 281091, 327714, 286840, 338053, 100125305, 514371, 616109, 282517, 615846, 768036, 281640, 514327, 282690, 282393, 327702, 327701, 327704, 282290, 327706, 338084, 512500, 338064, 287327, 338086, 537380, 503554, 327690, 327670, 326580, 100270792, 281570, 326346, 327710	3.64695	2.26683e-09
KEGG_PATHWAY	bta05022:Pathways of neurodegeneration - multiple diseases	38	7.25191	4.46982e-10	537376, 287012, 281091, 327714, 286840, 338053, 100125305, 514371, 616109, 282517, 100298939, 514090, 282478, 768036, 281640, 281662, 514327, 282690, 282393, 327702, 327701, 327704, 282290, 327706, 338084, 512500, 338064, 287327, 338086, 537380, 503554, 327690, 327670, 326580, 100270792, 281570, 326346, 327710	3.18594	6.40674e-09
KEGG_PATHWAY	bta04723:Retrograde endocannabinoid signaling	20	3.81679	3.87987e-09	327702, 327701, 327704, 327714, 282290, 338084, 327706, 338064, 287327, 282517, 282239, 327690, 327670, 281202, 282322, 281791, 281792, 326346, 327710, 788151	5.4055	5.21357e-08
GOTERM_BP_DIRECT	GO:0002026~regulation of the force of heart contraction	8	1.52672	1.19753e-08	618352, 282714, 504201, 337925, 282144, 505519, 100296004, 540407	23.4691	6.92175e-06
GOTERM_BP_DIRECT	GO:0055010~ventricular cardiac muscle tissue morphogenesis	9	1.71756	1.96763e-08	100301375, 618352, 282714, 537784, 509486, 767614, 286816, 505519, 100296004	17.1618	8.52969e-06
GOTERM_BP_DIRECT	GO:0032981~mitochondrial respiratory chain complex I assembly	13	2.48092	3.96781e-08	327702, 327701, 327714, 338084, 327706, 338064, 287327, 282517, 327690, 327670, 530597, 326346, 327710	8.26308	1.37604e-05
KEGG_PATHWAY	bta04371:Apelin signaling pathway	18	3.43511	4.57297e-08	537376, 618352, 100336730, 520939, 538954, 337925, 504219, 616503, 505519, 338446, 100298939, 526379, 504201, 281202, 281375, 282322, 281791, 788151	5.24449	5.78346e-07
GOTERM_BP_DIRECT	GO:0055013~cardiac muscle cell development	8	1.52672	7.4571e-08	516866, 540437, 513257, 517750, 510218, 539244, 536607, 100296004	19.0686	2.1551e-05
GOTERM_BP_DIRECT	GO:0030036~actin cytoskeleton organization	17	3.24427	9.40602e-08	536781, 533171, 506090, 538697, 615274, 511433, 512652, 532143, 614675, 613533, 540407, 503621, 615329, 528415, 514902, 513539, 529043	5.40278	2.33e-05
KEGG_PATHWAY	bta01200:Carbon metabolism	14	2.67176	2.84342e-06	540303, 540985, 281181, 286840, 515067, 286886, 509983, 613338, 280976, 281306, 507119, 281206, 280682, 509566	5.13523	3.3963e-05
GOTERM_BP_DIRECT	GO:0007507~heart development	15	2.8626	4.10498e-06	536781, 513497, 506090, 512251, 540535, 537784, 537404, 786335, 614675, 100139174, 505519, 525419, 503621, 614900, 282572	4.65089	0.000889754
KEGG_PATHWAY	bta01100:Metabolic pathways	67	12.7863	4.25751e-06	540303, 287012, 540985, 404124, 327714, 286840, 515067, 338053, 509983, 286886, 538944, 615232, 280976, 281306, 282517, 281986, 509027, 282393, 327702, 327701, 281181, 327704, 511690, 327706, 338084, 512500, 338086, 517397, 503554, 281811, 507119, 327670, 511887, 280682, 100270792, 515928, 281570, 327710, 788151, 326346, 537431, 511440, 281091, 511042, 100139170, 514554, 786335, 280716, 616109, 2…	1.71281	4.81771e-05
KEGG_PATHWAY	bta04810:Regulation of actin cytoskeleton	19	3.62595	9.96467e-06	539742, 783645, 540426, 535951, 512652, 616503, 505519, 539332, 507837, 524352, 524770, 100298939, 505964, 505852, 526379, 281873, 404108, 527550, 513539	3.42348	0.00010712
KEGG_PATHWAY	bta05412:Arrhythmogenic right ventricular cardiomyopathy	11	2.09924	1.34051e-05	537376, 404144, 537784, 537655, 535951, 281873, 337925, 536607, 445543, 780777, 327667	5.94605	0.000137243
KEGG_PATHWAY	bta04922:Glucagon signaling pathway	12	2.29008	3.70936e-05	507119, 515067, 509459, 534129, 538954, 100337254, 786335, 282322, 281274, 505560, 504219, 338446	4.78623	0.000362506
GOTERM_BP_DIRECT	GO:0098911~regulation of ventricular cardiac muscle cell action potential	5	0.954198	5.24467e-05	537376, 537784, 445543, 780777, 281040	21.1874	0.0101047
KEGG_PATHWAY	bta01230:Biosynthesis of amino acids	10	1.9084	6.17127e-05	613338, 280976, 540303, 281181, 281206, 507119, 515067, 286886, 509566, 280682	5.62765	0.00057688
GOTERM_BP_DIRECT	GO:0043462~regulation of ATPase activity	4	0.763359	6.97528e-05	524770, 497015, 509486, 100296004	38.1373	0.0120951
KEGG_PATHWAY	bta04921:Oxytocin signaling pathway	14	2.67176	8.34847e-05	537376, 513497, 538954, 504219, 539640, 100298939, 505964, 281138, 526379, 282322, 281791, 281792, 327667, 788151	3.75912	0.000747884
GOTERM_BP_DIRECT	GO:0086091~regulation of heart rate by cardiac conduction	7	1.33588	0.000107879	282061, 537784, 528014, 445543, 780777, 327667, 281040	8.8987	0.0170057
UP_KW_BIOLOGICAL_PROCESS	KW-0816~Tricarboxylic acid cycle	6	1.14504	0.000175639	613338, 280976, 281306, 286840, 509983, 280682	10.8159	0.00398114
KEGG_PATHWAY	bta04152:AMPK signaling pathway	12	2.29008	0.000201596	535321, 507119, 509459, 281138, 534129, 509613, 538954, 786335, 281052, 504219, 787607, 338446	3.97566	0.00173373
KEGG_PATHWAY	bta04022:cGMP-PKG signaling pathway	14	2.67176	0.000255624	100336730, 337925, 282714, 505964, 534129, 526379, 282478, 514902, 510026, 282572, 281791, 282144, 100296004, 788151	3.36342	0.00211381
GOTERM_BP_DIRECT	GO:0072659~protein localization to plasma membrane	12	2.29008	0.000359021	508716, 537784, 282029, 616909, 511435, 509977, 782309, 506295, 536607, 504526, 445543, 507172	3.75121	0.0518785
KEGG_PATHWAY	bta04510:Focal adhesion	15	2.8626	0.000368169	539742, 783645, 535951, 505519, 613533, 524770, 100298939, 505964, 526379, 528415, 281873, 514902, 281662, 527550, 281040	3.06581	0.00293172
GOTERM_BP_DIRECT	GO:1902600~hydrogen ion transmembrane transport	9	1.71756	0.000569147	327704, 512500, 505775, 338053, 282478, 517077, 281640, 282144, 282690	4.76716	0.0759154
GOTERM_BP_DIRECT	GO:0006936~muscle contraction	7	1.33588	0.000731313	100301375, 281544, 532872, 497015, 286816, 536607, 282096	6.35622	0.0905783
KEGG_PATHWAY	bta00020:Citrate cycle (TCA cycle)	6	1.14504	0.000810709	613338, 280976, 281306, 286840, 509983, 280682	7.95132	0.00622509
GOTERM_BP_DIRECT	GO:0003009~skeletal muscle contraction	5	0.954198	0.000838752	100301375, 282714, 513257, 509486, 282096	11.2169	0.0969597
UP_KW_BIOLOGICAL_PROCESS	KW-0813~Transport	57	10.8779	0.000841833	537376, 327715, 618184, 327714, 286840, 338053, 286886, 616205, 317704, 282517, 504533, 282239, 613605, 282478, 282393, 327702, 327701, 327704, 327706, 338084, 512500, 517077, 509459, 505775, 282029, 327670, 282144, 281052, 281570, 282183, 327710, 326346, 513342, 282061, 100336551, 615498, 407174, 286823, 616109, 101902435, 282653, 532775, 281640, 768074, 282572, 327667, 100125285, 282690, 282290…	1.47982	0.0143112
KEGG_PATHWAY	bta01210:2-Oxocarboxylic acid metabolism	5	0.954198	0.000976384	613338, 280976, 281206, 286886, 280682	10.811	0.00723871
GOTERM_BP_DIRECT	GO:0006099~tricarboxylic acid cycle	6	1.14504	0.00116026	613338, 280976, 281306, 286840, 509983, 280682	7.38141	0.118346
GOTERM_BP_DIRECT	GO:0007519~skeletal muscle tissue development	6	1.14504	0.00116026	540535, 508325, 281939, 100139174, 539332, 281040	7.38141	0.118346
KEGG_PATHWAY	bta04530:Tight junction	13	2.48092	0.0012782	540426, 535321, 538954, 537380, 504219, 505519, 524770, 505964, 768036, 514902, 404108, 282322, 517509	3.00036	0.00916046
GOTERM_BP_DIRECT	GO:0046716~muscle cell cellular homeostasis	5	0.954198	0.00131053	782633, 509566, 539332, 540407, 281040	10.0361	0.126248
KEGG_PATHWAY	bta04931:Insulin resistance	10	1.9084	0.00136272	509459, 534129, 538954, 786335, 514428, 505560, 281052, 504219, 514460, 338446	3.73471	0.00945113
GOTERM_BP_DIRECT	GO:0008360~regulation of cell shape	11	2.09924	0.00155601	540426, 511433, 509566, 510489, 525506, 404108, 533223, 509823, 100532750, 781625, 507837	3.38315	0.142006
KEGG_PATHWAY	bta05032:Morphine addiction	9	1.71756	0.00169672	281801, 282239, 281202, 107131388, 282322, 281791, 281792, 517040, 788151	4.01887	0.0113998
GOTERM_BP_DIRECT	GO:0086005~ventricular cardiac muscle cell action potential	4	0.763359	0.0018605	537376, 282061, 537784, 528014	15.2549	0.160324
KEGG_PATHWAY	bta04910:Insulin signaling pathway	11	2.09924	0.00188406	533171, 100298939, 509613, 615232, 538954, 786335, 282322, 514428, 505560, 504219, 338446	3.27464	0.012275
GOTERM_BP_DIRECT	GO:0022904~respiratory electron transport chain	5	0.954198	0.00194164	327714, 286840, 768074, 783110, 338446	9.08031	0.160324
UP_KW_BIOLOGICAL_PROCESS	KW-0517~Myogenesis	5	0.954198	0.00196753	522980, 618298, 539635, 540406, 540407	9.01327	0.0267585
KEGG_PATHWAY	bta04024:cAMP signaling pathway	15	2.8626	0.00232573	537376, 514554, 511094, 517040, 616503, 281416, 617828, 505964, 534129, 510026, 282322, 281791, 282330, 282144, 788151	2.53591	0.0147068
GOTERM_BP_DIRECT	GO:0030042~actin filament depolymerization	4	0.763359	0.00250879	282024, 532244, 533223, 539332	13.8681	0.197738
KEGG_PATHWAY	bta04919:Thyroid hormone signaling pathway	10	1.9084	0.00263779	282714, 281986, 100298939, 507119, 282322, 510026, 282144, 525636, 539640, 100296004	3.39519	0.0162036
GOTERM_BP_DIRECT	GO:0009060~aerobic respiration	5	0.954198	0.00275656	281306, 511440, 286840, 508852, 616109	8.29072	0.207821
GOTERM_BP_DIRECT	GO:0035914~skeletal muscle cell differentiation	6	1.14504	0.0029508	100336730, 528390, 515266, 537404, 505794, 539244	6.02168	0.213195
KEGG_PATHWAY	bta04020:Calcium signaling pathway	15	2.8626	0.00322263	537376, 534061, 404136, 511233, 337925, 617828, 528555, 281986, 526379, 282412, 282478, 282322, 282330, 509486, 788151	2.44535	0.0192463
GOTERM_BP_DIRECT	GO:0007512~adult heart development	4	0.763359	0.00328053	282714, 100336730, 513257, 100296004	12.7124	0.218786
GOTERM_BP_DIRECT	GO:0014898~cardiac muscle hypertrophy in response to stress	4	0.763359	0.00328053	282714, 513257, 654400, 100296004	12.7124	0.218786
GOTERM_BP_DIRECT	GO:0086073~bundle of His cell-Purkinje myocyte adhesion involved in cell communication	3	0.572519	0.00395634	537784, 445543, 780777	28.603	0.236562
GOTERM_BP_DIRECT	GO:0030049~muscle filament sliding	3	0.572519	0.00395634	282714, 286816, 100296004	28.603	0.236562
GOTERM_BP_DIRECT	GO:0098735~positive regulation of the force of heart contraction	3	0.572519	0.00395634	537376, 337925, 505519	28.603	0.236562
GOTERM_BP_DIRECT	GO:0008217~regulation of blood pressure	6	1.14504	0.00413255	281416, 281358, 527107, 508521, 282144, 100296004	5.58107	0.238862
KEGG_PATHWAY	bta05132:Salmonella infection	15	2.8626	0.00441358	513342, 281181, 100125305, 616366, 616503, 505519, 613533, 514371, 100298939, 505964, 514090, 282689, 528415, 768036, 514327	2.36102	0.0256465
UP_KW_BIOLOGICAL_PROCESS	KW-0324~Glycolysis	5	0.954198	0.00472093	540303, 281181, 515067, 509566, 510616	7.14845	0.0535038
GOTERM_BP_DIRECT	GO:0006120~mitochondrial electron transport, NADH to ubiquinone	5	0.954198	0.00503158	327702, 282517, 282290, 287327, 327710	7.06246	0.281444
KEGG_PATHWAY	bta04066:HIF-1 signaling pathway	9	1.71756	0.00515824	513497, 540303, 281181, 507119, 509613, 535578, 509566, 281375, 281274	3.36124	0.0291848
GOTERM_BP_DIRECT	GO:0055007~cardiac muscle cell differentiation	4	0.763359	0.00522086	654400, 100337254, 539517, 539244	10.8964	0.282905
KEGG_PATHWAY	bta04927:Cortisol synthesis and secretion	7	1.33588	0.0055102	281416, 528390, 534129, 282412, 107131388, 282322, 788151	4.29213	0.0303767
KEGG_PATHWAY	bta04211:Longevity regulating pathway	8	1.52672	0.00607209	100298939, 534129, 509613, 538954, 282322, 504219, 338446, 788151	3.65172	0.0326375
GOTERM_BP_DIRECT	GO:0007015~actin filament organization	10	1.9084	0.00619295	523485, 614391, 281544, 617611, 614661, 510489, 497015, 281937, 517509, 780777	3.00294	0.312115
GOTERM_BP_DIRECT	GO:0035556~intracellular signal transduction	19	3.62595	0.00625812	104968465, 539742, 517545, 538954, 100337254, 525506, 516099, 526835, 504219, 539244, 615215, 281986, 100141009, 508943, 505852, 508325, 506433, 511887, 788151	2.02972	0.312115
GOTERM_BP_DIRECT	GO:0006122~mitochondrial electron transport, ubiquinol to cytochrome c	4	0.763359	0.00640071	512500, 281570, 616109, 282393	10.1699	0.312115
KEGG_PATHWAY	bta04727:GABAergic synapse	8	1.52672	0.00644631	327715, 282239, 281202, 282322, 281791, 281792, 517040, 788151	3.61159	0.0338038
GOTERM_BP_DIRECT	GO:0071313~cellular response to caffeine	3	0.572519	0.0064799	537376, 528555, 532775	22.8824	0.312115
KEGG_PATHWAY	bta04670:Leukocyte transendothelial migration	9	1.71756	0.00672173	524770, 783645, 540426, 505964, 514902, 281791, 527550, 505519, 780777	3.2151	0.0344088
GOTERM_BP_DIRECT	GO:0033137~negative regulation of peptidyl-serine phosphorylation	4	0.763359	0.00772668	529235, 514090, 618210, 281040	9.53432	0.36211
GOTERM_BP_DIRECT	GO:0007517~muscle organ development	5	0.954198	0.00831075	522980, 618298, 281719, 540406, 540407	6.15118	0.379233
KEGG_PATHWAY	bta04925:Aldosterone synthesis and secretion	8	1.52672	0.00858026	281416, 528390, 534129, 282412, 282322, 510026, 282144, 788151	3.42348	0.0429013
GOTERM_BP_DIRECT	GO:0006096~glycolytic process	5	0.954198	0.00930572	540303, 281181, 515067, 509566, 510616	5.95895	0.408659
GOTERM_BP_DIRECT	GO:0010881~regulation of cardiac muscle contraction by regulation of the release of sequestered calcium ion	3	0.572519	0.00955219	537376, 528555, 532775	19.0686	0.408659
GOTERM_BP_DIRECT	GO:0050790~regulation of catalytic activity	9	1.71756	0.00966263	535321, 523124, 281105, 511433, 514428, 525636, 504219, 539640, 529043	3.03748	0.408659
GOTERM_BP_DIRECT	GO:0030837~negative regulation of actin filament polymerization	4	0.763359	0.0108319	512652, 282024, 509964, 506295	8.47496	0.447205
GOTERM_BP_DIRECT	GO:0002027~regulation of heart rate	4	0.763359	0.0126172	528555, 282714, 535940, 100296004	8.02891	0.508796
KEGG_PATHWAY	bta04928:Parathyroid hormone synthesis, secretion and action	8	1.52672	0.0136662	513497, 100336730, 282887, 534129, 514554, 282322, 281791, 788151	3.13004	0.0667778
GOTERM_BP_DIRECT	GO:0071456~cellular response to hypoxia	6	1.14504	0.0164542	404144, 282653, 535578, 513234, 654400, 617104	4.01445	0.648445
KEGG_PATHWAY	bta04213:Longevity regulating pathway - multiple species	6	1.14504	0.016871	100298939, 538954, 282322, 281719, 504219, 788151	3.97566	0.078967
KEGG_PATHWAY	bta04911:Insulin secretion	7	1.33588	0.0168953	537376, 282029, 534129, 282322, 510026, 282144, 788151	3.38321	0.078967
GOTERM_BP_DIRECT	GO:0014883~transition between fast and slow fiber	3	0.572519	0.0172229	100301375, 282714, 509486	14.3015	0.649229
GOTERM_BP_DIRECT	GO:0055003~cardiac myofibril assembly	3	0.572519	0.0172229	526379, 513257, 540407	14.3015	0.649229
GOTERM_BP_DIRECT	GO:0048741~skeletal muscle fiber development	4	0.763359	0.0189278	524770, 505794, 539635, 281592	6.93405	0.683768
GOTERM_BP_DIRECT	GO:0043542~endothelial cell migration	4	0.763359	0.0189278	100137722, 538697, 512302, 781625	6.93405	0.683768
KEGG_PATHWAY	bta00010:Glycolysis / Gluconeogenesis	6	1.14504	0.0191259	540303, 281181, 507119, 515067, 509566, 281274	3.85142	0.0874909
UP_KW_BIOLOGICAL_PROCESS	KW-0053~Apoptosis	12	2.29008	0.0194062	281801, 281181, 327715, 338084, 535465, 534306, 529235, 514090, 510242, 617104, 511765, 539200	2.20147	0.188518
KEGG_PATHWAY	bta04725:Cholinergic synapse	8	1.52672	0.0206203	100298939, 613605, 534129, 281202, 282322, 281791, 281792, 788151	2.88293	0.0923617
GOTERM_BP_DIRECT	GO:0002115~store-operated calcium entry	3	0.572519	0.0217643	511233, 615055, 513912	12.7124	0.739987
GOTERM_BP_DIRECT	GO:0061061~muscle structure development	3	0.572519	0.0217643	503621, 536781, 614675	12.7124	0.739987
GOTERM_BP_DIRECT	GO:0014850~response to muscle activity	3	0.572519	0.0217643	537376, 538954, 338446	12.7124	0.739987
GOTERM_BP_DIRECT	GO:0070509~calcium ion import	4	0.763359	0.0296012	282061, 282689, 282412, 327667	5.86728	0.987086
KEGG_PATHWAY	bta04920:Adipocytokine signaling pathway	6	1.14504	0.0300935	281416, 509459, 538954, 281052, 504219, 338446	3.42348	0.132043
GOTERM_BP_DIRECT	GO:0070588~calcium ion transmembrane transport	5	0.954198	0.0317831	282689, 521784, 337925, 504526, 327667	4.14536	0.989726
GOTERM_BP_DIRECT	GO:1904706~negative regulation of vascular smooth muscle cell proliferation	3	0.572519	0.032125	513497, 539517, 534583	10.4011	0.989726
GOTERM_BP_DIRECT	GO:0071260~cellular response to mechanical stimulus	5	0.954198	0.034047	782633, 514090, 282653, 539635, 514807	4.05716	0.989726
KEGG_PATHWAY	bta04961:Endocrine and other factor-regulated calcium reabsorption	5	0.954198	0.0345351	282322, 510026, 337925, 282144, 282183	4.02763	0.148501
KEGG_PATHWAY	bta04713:Circadian entrainment	7	1.33588	0.0357399	537376, 281202, 282412, 282322, 281791, 281792, 788151	2.84725	0.150668
UP_KW_BIOLOGICAL_PROCESS	KW-0879~Wnt signaling pathway	6	1.14504	0.0367966	281801, 281170, 538954, 510368, 515834, 507172	3.23073	0.312771
KEGG_PATHWAY	bta04971:Gastric acid secretion	6	1.14504	0.0368067	526379, 282322, 510026, 281791, 282144, 788151	3.2433	0.152181
GOTERM_BP_DIRECT	GO:0006468~protein phosphorylation	11	2.09924	0.0368242	539742, 281801, 507367, 538954, 506433, 100337254, 282322, 536925, 504219, 504526, 513539	2.10809	0.989726
GOTERM_BP_DIRECT	GO:0090136~epithelial cell-cell adhesion	3	0.572519	0.0378939	783645, 528261, 780777	9.53432	0.989726
GOTERM_BP_DIRECT	GO:0008016~regulation of heart contraction	3	0.572519	0.0378939	513675, 281792, 286816	9.53432	0.989726
KEGG_PATHWAY	bta04934:Cushing syndrome	9	1.71756	0.0381478	281416, 513497, 528390, 534129, 282412, 107131388, 282322, 281791, 788151	2.3401	0.15475
GOTERM_BP_DIRECT	GO:0072593~reactive oxygen species metabolic process	4	0.763359	0.0392915	338084, 529235, 287327, 507367	5.26032	0.989726
GOTERM_BP_DIRECT	GO:0031032~actomyosin structure organization	4	0.763359	0.0392915	615161, 513675, 404108, 534583	5.26032	0.989726
KEGG_PATHWAY	bta04068:FoxO signaling pathway	8	1.52672	0.0398277	513497, 327715, 100298939, 539449, 520939, 538954, 515928, 504219	2.50881	0.158573
GOTERM_BP_DIRECT	GO:0001570~vasculogenesis	5	0.954198	0.0413885	523485, 540437, 505541, 539517, 281040	3.81373	0.989726
KEGG_PATHWAY	bta05163:Human cytomegalovirus infection	12	2.29008	0.0414698	513497, 100298939, 514090, 534129, 509613, 281202, 282322, 281791, 282330, 281792, 527550, 788151	1.96407	0.162109
GOTERM_BP_DIRECT	GO:0097009~energy homeostasis	4	0.763359	0.0428364	100139116, 281052, 540109, 338446	5.08497	0.989726
GOTERM_BP_DIRECT	GO:0002028~regulation of sodium ion transport	3	0.572519	0.0440233	513675, 337925, 282144	8.80092	0.989726
GOTERM_BP_DIRECT	GO:0055001~muscle cell development	3	0.572519	0.0440233	517987, 528415, 532640	8.80092	0.989726
KEGG_PATHWAY	bta04218:Cellular senescence	9	1.71756	0.0472309	513497, 767898, 100298939, 509613, 538866, 282478, 281375, 281662, 616503	2.24083	0.181333

## Sheet: GONAD_ClusterB
Category	Term	Count	%	PValue	Genes	Fold Enrichment	FDR
KEGG_PATHWAY	bta04360:Axon guidance	36	2.75862	6.576e-11	516017, 512892, 516019, 286865, 537777, 539292, 537176, 534164, 535493, 506636, 281987, 787473, 533746, 534413, 539308, 790875, 536815, 282032, 506270, 533729, 541140, 407127, 539369, 538797, 407128, 781353, 614453, 522767, 531141, 513095, 613811, 281876, 789600, 534526, 100297058, 512018	3.55019	1.72291e-08
KEGG_PATHWAY	bta04390:Hippo signaling pathway	31	2.37548	2.3874e-09	540248, 404122, 515303, 539314, 404101, 535376, 618586, 510255, 515125, 516010, 520631, 539292, 534069, 786516, 530910, 511619, 505025, 768311, 790875, 785291, 524361, 535509, 407127, 407128, 100125315, 526848, 528478, 100336629, 789600, 535935, 282382	3.50784	3.12749e-07
UP_KW_BIOLOGICAL_PROCESS	KW-0805~Transcription regulation	84	6.43678	7.04507e-08	540466, 517044, 107132954, 533296, 616638, 533968, 506557, 614936, 533129, 532556, 505025, 511415, 327684, 537728, 509583, 509264, 407223, 783336, 521918, 515299, 511970, 614893, 767828, 534353, 533382, 527740, 524111, 789485, 534669, 280961, 281577, 281730, 282420, 508246, 510873, 505293, 326588, 534707, 540248, 615095, 511366, 541255, 515320, 514631, 789846, 516010, 520631, 520313, 540846, 2824…	1.77937	4.5973e-06
UP_KW_BIOLOGICAL_PROCESS	KW-0804~Transcription	87	6.66667	1.08172e-07	538786, 511188, 540466, 517044, 107132954, 533296, 616638, 533968, 506557, 614936, 533129, 532556, 505025, 511415, 327684, 537728, 509583, 509264, 407223, 783336, 521918, 515299, 511970, 614893, 767828, 534353, 533382, 527740, 524111, 789485, 534669, 280961, 281577, 281730, 508049, 282420, 508246, 510873, 505293, 326588, 534707, 540248, 615095, 511366, 541255, 515320, 514631, 789846, 516010, 5206…	1.73906	4.5973e-06
GOTERM_BP_DIRECT	GO:0045944~positive regulation of transcription from RNA polymerase II promoter	86	6.59004	1.30321e-08	539633, 540425, 539950, 535597, 539636, 510374, 511188, 615792, 104974573, 107132954, 614028, 535030, 510093, 540947, 286807, 505228, 541080, 787696, 539308, 327684, 516747, 508330, 509583, 539566, 539006, 537224, 407223, 515652, 514323, 532053, 530393, 533382, 523186, 613877, 280722, 524111, 514918, 280961, 281577, 521089, 522972, 281730, 505531, 508246, 510873, 505293, 509493, 536187, 523707, 5…	1.89304	4.03865e-05
GOTERM_BP_DIRECT	GO:0006355~regulation of transcription, DNA-templated	60	4.5977	8.12728e-08	539676, 513562, 785820, 107132954, 281946, 535394, 525278, 523454, 511415, 100299025, 768050, 509250, 513750, 517876, 541068, 524106, 614893, 538194, 613566, 533382, 613877, 789485, 534669, 280961, 507114, 508246, 511566, 511248, 100124511, 540248, 510194, 519449, 538489, 615175, 515320, 617311, 515125, 514631, 540806, 516010, 520631, 521962, 533595, 539573, 280796, 533984, 535403, 782183, 534915…	2.10061	0.000125932
GOTERM_BP_DIRECT	GO:0006468~protein phosphorylation	35	2.68199	1.65947e-07	539655, 404101, 535376, 515024, 511147, 538009, 534069, 533692, 282419, 527796, 614936, 509109, 507149, 282875, 282132, 282131, 533729, 768050, 537640, 407127, 536532, 519217, 407128, 352960, 784403, 510618, 100138017, 280722, 534526, 282323, 282420, 506387, 282382, 100337119, 281073	2.72164	0.000171423
GOTERM_BP_DIRECT	GO:0090263~positive regulation of canonical Wnt signaling pathway	22	1.68582	3.57273e-07	536187, 783665, 538743, 615651, 515582, 517232, 533264, 534067, 535030, 510093, 785924, 527412, 533901, 514819, 100336629, 505423, 507114, 407190, 282068, 282187, 281063, 528123	3.66063	0.000276797
KEGG_PATHWAY	bta05132:Salmonella infection	35	2.68199	3.98444e-06	540203, 101907541, 281291, 404122, 515303, 539314, 519789, 510330, 518136, 534125, 539034, 537790, 533692, 767885, 508999, 534815, 533729, 512287, 539941, 408016, 540674, 540719, 613489, 767874, 618906, 528654, 281832, 531038, 281577, 534526, 507311, 511866, 100141021, 281073, 326588	2.36717	0.000347975
UP_KW_BIOLOGICAL_PROCESS	KW-0509~mRNA transport	14	1.0728	2.25004e-05	538775, 615095, 519028, 540276, 541013, 515145, 531673, 506738, 281115, 508601, 507564, 507066, 540191, 505093	4.09464	0.00058341
UP_KW_BIOLOGICAL_PROCESS	KW-0810~Translation regulation	14	1.0728	2.74546e-05	286870, 519028, 515145, 517248, 531673, 767925, 406231, 281115, 522972, 327682, 538838, 509583, 286790, 326588	4.02404	0.00058341
KEGG_PATHWAY	bta04350:TGF-beta signaling pathway	18	1.37931	1.71199e-05	540248, 407127, 404101, 535376, 100848012, 407128, 515125, 516010, 540806, 534069, 510050, 613428, 505025, 100297058, 282131, 524361, 282382, 768050	3.38024	0.000918416
KEGG_PATHWAY	bta04550:Signaling pathways regulating pluripotency of stem cells	23	1.76245	1.7527e-05	540248, 407127, 404101, 100848012, 407128, 515125, 286865, 615792, 516010, 540806, 281768, 618906, 613877, 615967, 511619, 789600, 505025, 507148, 790875, 282131, 530506, 768050, 541140	2.81947	0.000918416
GOTERM_BP_DIRECT	GO:0007411~axon guidance	26	1.99234	1.54998e-06	516017, 540248, 516019, 510255, 537777, 615652, 534164, 504209, 506636, 785371, 533746, 281941, 534413, 504250, 539369, 538797, 541004, 540675, 538292, 614453, 531141, 513095, 613811, 100297058, 506387, 512018	2.98027	0.00092318
GOTERM_BP_DIRECT	GO:0010501~RNA secondary structure unwinding	7	0.536398	1.78738e-06	281115, 522972, 528046, 540191, 509583, 406231, 510093	13.5402	0.00092318
KEGG_PATHWAY	bta04310:Wnt signaling pathway	25	1.91571	3.13333e-05	540248, 515303, 618586, 783665, 515125, 534125, 533595, 282419, 785924, 282859, 511619, 281985, 505423, 790875, 513056, 539941, 781353, 539163, 282705, 789600, 282323, 281730, 282068, 282420, 539639	2.58075	0.00136822
KEGG_PATHWAY	bta05168:Herpes simplex virus 1 infection	45	3.44828	3.80886e-05	104968476, 540203, 100124511, 784914, 539314, 538489, 510474, 510078, 286865, 533692, 789970, 789996, 523334, 100138449, 507066, 107131471, 100299025, 509250, 408016, 540276, 101905074, 515674, 540256, 535820, 789857, 524106, 789635, 790271, 507828, 539022, 613546, 506859, 112442192, 789960, 100140756, 524111, 281036, 784893, 100296121, 536307, 513942, 100126443, 789384, 100298980, 281073	1.90951	0.0014256
GOTERM_BP_DIRECT	GO:0001701~in utero embryonic development	30	2.29885	4.46484e-06	510095, 540248, 404101, 518659, 535376, 100299286, 510255, 515125, 616740, 516010, 614688, 527433, 530317, 785371, 616638, 281987, 282132, 539308, 535509, 518504, 286797, 513730, 505406, 505611, 281876, 530941, 282301, 533115, 510513, 281193	2.57908	0.00197665
UP_KW_BIOLOGICAL_PROCESS	KW-0524~Neurogenesis	16	1.22605	0.00012988	539311, 516019, 517248, 100139484, 615631, 107132954, 534164, 616317, 527433, 790872, 533746, 282513, 534413, 527393, 508266, 100141021	3.13807	0.00220795
KEGG_PATHWAY	bta05200:Pathways in cancer	53	4.0613	0.000108669	539314, 515303, 510255, 534069, 537176, 509748, 511619, 281987, 281985, 539308, 506270, 407223, 519217, 526848, 527418, 767874, 532209, 505611, 789485, 789600, 282301, 281730, 281136, 506387, 540187, 282382, 781568, 523707, 540248, 535376, 286865, 515125, 516010, 534125, 281768, 785371, 510708, 100297344, 790875, 541184, 541140, 539941, 408016, 513730, 616895, 510618, 613811, 281876, 281832, 2823…	1.72297	0.00329625
KEGG_PATHWAY	bta05210:Colorectal cancer	16	1.22605	0.000123215	515303, 539941, 540248, 408016, 535376, 515125, 286865, 534125, 516010, 534069, 537176, 511619, 533115, 790875, 282382, 541140	3.17346	0.00329625
KEGG_PATHWAY	bta04520:Adherens junction	14	1.0728	0.000125811	515303, 540248, 404122, 535376, 540674, 515125, 526848, 520631, 504856, 282419, 281768, 281577, 282420, 282382	3.53047	0.00329625
UP_KW_BIOLOGICAL_PROCESS	KW-0090~Biological rhythms	13	0.996169	0.000249519	539941, 615175, 534125, 515594, 532053, 282419, 281115, 505423, 533700, 505025, 327682, 511951, 790875	3.49554	0.00353486
KEGG_PATHWAY	bta04933:AGE-RAGE signaling pathway in diabetic complications	17	1.30268	0.000199132	539941, 540248, 408016, 535376, 515125, 286865, 534125, 516010, 534069, 618906, 510618, 281987, 281985, 282187, 282188, 282382, 541140	2.91349	0.00474296
UP_KW_BIOLOGICAL_PROCESS	KW-0221~Differentiation	30	2.29885	0.000490471	535571, 536187, 516019, 535376, 615095, 540783, 517248, 408000, 282859, 506636, 527433, 533746, 505423, 282513, 534413, 281683, 511612, 509583, 538775, 513730, 100139484, 531382, 516282, 616317, 789485, 281730, 282068, 100141021, 541050, 282382	1.9768	0.00595572
UP_KW_BIOLOGICAL_PROCESS	KW-0131~Cell cycle	35	2.68199	0.000571573	539357, 519504, 615197, 515024, 540783, 539292, 767834, 516094, 408000, 282419, 539594, 615847, 526884, 282513, 511612, 327682, 535746, 539566, 540159, 541068, 618235, 519217, 514863, 519751, 515350, 510618, 508900, 281577, 531710, 508601, 507114, 533115, 282420, 541050, 326588	1.84065	0.00607296
UP_KW_BIOLOGICAL_PROCESS	KW-0508~mRNA splicing	22	1.68582	0.000656815	516567, 511773, 540276, 541013, 511147, 515145, 514951, 510322, 531673, 507828, 537341, 505756, 504962, 528135, 281115, 532996, 533700, 534721, 507564, 507066, 540191, 505093	2.25008	0.00620326
KEGG_PATHWAY	bta05100:Bacterial invasion of epithelial cells	14	1.0728	0.000296608	404122, 540783, 618235, 537203, 286865, 526848, 527418, 281876, 281577, 531038, 511612, 535746, 508794, 506270	3.25175	0.00647595
GOTERM_BP_DIRECT	GO:0007224~smoothened signaling pathway	15	1.14943	1.72464e-05	535376, 510255, 511035, 100847961, 517240, 785924, 527412, 785371, 513908, 506546, 282874, 511612, 539308, 512018, 508011	3.93419	0.00668083
KEGG_PATHWAY	bta05220:Chronic myeloid leukemia	14	1.0728	0.000338852	540248, 407223, 535376, 515125, 286865, 527418, 534069, 532209, 510618, 281730, 541184, 282382, 281073, 541140	3.20952	0.00682916
UP_KW_BIOLOGICAL_PROCESS	KW-0132~Cell division	24	1.83908	0.000830109	539357, 540159, 519504, 540783, 618235, 519217, 514863, 519751, 515350, 539292, 767834, 516094, 408000, 539594, 615847, 510618, 508900, 281577, 282513, 508601, 511612, 535746, 541050, 326588	2.11695	0.00705593
GOTERM_BP_DIRECT	GO:0008589~regulation of smoothened signaling pathway	7	0.536398	2.48997e-05	527412, 518659, 535597, 519602, 510513, 523504, 100139697	9.84739	0.00857379
UP_KW_BIOLOGICAL_PROCESS	KW-0507~mRNA processing	25	1.91571	0.00146469	541013, 515145, 511147, 514951, 531673, 532996, 533700, 784123, 507564, 511555, 507066, 540191, 516567, 511773, 540276, 510322, 507828, 537341, 505756, 504962, 528135, 510816, 281115, 534721, 505093	1.99414	0.011318
KEGG_PATHWAY	bta03040:Spliceosome	20	1.53257	0.000905741	509591, 540964, 539950, 510474, 540276, 541013, 515145, 510322, 534586, 507828, 782669, 504962, 528135, 280796, 533700, 100140430, 507066, 510852, 540191, 505093	2.32268	0.0150351
KEGG_PATHWAY	bta04392:Hippo signaling pathway - multiple species	8	0.613027	0.000930018	530910, 100336629, 100125315, 781683, 515576, 535935, 533729, 510549	4.86961	0.0150351
KEGG_PATHWAY	bta04340:Hedgehog signaling pathway	11	0.842912	0.00103286	785371, 541246, 282323, 282874, 407190, 510255, 539308, 512018, 790875, 538808, 505160	3.46742	0.0150351
KEGG_PATHWAY	bta05212:Pancreatic cancer	13	0.996169	0.0010553	539941, 540248, 535376, 515125, 286865, 534125, 516010, 534069, 510618, 541184, 282382, 281073, 541140	3.01948	0.0150351
KEGG_PATHWAY	bta04010:MAPK signaling pathway	31	2.37548	0.0010581	540203, 533491, 535376, 534125, 534069, 533692, 509827, 281768, 507624, 509109, 407170, 282411, 504592, 282032, 533729, 541140, 539941, 408016, 536532, 100139484, 614453, 524806, 616317, 618906, 282648, 532209, 617915, 282323, 282301, 282382, 281073	1.87405	0.0150351
KEGG_PATHWAY	bta04810:Regulation of actin cytoskeleton	26	1.99234	0.00109033	540005, 101907541, 404122, 100125224, 286865, 537711, 539034, 281768, 509748, 511976, 536517, 506270, 533729, 541140, 537203, 513095, 613811, 505611, 281876, 281577, 534526, 532127, 787068, 282301, 281136, 100141021	2.01299	0.0150351
GOTERM_BP_DIRECT	GO:0034613~cellular protein localization	13	0.996169	4.89194e-05	518504, 540783, 618235, 526848, 504318, 408000, 511619, 511612, 535746, 516747, 535935, 281193, 535509	4.10547	0.0151601
GOTERM_BP_DIRECT	GO:0001658~branching involved in ureteric bud morphogenesis	11	0.842912	6.53729e-05	785371, 540248, 540688, 513362, 520133, 511188, 781683, 515576, 510873, 530393, 785291	4.72831	0.0184173
GOTERM_BP_DIRECT	GO:0060271~cilium assembly	26	1.99234	7.74312e-05	515467, 540783, 519602, 100847961, 616665, 617896, 100301027, 408000, 282859, 533903, 511612, 508031, 514024, 541246, 511035, 538194, 617589, 534671, 767895, 513908, 100138953, 506546, 508404, 506762, 508025, 510513	2.39486	0.0199966
GOTERM_BP_DIRECT	GO:0001837~epithelial to mesenchymal transition	10	0.766284	0.000104004	281768, 530941, 533700, 112442617, 514323, 784894, 520631, 534069, 790875, 100297155	4.99176	0.024793
GOTERM_BP_DIRECT	GO:0030509~BMP signaling pathway	15	1.14943	0.000176621	540248, 407127, 404101, 407128, 515125, 534027, 784894, 537290, 516010, 540806, 534069, 785924, 533700, 282068, 768050	3.22385	0.0390963
GOTERM_BP_DIRECT	GO:0017148~negative regulation of translation	13	0.996169	0.000194766	536187, 535571, 538533, 515145, 767925, 404185, 510093, 533968, 614936, 281036, 538838, 509583, 326588	3.59229	0.0402386
KEGG_PATHWAY	bta04919:Thyroid hormone signaling pathway	16	1.22605	0.00330008	518504, 404122, 523707, 407223, 515299, 513730, 286865, 518047, 529109, 789485, 281987, 789600, 281985, 282323, 790875, 541140	2.33419	0.043231
GOTERM_BP_DIRECT	GO:0035556~intracellular signal transduction	42	3.21839	0.000243005	514773, 533491, 539974, 540248, 614460, 538009, 784894, 534125, 516010, 540802, 533692, 540947, 613449, 510708, 281987, 509109, 281985, 790875, 533729, 537640, 539941, 782247, 536532, 617840, 515330, 614851, 538392, 539563, 505945, 282705, 526949, 616969, 618906, 528478, 534705, 534526, 282104, 508266, 535935, 510979, 282382, 100337119	1.82053	0.047067
GOTERM_BP_DIRECT	GO:0006357~regulation of transcription from RNA polymerase II promoter	118	9.04215	0.000265493	539676, 516952, 535597, 540661, 510050, 534539, 327684, 506470, 521918, 100125416, 515299, 540256, 524106, 100300400, 533187, 506859, 524111, 521089, 785123, 505531, 100296121, 510557, 513942, 510078, 541058, 782819, 540408, 615967, 530317, 100848816, 785371, 100139739, 529059, 526104, 282011, 541221, 541184, 540095, 509992, 511794, 614110, 789857, 538296, 515193, 539022, 613546, 112442192, 52910…	1.37914	0.0483979
KEGG_PATHWAY	bta05225:Hepatocellular carcinoma	20	1.53257	0.00435209	515303, 540248, 517876, 404122, 535376, 100125416, 515125, 286865, 516010, 534069, 510618, 505229, 506557, 511619, 281987, 789600, 790875, 541184, 282382, 541140	2.02901	0.0529564
KEGG_PATHWAY	bta05202:Transcriptional misregulation in cancer	22	1.68582	0.00444672	518504, 540688, 539314, 407223, 535376, 511188, 781067, 521962, 784403, 540846, 540947, 613877, 533129, 280796, 521089, 533700, 526104, 505025, 782183, 508330, 506270, 100297155	1.94176	0.0529564
KEGG_PATHWAY	bta04510:Focal adhesion	22	1.68582	0.00471172	539941, 539314, 404122, 100125224, 537203, 286865, 534125, 407142, 281876, 534526, 407170, 532127, 282301, 530102, 511976, 506387, 282187, 282188, 790875, 789493, 533729, 506270	1.9321	0.0536726
KEGG_PATHWAY	bta05161:Hepatitis B	20	1.53257	0.00524162	540203, 539941, 540248, 408016, 535376, 519217, 515125, 286865, 534125, 534069, 533692, 509827, 510093, 618906, 768311, 511951, 541184, 282382, 281073, 541140	1.99462	0.057221
KEGG_PATHWAY	bta04015:Rap1 signaling pathway	23	1.76245	0.00553879	404122, 286865, 100139484, 614453, 539292, 539034, 504856, 513095, 281768, 618906, 528478, 281876, 510708, 509748, 281987, 617915, 407170, 281985, 282301, 281136, 100297344, 536517, 541140	1.87099	0.0580466
GOTERM_BP_DIRECT	GO:0061003~positive regulation of dendritic spine morphogenesis	6	0.45977	0.000369733	536187, 535571, 407179, 282513, 509583, 505406	8.44062	0.0636556
KEGG_PATHWAY	bta01522:Endocrine resistance	13	0.996169	0.00647058	539941, 523707, 513730, 286865, 534125, 618906, 510618, 510708, 789485, 282323, 506270, 541184, 541140	2.44128	0.0652035
GOTERM_BP_DIRECT	GO:0001649~osteoblast differentiation	13	0.996169	0.000450942	407127, 404101, 407128, 520631, 539163, 614678, 404185, 618906, 530317, 505423, 282068, 539308, 282187	3.29784	0.0707222
GOTERM_BP_DIRECT	GO:0007179~transforming growth factor beta receptor signaling pathway	14	1.0728	0.000476304	540248, 535376, 515125, 784894, 537290, 616740, 516010, 540806, 534069, 613428, 282188, 506270, 282382, 768050	3.09489	0.0707222
GOTERM_BP_DIRECT	GO:0048701~embryonic cranial skeleton morphogenesis	9	0.689655	0.00047924	535376, 282886, 515145, 526104, 282301, 515125, 516010, 100139697, 282382	4.64234	0.0707222
GOTERM_BP_DIRECT	GO:0048846~axon extension involved in axon guidance	5	0.383142	0.000516456	281614, 541004, 537777, 531141, 534164	11.0532	0.0727499
KEGG_PATHWAY	bta04070:Phosphatidylinositol signaling system	13	0.996169	0.00829166	540005, 100125224, 535487, 536810, 286865, 537790, 780855, 281987, 281985, 530577, 508236, 100297344, 534815	2.36578	0.0804598
GOTERM_BP_DIRECT	GO:0032331~negative regulation of chondrocyte differentiation	7	0.536398	0.000675773	540425, 510255, 616895, 520631, 539163, 511566, 282382	6.01785	0.0884903
GOTERM_BP_DIRECT	GO:0051028~mRNA transport	10	0.766284	0.000685307	519028, 541013, 281115, 508601, 515145, 531673, 614773, 507066, 511248, 505093	3.96781	0.0884903
GOTERM_BP_DIRECT	GO:0008542~visual learning	9	0.689655	0.000767518	281876, 280722, 513116, 507983, 790307, 281970, 508330, 539573, 541140	4.35219	0.0923381
GOTERM_BP_DIRECT	GO:0016485~protein processing	12	0.91954	0.000781785	785371, 532219, 408016, 536741, 282886, 280753, 539701, 532189, 282132, 532053, 531419, 282705	3.31596	0.0923381
GOTERM_BP_DIRECT	GO:0006417~regulation of translation	11	0.842912	0.000829701	505756, 533968, 280722, 517248, 522972, 531673, 327682, 767925, 286790, 406231, 326588	3.54623	0.0923381
GOTERM_BP_DIRECT	GO:0048511~rhythmic process	10	0.766284	0.000834291	539941, 615175, 281115, 533700, 534125, 327682, 511951, 790875, 532053, 282419	3.86862	0.0923381
GOTERM_BP_DIRECT	GO:0048566~embryonic digestive tract development	6	0.45977	0.000923676	539467, 514467, 510255, 616895, 534069, 535075	7.14206	0.0964929
GOTERM_BP_DIRECT	GO:0048589~developmental growth	7	0.536398	0.000934104	539566, 785371, 540248, 404101, 515125, 510255, 616740	5.70112	0.0964929
GOTERM_BP_DIRECT	GO:2001224~positive regulation of neuron migration	5	0.383142	0.000980104	539566, 516019, 510374, 537777, 100139484	9.67154	0.0979788
GOTERM_BP_DIRECT	GO:0000381~regulation of alternative mRNA splicing, via spliceosome	12	0.91954	0.00106227	505228, 538775, 539950, 615095, 511773, 532996, 533700, 515145, 514951, 514323, 615792, 507828	3.20161	0.100502
GOTERM_BP_DIRECT	GO:0030154~cell differentiation	42	3.21839	0.00107021	535571, 536187, 540248, 540425, 538786, 516019, 535376, 539895, 100848012, 540783, 511188, 515125, 537290, 540806, 516010, 513680, 107132954, 540846, 408000, 510093, 534482, 527433, 533129, 282513, 534413, 505025, 281683, 511612, 327684, 509583, 506270, 768050, 538354, 513730, 616895, 100139484, 516282, 505611, 789485, 100139803, 505531, 281151	1.69252	0.100502
KEGG_PATHWAY	bta05205:Proteoglycans in cancer	21	1.6092	0.011339	404122, 408016, 286865, 516010, 527418, 534069, 281768, 618906, 281876, 281987, 789600, 407170, 533700, 282323, 539308, 282187, 282188, 536517, 533729, 506270, 541140	1.81715	0.1061
KEGG_PATHWAY	bta04530:Tight junction	19	1.45594	0.0117588	539941, 404122, 536863, 515421, 100139484, 534125, 539292, 407101, 504856, 510618, 528478, 281876, 282323, 536558, 541110, 536517, 785291, 524361, 535509	1.88424	0.106234
UP_KW_BIOLOGICAL_PROCESS	KW-0879~Wnt signaling pathway	11	0.842912	0.0157572	515303, 515320, 505423, 514610, 407190, 282068, 282420, 533595, 790875, 530393, 282419	2.38157	0.111614
GOTERM_BP_DIRECT	GO:0003007~heart morphogenesis	8	0.613027	0.00129747	539566, 517876, 286797, 781683, 616740, 534069, 407142, 535075	4.58503	0.117148
GOTERM_BP_DIRECT	GO:0045669~positive regulation of osteoblast differentiation	11	0.842912	0.00135957	785371, 407127, 540017, 404101, 513362, 100336629, 533523, 407128, 539163, 107132954, 768050	3.33763	0.117148
GOTERM_BP_DIRECT	GO:0043981~histone H4-K5 acetylation	6	0.45977	0.00136087	540599, 506664, 508246, 532053, 509264, 540194	6.63191	0.117148
KEGG_PATHWAY	bta04659:Th17 cell differentiation	14	1.0728	0.0136847	539941, 540248, 535376, 535597, 515125, 534125, 516010, 767874, 618906, 281832, 281987, 514933, 282382, 281073	2.13046	0.119513
GOTERM_BP_DIRECT	GO:0090090~negative regulation of canonical Wnt signaling pathway	18	1.37931	0.00148842	539015, 618586, 537799, 534214, 516065, 521962, 520631, 533595, 784766, 282859, 785924, 785371, 511619, 282068, 539209, 790875, 535935, 509264	2.36051	0.124665
KEGG_PATHWAY	bta05166:Human T-cell leukemia virus 1 infection	23	1.76245	0.0155458	539369, 539941, 540248, 535376, 519217, 515125, 286865, 534125, 516010, 534069, 614688, 539594, 509827, 510618, 510708, 281036, 282323, 510568, 785291, 541184, 282382, 281073, 541140	1.7059	0.126382
KEGG_PATHWAY	bta05135:Yersinia infection	17	1.30268	0.0158371	540203, 539941, 404122, 100125224, 537203, 286865, 534125, 533692, 616969, 618906, 281876, 281987, 281577, 531038, 790875, 506270, 281073	1.9114	0.126382
KEGG_PATHWAY	bta05222:Small cell lung cancer	12	0.91954	0.0166295	510618, 539314, 781568, 281876, 408016, 519217, 286865, 616895, 506387, 506270, 281073, 541184	2.25349	0.126382
KEGG_PATHWAY	bta04934:Cushing syndrome	17	1.30268	0.0167371	515303, 540688, 519217, 538743, 100138350, 509827, 510618, 510708, 511619, 789600, 281985, 282411, 524446, 282323, 508330, 790875, 541184	1.8993	0.126382
KEGG_PATHWAY	bta05418:Fluid shear stress and atherosclerosis	16	1.22605	0.0168831	539941, 407127, 404122, 404101, 407128, 286865, 534125, 286807, 767874, 618906, 281832, 407170, 100297344, 282131, 506270, 281073	1.94784	0.126382
GOTERM_BP_DIRECT	GO:0050804~modulation of synaptic transmission	11	0.842912	0.0015876	282648, 100138017, 539311, 407179, 281987, 281985, 785475, 513774, 787986, 537480, 508794	3.27344	0.129473
GOTERM_BP_DIRECT	GO:0001707~mesoderm formation	8	0.613027	0.00163476	407127, 404101, 615074, 515125, 537290, 516010, 786516, 281151	4.42128	0.1299
GOTERM_BP_DIRECT	GO:0043982~histone H4-K8 acetylation	6	0.45977	0.00193357	540599, 506664, 508246, 532053, 509264, 540194	6.18979	0.146149
GOTERM_BP_DIRECT	GO:0061640~cytoskeleton-dependent cytokinesis	6	0.45977	0.00193357	508900, 618235, 540783, 511612, 535746, 408000	6.18979	0.146149
UP_KW_BIOLOGICAL_PROCESS	KW-0970~Cilium biogenesis/degradation	11	0.842912	0.0236215	515467, 100138953, 511035, 507311, 100847961, 510513, 617589, 532120, 510160, 508031, 282859	2.23636	0.154449
KEGG_PATHWAY	bta05215:Prostate cancer	12	0.91954	0.0220775	767874, 281768, 515303, 281832, 787068, 519217, 282301, 286865, 790875, 281073, 541184, 541140	2.16151	0.160675
KEGG_PATHWAY	bta04910:Insulin signaling pathway	15	1.14943	0.0239103	539941, 615074, 511783, 286865, 533323, 534125, 527418, 617840, 100336808, 528478, 282323, 100297344, 790875, 514607, 541140	1.91873	0.169311
KEGG_PATHWAY	bta04110:Cell cycle	14	1.0728	0.0255499	540248, 407223, 519217, 515125, 516010, 534069, 511281, 516094, 539594, 510618, 768311, 529245, 790875, 541184	1.96137	0.175481
KEGG_PATHWAY	bta05226:Gastric cancer	16	1.22605	0.0261213	515303, 540248, 535376, 519217, 515125, 286865, 616895, 526848, 516010, 534069, 511619, 789600, 790875, 541184, 282382, 541140	1.846	0.175481
GOTERM_BP_DIRECT	GO:0043983~histone H4-K12 acetylation	4	0.306513	0.00243157	540599, 506664, 508246, 509264	12.3796	0.179415
GOTERM_BP_DIRECT	GO:0030513~positive regulation of BMP signaling pathway	8	0.613027	0.00251037	540248, 407127, 513730, 100297058, 537290, 516010, 508025, 786516	4.12652	0.180922
KEGG_PATHWAY	bta04512:ECM-receptor interaction	11	0.842912	0.0281356	281876, 513362, 508018, 532127, 530102, 506387, 511976, 282187, 282188, 789493, 407142	2.18175	0.184288
KEGG_PATHWAY	bta03013:Nucleocytoplasmic transport	13	0.996169	0.0288543	541013, 515145, 531673, 540719, 513592, 286807, 506738, 767620, 784123, 510568, 511248, 539639, 540191	1.99548	0.184386
GOTERM_BP_DIRECT	GO:0048024~regulation of mRNA splicing, via spliceosome	6	0.45977	0.00266429	538533, 538775, 615095, 528135, 540276, 513711	5.80292	0.187518
GOTERM_BP_DIRECT	GO:0016055~Wnt signaling pathway	16	1.22605	0.00272292	618586, 515320, 514610, 533595, 538194, 530393, 282419, 535030, 510093, 511619, 280753, 407190, 282420, 511951, 528123, 790875	2.38069	0.187518
KEGG_PATHWAY	bta04914:Progesterone-mediated oocyte maturation	11	0.842912	0.0301206	618906, 767874, 539941, 510708, 281832, 519217, 282323, 286865, 533323, 534125, 541140	2.15751	0.187895
KEGG_PATHWAY	bta04974:Protein digestion and absorption	14	1.0728	0.0319723	287013, 538564, 617340, 536741, 338044, 616864, 538590, 359712, 407142, 530102, 282187, 282188, 789493, 507010	1.90102	0.194808
KEGG_PATHWAY	bta04068:FoxO signaling pathway	14	1.0728	0.0337455	539941, 540248, 515854, 535376, 519217, 515125, 286865, 534125, 534069, 618906, 514607, 282382, 281073, 541140	1.88651	0.196474
KEGG_PATHWAY	bta04926:Relaxin signaling pathway	14	1.0728	0.0337455	539941, 535376, 286865, 534125, 516010, 509827, 618906, 510708, 281985, 282323, 282187, 282188, 282382, 541140	1.88651	0.196474
KEGG_PATHWAY	bta04935:Growth hormone synthesis, secretion and action	13	0.996169	0.036313	539941, 286865, 534125, 509827, 618906, 510708, 281987, 281985, 282323, 790875, 514607, 506270, 541140	1.92841	0.206826
KEGG_PATHWAY	bta05165:Human papillomavirus infection	29	2.22222	0.0418226	515303, 286865, 539292, 511619, 511976, 790875, 789493, 785291, 524361, 506270, 541140, 407223, 408016, 519217, 513730, 407142, 282705, 510618, 528478, 281876, 789485, 789600, 532127, 282323, 530102, 506387, 282187, 282188, 281073	1.45431	0.233139
KEGG_PATHWAY	bta05142:Chagas disease	13	0.996169	0.0427376	539941, 535376, 286865, 534125, 516010, 534069, 533692, 618906, 281985, 281036, 524361, 282382, 281073	1.88099	0.233276
KEGG_PATHWAY	bta04660:T cell receptor signaling pathway	12	0.91954	0.0436475	618906, 510618, 539941, 281987, 534526, 286865, 534125, 790875, 785291, 533729, 281073, 541140	1.94338	0.233381
KEGG_PATHWAY	bta04012:ErbB signaling pathway	10	0.766284	0.0469386	539941, 281987, 534526, 286865, 534125, 527418, 790875, 506270, 533729, 541140	2.10147	0.245958
KEGG_PATHWAY	bta00562:Inositol phosphate metabolism	9	0.689655	0.0494512	540005, 100125224, 281987, 535487, 281985, 530577, 536810, 537790, 534815	2.20654	0.254043
GOTERM_BP_DIRECT	GO:0043065~positive regulation of apoptotic process	24	1.83908	0.00399238	538641, 539941, 540425, 408016, 513730, 511970, 615792, 511035, 616895, 615476, 534164, 510093, 535075, 282705, 445423, 281876, 787696, 507114, 508236, 507148, 541141, 327682, 535935, 100297155	1.89483	0.268965
GOTERM_BP_DIRECT	GO:0032147~activation of protein kinase activity	9	0.689655	0.00416281	509109, 535376, 534526, 536532, 515024, 533248, 534069, 785291, 533729	3.39683	0.270584
GOTERM_BP_DIRECT	GO:0032922~circadian regulation of gene expression	11	0.842912	0.00419105	281779, 505756, 539950, 535597, 505423, 100848012, 505025, 515594, 100300400, 508330, 532053	2.88507	0.270584
GOTERM_BP_DIRECT	GO:0001570~vasculogenesis	10	0.766284	0.00428381	535376, 100336629, 504211, 100125315, 784894, 616740, 539308, 614773, 282032, 535509	3.09489	0.270929
GOTERM_BP_DIRECT	GO:1990830~cellular response to leukemia inhibitory factor	13	0.996169	0.00456082	540633, 540425, 539950, 540276, 541004, 534995, 536073, 540933, 539090, 281730, 511555, 507066, 511248	2.54643	0.28268
GOTERM_BP_DIRECT	GO:0017015~regulation of transforming growth factor beta receptor signaling pathway	6	0.45977	0.00469136	515125, 784894, 516010, 535935, 107132954, 533296	5.15816	0.285069
GOTERM_BP_DIRECT	GO:0010629~negative regulation of gene expression	21	1.6092	0.00520042	404101, 615074, 513730, 512310, 615792, 789846, 516010, 532120, 784766, 107132954, 282705, 100336629, 280722, 506525, 407170, 505025, 282068, 327682, 539308, 282132, 524361	1.95761	0.304078
GOTERM_BP_DIRECT	GO:0000398~mRNA splicing, via spliceosome	21	1.6092	0.00520042	510474, 615175, 540276, 541013, 515145, 510322, 531673, 534586, 531382, 507828, 536054, 505756, 504962, 514918, 521363, 522059, 507564, 507066, 511512, 768060, 540191	1.95761	0.304078
GOTERM_BP_DIRECT	GO:0018105~peptidyl-serine phosphorylation	20	1.53257	0.00565723	539941, 515854, 535376, 519217, 538009, 534125, 516094, 282419, 505945, 535030, 532989, 528478, 534705, 527459, 407190, 282420, 790875, 535935, 282382, 281073	1.98391	0.319779
GOTERM_BP_DIRECT	GO:0007507~heart development	17	1.30268	0.00567533	540203, 514024, 408016, 535376, 541004, 514467, 510255, 532332, 614773, 534069, 100139697, 517240, 785371, 527393, 527140, 281193, 282382	2.13875	0.319779
GOTERM_BP_DIRECT	GO:0010468~regulation of gene expression	22	1.68582	0.00579276	539006, 513562, 535254, 535376, 519028, 777786, 519217, 615792, 359716, 104974573, 515561, 407142, 541080, 528135, 513719, 533757, 527459, 505025, 282377, 524361, 282382, 504380	1.90189	0.320567
GOTERM_BP_DIRECT	GO:0035329~hippo signaling	6	0.45977	0.00603323	100336629, 100125315, 781683, 515576, 535935, 535509	4.88667	0.328017
GOTERM_BP_DIRECT	GO:0001657~ureteric bud development	7	0.536398	0.00654235	515125, 282068, 616895, 516010, 510873, 534164, 768050	4.0119	0.341563
GOTERM_BP_DIRECT	GO:0042073~intraciliary transport	7	0.536398	0.00654235	513908, 767895, 514024, 508404, 519602, 100139697, 510160	4.0119	0.341563
GOTERM_BP_DIRECT	GO:0030335~positive regulation of cell migration	20	1.53257	0.00693051	404122, 516019, 540689, 537777, 520631, 540504, 531141, 785924, 506636, 613811, 767942, 281876, 509109, 282301, 539090, 327682, 539308, 282187, 533729, 282382	1.94647	0.341563
GOTERM_BP_DIRECT	GO:0007283~spermatogenesis	25	1.91571	0.00697741	535450, 540248, 512570, 540783, 519602, 539458, 616664, 408000, 513040, 530317, 282514, 505423, 511612, 509583, 513750, 535440, 359716, 100300400, 534353, 531382, 516282, 280961, 508601, 510557, 281193	1.78277	0.341563
GOTERM_BP_DIRECT	GO:0006397~mRNA processing	16	1.22605	0.00708505	508491, 516567, 511773, 514951, 519743, 531673, 510816, 528135, 532996, 534315, 534721, 504520, 784123, 507564, 513711, 505093	2.15297	0.341563
GOTERM_BP_DIRECT	GO:0060548~negative regulation of cell death	8	0.613027	0.00734564	539357, 540248, 517248, 100125315, 506991, 539163, 507828, 504380	3.43877	0.341563
GOTERM_BP_DIRECT	GO:0008380~RNA splicing	13	0.996169	0.00749744	516567, 511773, 541013, 514951, 514940, 531673, 505228, 528135, 280796, 532996, 507114, 534721, 505093	2.39486	0.341563
GOTERM_BP_DIRECT	GO:0016477~cell migration	23	1.76245	0.00759715	516017, 101907541, 617894, 537203, 784894, 526848, 534069, 538392, 537790, 540637, 504617, 534141, 404186, 281876, 514819, 281987, 508559, 787473, 523454, 407170, 533248, 533729, 506270	1.82519	0.341563
GOTERM_BP_DIRECT	GO:1904491~protein localization to ciliary transition zone	4	0.306513	0.00771489	533903, 100847961, 510513, 517240	8.84255	0.341563
GOTERM_BP_DIRECT	GO:1903608~protein localization to cytoplasmic stress granule	4	0.306513	0.00771489	538533, 510816, 281115, 510093	8.84255	0.341563
GOTERM_BP_DIRECT	GO:0035735~intraciliary transport involved in cilium assembly	4	0.306513	0.00771489	514024, 519602, 507311, 508011	8.84255	0.341563
GOTERM_BP_DIRECT	GO:0006518~peptide metabolic process	5	0.383142	0.00771521	532219, 536741, 280753, 517531, 532189	5.95172	0.341563
GOTERM_BP_DIRECT	GO:0048557~embryonic digestive tract morphogenesis	5	0.383142	0.00771521	539566, 785371, 282301, 505025, 510873	5.95172	0.341563
GOTERM_BP_DIRECT	GO:0001654~eye development	7	0.536398	0.00788079	613877, 540688, 100139739, 617311, 534069, 539573, 100298265	3.86862	0.34398
GOTERM_BP_DIRECT	GO:0045666~positive regulation of neuron differentiation	10	0.766284	0.00917365	281768, 518504, 513155, 540689, 531710, 517248, 510255, 509039, 615792, 107132954	2.7633	0.394849
GOTERM_BP_DIRECT	GO:0010971~positive regulation of G2/M transition of mitotic cell cycle	6	0.45977	0.00948363	539357, 510618, 518504, 540688, 280722, 516094	4.42128	0.397159
GOTERM_BP_DIRECT	GO:0034063~stress granule assembly	6	0.45977	0.00948363	532649, 513993, 534214, 538838, 541050, 510093	4.42128	0.397159
GOTERM_BP_DIRECT	GO:0007420~brain development	16	1.22605	0.00964046	539566, 537167, 540688, 538797, 535376, 617311, 615476, 534432, 539573, 539464, 518370, 613877, 282514, 533746, 100139739, 512904	2.0806	0.398344
GOTERM_BP_DIRECT	GO:0030308~negative regulation of cell growth	13	0.996169	0.00986815	536187, 540248, 407127, 537402, 515125, 534069, 534164, 510093, 507114, 508236, 282068, 327682, 281193	2.31228	0.399634
GOTERM_BP_DIRECT	GO:0007368~determination of left/right symmetry	8	0.613027	0.00992959	514024, 518659, 783665, 507311, 527393, 532332, 100139697, 517240	3.25778	0.399634
GOTERM_BP_DIRECT	GO:0032880~regulation of protein localization	10	0.766284	0.0102869	513155, 539941, 539180, 281577, 538743, 526104, 615652, 327682, 538194, 504856	2.71482	0.408706
GOTERM_BP_DIRECT	GO:0000122~negative regulation of transcription from RNA polymerase II promoter	50	3.83142	0.0107239	540425, 539950, 517248, 513125, 510255, 107132954, 539871, 506628, 533968, 513719, 523454, 505025, 539308, 327684, 539566, 407223, 101905074, 519217, 359716, 282705, 100140756, 505531, 510873, 100298980, 100124511, 540248, 510395, 100848012, 515125, 520631, 516375, 537791, 530317, 785371, 540090, 533700, 785291, 537167, 518504, 509992, 537402, 513730, 616895, 528606, 614678, 505039, 100336629, 28…	1.42753	0.420676
GOTERM_BP_DIRECT	GO:0010718~positive regulation of epithelial to mesenchymal transition	7	0.536398	0.0111292	540248, 511619, 515125, 516010, 534069, 282187, 786516	3.61071	0.425793
GOTERM_BP_DIRECT	GO:0071363~cellular response to growth factor stimulus	7	0.536398	0.0111292	407127, 404101, 535376, 407128, 327682, 282131, 282382	3.61071	0.425793
GOTERM_BP_DIRECT	GO:0045995~regulation of embryonic development	6	0.45977	0.0116335	539566, 539180, 505401, 506387, 528606, 509583	4.22031	0.425926
GOTERM_BP_DIRECT	GO:0036486~ventral trunk neural crest cell migration	3	0.229885	0.0119573	541004, 537777, 531141	15.4745	0.425926
GOTERM_BP_DIRECT	GO:0000819~sister chromatid segregation	3	0.229885	0.0119573	787696, 282097, 535935	15.4745	0.425926
GOTERM_BP_DIRECT	GO:0097491~sympathetic neuron projection guidance	3	0.229885	0.0119573	541004, 537777, 531141	15.4745	0.425926
GOTERM_BP_DIRECT	GO:0097490~sympathetic neuron projection extension	3	0.229885	0.0119573	541004, 537777, 531141	15.4745	0.425926
GOTERM_BP_DIRECT	GO:0003186~tricuspid valve morphogenesis	3	0.229885	0.0119573	407127, 404101, 535376	15.4745	0.425926
GOTERM_BP_DIRECT	GO:1905515~non-motile cilium assembly	9	0.689655	0.012473	513908, 100138953, 514024, 518659, 615652, 532120, 100139697, 508031, 517240	2.84225	0.434313
GOTERM_BP_DIRECT	GO:0001947~heart looping	9	0.689655	0.012473	513908, 535376, 513730, 515125, 539308, 534432, 530393, 281193, 282705	2.84225	0.434313
GOTERM_BP_DIRECT	GO:0018107~peptidyl-threonine phosphorylation	10	0.766284	0.0128141	532989, 539941, 535376, 282420, 538392, 790875, 282419, 535030, 282382, 526949	2.62279	0.441231
GOTERM_BP_DIRECT	GO:0034504~protein localization to nucleus	7	0.536398	0.0130646	526104, 281036, 539308, 537958, 510568, 282187, 507593	3.49423	0.444915
GOTERM_BP_DIRECT	GO:0042733~embryonic digit morphogenesis	9	0.689655	0.0140328	533903, 785371, 540248, 513908, 404101, 514467, 510255, 100139697, 785924	2.7854	0.472693
GOTERM_BP_DIRECT	GO:0010628~positive regulation of gene expression	31	2.37548	0.0143316	404122, 540425, 515125, 534125, 516010, 515582, 107132954, 535075, 527412, 530317, 541080, 539090, 505025, 774027, 539308, 281063, 509583, 541140, 540633, 539941, 534353, 784766, 530393, 406231, 505756, 100336629, 281036, 509039, 281193, 100297155, 282382	1.57281	0.477566
GOTERM_BP_DIRECT	GO:0045860~positive regulation of protein kinase activity	7	0.536398	0.0152239	540203, 614757, 513155, 100337346, 533523, 100139484, 506270	3.38504	0.501902
GOTERM_BP_DIRECT	GO:0007399~nervous system development	16	1.22605	0.0158099	539311, 516019, 519028, 511773, 100125416, 514951, 517248, 617896, 615631, 527433, 790872, 280722, 282513, 534413, 527393, 282382	1.96501	0.515735
GOTERM_BP_DIRECT	GO:0048048~embryonic eye morphogenesis	4	0.306513	0.0167965	540017, 540425, 616895, 511566	6.87754	0.521148
GOTERM_BP_DIRECT	GO:2000601~positive regulation of Arp2/3 complex-mediated actin nucleation	4	0.306513	0.0167965	101907541, 281577, 540674, 100141021	6.87754	0.521148
GOTERM_BP_DIRECT	GO:0070933~histone H4 deacetylation	4	0.306513	0.0167965	407223, 506525, 615792, 530506	6.87754	0.521148
GOTERM_BP_DIRECT	GO:0030199~collagen fibril organization	8	0.613027	0.0169848	539109, 533523, 534069, 282187, 538590, 282188, 407142, 282382	2.94752	0.521148
GOTERM_BP_DIRECT	GO:0001755~neural crest cell migration	8	0.613027	0.0169848	506636, 530317, 516019, 541004, 534413, 537777, 539308, 531141	2.94752	0.521148
GOTERM_BP_DIRECT	GO:0051496~positive regulation of stress fiber assembly	8	0.613027	0.0169848	539369, 535165, 533248, 281136, 282068, 539034, 533729, 282382	2.94752	0.521148
GOTERM_BP_DIRECT	GO:0007157~heterophilic cell-cell adhesion via plasma membrane cell adhesion molecules	7	0.536398	0.0176183	281614, 788252, 509726, 781683, 515576, 786516, 511615	3.28246	0.535287
GOTERM_BP_DIRECT	GO:0030198~extracellular matrix organization	17	1.30268	0.019727	287013, 538564, 537961, 513362, 539109, 519860, 538590, 517232, 407142, 280722, 282886, 520133, 281960, 282301, 282187, 282188, 507010	1.86572	0.593534
GOTERM_BP_DIRECT	GO:0048568~embryonic organ development	6	0.45977	0.0200031	785371, 517876, 540688, 404101, 100139739, 100125315	3.71387	0.596053
GOTERM_BP_DIRECT	GO:0060395~SMAD protein signal transduction	10	0.766284	0.0211169	540248, 515125, 533984, 616740, 516010, 540806, 534069, 511512, 768050, 785924	2.41789	0.623251
GOTERM_BP_DIRECT	GO:0060021~palate development	9	0.689655	0.021707	539467, 533903, 785371, 404101, 282301, 510873, 407142, 513040, 282382	2.57908	0.633434
GOTERM_BP_DIRECT	GO:0060038~cardiac muscle cell proliferation	4	0.306513	0.0228601	517876, 509726, 615074, 534069	6.18979	0.633434
GOTERM_BP_DIRECT	GO:0032909~regulation of transforming growth factor beta2 production	3	0.229885	0.0228927	540248, 515125, 534069	11.6058	0.633434
GOTERM_BP_DIRECT	GO:0060244~negative regulation of cell proliferation involved in contact inhibition	3	0.229885	0.0228927	508882, 537184, 533729	11.6058	0.633434
GOTERM_BP_DIRECT	GO:0051098~regulation of binding	3	0.229885	0.0228927	540248, 515125, 516010	11.6058	0.633434
GOTERM_BP_DIRECT	GO:0061551~trigeminal ganglion development	3	0.229885	0.0228927	526104, 541004, 537777	11.6058	0.633434
GOTERM_BP_DIRECT	GO:0048368~lateral mesoderm development	3	0.229885	0.0228927	404101, 100336629, 100125315	11.6058	0.633434
GOTERM_BP_DIRECT	GO:0048705~skeletal system morphogenesis	6	0.45977	0.0234855	282875, 112442617, 781353, 507695, 513040, 282705	3.57103	0.64254
GOTERM_BP_DIRECT	GO:0009887~animal organ morphogenesis	11	0.842912	0.0238439	613877, 539369, 540688, 787473, 100139739, 617311, 506387, 532332, 522767, 539573, 504617	2.23973	0.64254
GOTERM_BP_DIRECT	GO:0035264~multicellular organism growth	11	0.842912	0.0238439	539467, 540425, 533901, 280961, 513730, 616895, 615652, 783330, 539308, 614773, 513040	2.23973	0.64254
GOTERM_BP_DIRECT	GO:0016525~negative regulation of angiogenesis	10	0.766284	0.0276486	617915, 534669, 539090, 522972, 533323, 506672, 281683, 534069, 509827, 535509	2.30962	0.738646
GOTERM_BP_DIRECT	GO:0001756~somitogenesis	7	0.536398	0.0297531	404101, 511619, 515125, 517044, 786516, 282705, 785924	2.9276	0.77424
GOTERM_BP_DIRECT	GO:0001702~gastrulation with mouth forming second	4	0.306513	0.0299512	540248, 540090, 509726, 535509	5.62708	0.77424
GOTERM_BP_DIRECT	GO:0035278~miRNA mediated inhibition of translation	4	0.306513	0.0299512	541118, 522972, 528046, 406231	5.62708	0.77424
GOTERM_BP_DIRECT	GO:0045665~negative regulation of neuron differentiation	8	0.613027	0.0300168	613877, 785371, 540688, 513719, 280722, 281036, 615792, 507148	2.63395	0.77424
GOTERM_BP_DIRECT	GO:0003148~outflow tract septum morphogenesis	5	0.383142	0.0307298	540248, 407127, 404101, 535376, 541004	4.07223	0.77424
GOTERM_BP_DIRECT	GO:0048013~ephrin receptor signaling pathway	5	0.383142	0.0307298	534413, 614453, 508266, 506270, 540947	4.07223	0.77424
GOTERM_BP_DIRECT	GO:0045216~cell-cell junction organization	5	0.383142	0.0307298	528478, 515125, 534069, 541110, 407101	4.07223	0.77424
GOTERM_BP_DIRECT	GO:0071300~cellular response to retinoic acid	6	0.45977	0.0315657	514819, 100336629, 531710, 100125315, 535075, 504380	3.31596	0.782576
GOTERM_BP_DIRECT	GO:0030866~cortical actin cytoskeleton organization	6	0.45977	0.0315657	101907541, 515919, 281036, 533105, 538959, 785291	3.31596	0.782576
GOTERM_BP_DIRECT	GO:0006281~DNA repair	18	1.37931	0.0326858	538786, 519217, 511463, 518502, 511188, 767828, 614028, 613423, 614512, 614757, 505314, 504844, 520250, 508389, 540681, 511951, 326588, 529395	1.71939	0.798241
GOTERM_BP_DIRECT	GO:0007219~Notch signaling pathway	11	0.842912	0.0327127	514024, 789485, 617915, 280722, 535376, 513730, 781683, 520631, 508025, 282132, 282705	2.12774	0.798241
GOTERM_BP_DIRECT	GO:0045599~negative regulation of fat cell differentiation	7	0.536398	0.0334701	100336629, 535597, 539109, 515125, 538292, 539163, 352960	2.85056	0.798686
GOTERM_BP_DIRECT	GO:0051726~regulation of cell cycle	19	1.45594	0.033953	535450, 539314, 511147, 513730, 514225, 523504, 534069, 282419, 767874, 532209, 510618, 526884, 281876, 505401, 505025, 282420, 327682, 508882, 100297155	1.68008	0.798686
GOTERM_BP_DIRECT	GO:0006886~intracellular protein transport	26	1.99234	0.0354302	519624, 513840, 519260, 784163, 282378, 768053, 282377, 536616, 528123, 509093, 618257, 515653, 616679, 534351, 616537, 528654, 506005, 539180, 507677, 525169, 532862, 507013, 508224, 537817, 100126041, 517728	1.524	0.798686
GOTERM_BP_DIRECT	GO:0031032~actomyosin structure organization	6	0.45977	0.0361824	535165, 530941, 538975, 515919, 538959, 538392	3.20161	0.798686
GOTERM_BP_DIRECT	GO:0045880~positive regulation of smoothened signaling pathway	6	0.45977	0.0361824	282874, 282068, 526848, 539308, 504318, 523518	3.20161	0.798686
GOTERM_BP_DIRECT	GO:0048565~digestive tract development	5	0.383142	0.0365063	539566, 505423, 516565, 781683, 515576	3.86862	0.798686
GOTERM_BP_DIRECT	GO:0000380~alternative mRNA splicing, via spliceosome	5	0.383142	0.0365063	281115, 511147, 533700, 514323, 507828	3.86862	0.798686
GOTERM_BP_DIRECT	GO:0099041~vesicle tethering to Golgi	3	0.229885	0.0365335	525169, 507013, 518370	9.28468	0.798686
GOTERM_BP_DIRECT	GO:0021938~smoothened signaling pathway involved in regulation of cerebellar granule cell precursor cell proliferation	3	0.229885	0.0365335	510255, 508025, 539308	9.28468	0.798686
GOTERM_BP_DIRECT	GO:2000736~regulation of stem cell differentiation	3	0.229885	0.0365335	100125315, 533520, 536073	9.28468	0.798686
GOTERM_BP_DIRECT	GO:0010606~positive regulation of cytoplasmic mRNA processing body assembly	3	0.229885	0.0365335	533968, 519743, 534707	9.28468	0.798686
GOTERM_BP_DIRECT	GO:0033169~histone H3-K9 demethylation	3	0.229885	0.0365335	100848816, 781067, 536073	9.28468	0.798686
GOTERM_BP_DIRECT	GO:0009838~abscission	3	0.229885	0.0365335	508900, 534027, 507572	9.28468	0.798686
GOTERM_BP_DIRECT	GO:0009653~anatomical structure morphogenesis	8	0.613027	0.0367199	540248, 540017, 515125, 787458, 516010, 540806, 107132954, 768050	2.52644	0.798686
GOTERM_BP_DIRECT	GO:0060348~bone development	7	0.536398	0.0374747	618906, 407128, 539163, 533264, 533187, 281193, 768050	2.77747	0.798686
GOTERM_BP_DIRECT	GO:0048593~camera-type eye morphogenesis	4	0.306513	0.0380597	538564, 785371, 534353, 511615	5.15816	0.798686
GOTERM_BP_DIRECT	GO:2000036~regulation of stem cell population maintenance	4	0.306513	0.0380597	533968, 539308, 536073, 100297155	5.15816	0.798686
GOTERM_BP_DIRECT	GO:0031054~pre-miRNA processing	4	0.306513	0.0380597	282875, 522972, 528046, 406231	5.15816	0.798686
GOTERM_BP_DIRECT	GO:0048663~neuron fate commitment	4	0.306513	0.0380597	540248, 505025, 538792, 282382	5.15816	0.798686
GOTERM_BP_DIRECT	GO:0060391~positive regulation of SMAD protein import into nucleus	4	0.306513	0.0380597	540248, 407127, 404101, 282382	5.15816	0.798686
GOTERM_BP_DIRECT	GO:0032436~positive regulation of proteasomal ubiquitin-dependent protein catabolic process	9	0.689655	0.0381431	514773, 618176, 100138953, 505204, 327682, 352960, 790875, 286807, 282705	2.32117	0.798686
GOTERM_BP_DIRECT	GO:0008286~insulin receptor signaling pathway	8	0.613027	0.0404132	523186, 100138017, 508997, 286865, 617840, 790875, 497029, 514607	2.47591	0.84054
GOTERM_BP_DIRECT	GO:0045893~positive regulation of transcription, DNA-templated	28	2.14559	0.0414783	519449, 540169, 521962, 614028, 785924, 505229, 445423, 614936, 505423, 505401, 505025, 513711, 508330, 541068, 521918, 519217, 511970, 532597, 539760, 282705, 532989, 786496, 281730, 282068, 508025, 282187, 505293, 282382	1.47376	0.856941
GOTERM_BP_DIRECT	GO:0043066~negative regulation of apoptotic process	28	2.14559	0.042953	539314, 510255, 533993, 614028, 534482, 530317, 785371, 445423, 509109, 539090, 508431, 511951, 539308, 506175, 528046, 782183, 282032, 518504, 540159, 539941, 408016, 514225, 527418, 282705, 528135, 617915, 100297155, 100337119	1.46876	0.881533
GOTERM_BP_DIRECT	GO:0031532~actin cytoskeleton reorganization	8	0.613027	0.04434	539369, 100125224, 514819, 787068, 527459, 327663, 538392, 533729	2.42737	0.885808
GOTERM_BP_DIRECT	GO:0030307~positive regulation of cell growth	8	0.613027	0.04434	286870, 282068, 282132, 534069, 282419, 510093, 282382, 504380	2.42737	0.885808
GOTERM_BP_DIRECT	GO:0098609~cell-cell adhesion	12	0.91954	0.0450022	781667, 281406, 781683, 512866, 541164, 526848, 522767, 538194, 767833, 407101, 785291, 282705	1.93431	0.885808
GOTERM_BP_DIRECT	GO:0030036~actin cytoskeleton organization	14	1.0728	0.0459042	783665, 540674, 519751, 615476, 617840, 538392, 539034, 522232, 282513, 522158, 282068, 510979, 541140, 535509	1.80535	0.885808
GOTERM_BP_DIRECT	GO:0061512~protein localization to cilium	6	0.45977	0.0466023	527412, 506546, 508025, 534432, 508011, 100139697	2.99506	0.885808
GOTERM_BP_DIRECT	GO:0043010~camera-type eye development	6	0.45977	0.0466023	540017, 537290, 506387, 511566, 517240, 533382	2.99506	0.885808
GOTERM_BP_DIRECT	GO:0001736~establishment of planar polarity	4	0.306513	0.0471631	533903, 518659, 514819, 615652	4.76137	0.885808
GOTERM_BP_DIRECT	GO:0048025~negative regulation of mRNA splicing, via spliceosome	4	0.306513	0.0471631	532989, 528135, 507066, 507828	4.76137	0.885808
GOTERM_BP_DIRECT	GO:0035721~intraciliary retrograde transport	4	0.306513	0.0471631	527412, 767895, 507311, 100139697	4.76137	0.885808
GOTERM_BP_DIRECT	GO:0030521~androgen receptor signaling pathway	4	0.306513	0.0471631	533700, 514323, 616740, 536073	4.76137	0.885808
GOTERM_BP_DIRECT	GO:1990403~embryonic brain development	4	0.306513	0.0471631	518370, 100139697, 286790, 517240	4.76137	0.885808
GOTERM_BP_DIRECT	GO:0090190~positive regulation of branching involved in ureteric bud morphogenesis	4	0.306513	0.0471631	530317, 505423, 526104, 539308	4.76137	0.885808
GOTERM_BP_DIRECT	GO:1900181~negative regulation of protein localization to nucleus	4	0.306513	0.0471631	518504, 513445, 526848, 535935	4.76137	0.885808
GOTERM_BP_DIRECT	GO:0060389~pathway-restricted SMAD protein phosphorylation	4	0.306513	0.0471631	535376, 784894, 534069, 282382	4.76137	0.885808
GOTERM_BP_DIRECT	GO:0000902~cell morphogenesis	10	0.766284	0.0481275	616969, 101907541, 535046, 100336629, 286797, 785475, 515576, 534069, 100139141, 540947	2.09114	0.898477
GOTERM_BP_DIRECT	GO:0051894~positive regulation of focal adhesion assembly	5	0.383142	0.0498048	539369, 530941, 407170, 282068, 507010	3.51692	0.918939

## Sheet: LIVER_ClusterC
Category	Term	Count	%	PValue	Genes	Fold Enrichment	FDR
KEGG_PATHWAY	bta01100:Metabolic pathways	162	14.026	3.86116e-13	513684, 541596, 104968452, 512112, 517002, 516155, 535192, 404163, 444860, 506997, 527211, 767880, 509348, 510842, 768052, 512468, 515614, 508493, 512626, 514123, 513276, 519017, 100125779, 513158, 319141, 614254, 286812, 286815, 508918, 338445, 512060, 280924, 618607, 281975, 282304, 281179, 507313, 281210, 537812, 282022, 541078, 506184, 282384, 510679, 505094, 513221, 617230, 514159, 615457, 2…	1.70301	1.22785e-10
GOTERM_BP_DIRECT	GO:0006783~heme biosynthetic process	9	0.779221	2.30293e-06	511791, 503578, 509684, 515770, 515614, 510679, 504914, 327699, 613425	9.00865	0.00612171
GOTERM_BP_DIRECT	GO:0042744~hydrogen peroxide catabolic process	10	0.865801	4.34318e-06	100140603, 286793, 100140149, 281210, 618325, 512439, 511735, 107131172, 280813, 281209	7.20692	0.00612171
GOTERM_BP_DIRECT	GO:0030218~erythrocyte differentiation	12	1.03896	1.25537e-05	511791, 784295, 282218, 338381, 528338, 617577, 534996, 512325, 541154, 538276, 327699, 515628	5.1478	0.0117963
KEGG_PATHWAY	bta01240:Biosynthesis of cofactors	24	2.07792	2.69368e-05	511791, 399559, 513400, 614254, 286812, 509965, 281917, 515770, 286815, 504914, 517063, 617636, 514161, 613425, 510949, 280910, 614957, 618607, 512468, 509002, 506682, 541078, 515614, 510679	2.66739	0.00428296
GOTERM_BP_DIRECT	GO:0006695~cholesterol biosynthetic process	9	0.779221	4.01972e-05	515569, 509348, 281179, 281631, 616694, 281156, 514745, 282384, 509958	6.48623	0.0254386
GOTERM_BP_DIRECT	GO:0098869~cellular oxidant detoxification	12	1.03896	4.88217e-05	100140603, 509863, 100140149, 281210, 282022, 618325, 511749, 512439, 511735, 107131172, 280813, 281209	4.50432	0.0254386
GOTERM_BP_DIRECT	GO:0006782~protoporphyrinogen IX biosynthetic process	6	0.519481	5.4144e-05	511791, 515770, 515614, 510679, 504914, 613425	12.0115	0.0254386
UP_KW_BIOLOGICAL_PROCESS	KW-0753~Steroid metabolism	12	1.03896	6.79797e-05	539248, 281157, 509348, 523202, 281631, 616694, 281156, 282652, 282485, 514745, 282384, 509958	4.27853	0.00856544
KEGG_PATHWAY	bta00860:Porphyrin metabolism	11	0.952381	0.000101017	511791, 513221, 504596, 281650, 515770, 515614, 506250, 510679, 504914, 613425, 617636	4.53239	0.00872306
KEGG_PATHWAY	bta04610:Complement and coagulation cascades	17	1.47186	0.000109724	100337035, 512045, 338050, 513197, 614262, 617881, 407998, 617435, 514076, 505647, 280677, 280787, 280685, 282522, 540261, 510522, 527391	3.0552	0.00872306
UP_KW_BIOLOGICAL_PROCESS	KW-0443~Lipid metabolism	48	4.15584	0.000294518	281092, 510274, 513301, 338471, 512112, 518435, 515361, 523867, 535192, 518371, 281209, 280677, 360197, 282457, 526844, 509326, 509348, 282873, 282652, 513558, 514745, 504390, 508493, 513177, 539248, 518466, 100125779, 616694, 508918, 407222, 282609, 509958, 280924, 504468, 618607, 317658, 508724, 281157, 533798, 523202, 533016, 281631, 404129, 281156, 282022, 282485, 282384, 282087	1.696	0.0131632
UP_KW_BIOLOGICAL_PROCESS	KW-1207~Sterol metabolism	10	0.865801	0.00031341	539248, 281157, 509348, 523202, 281631, 616694, 281156, 514745, 282384, 509958	4.35777	0.0131632
GOTERM_BP_DIRECT	GO:0006559~L-phenylalanine catabolic process	5	0.4329	0.000548958	508724, 510583, 104968452, 507496, 514822	11.2608	0.221073
UP_KW_BIOLOGICAL_PROCESS	KW-0444~Lipid biosynthesis	18	1.55844	0.000578046	539248, 510274, 100125779, 338471, 512112, 616694, 515361, 523867, 509958, 280924, 360197, 509348, 509326, 404129, 281156, 282022, 514745, 282384	2.54399	0.0178915
KEGG_PATHWAY	bta04611:Platelet activation	18	1.55844	0.000789753	534492, 513244, 515011, 533670, 617668, 281878, 281879, 509326, 281872, 282642, 280685, 525159, 504531, 534996, 510522, 535327, 282022, 534816	2.49248	0.0502283
UP_KW_BIOLOGICAL_PROCESS	KW-0399~Innate immunity	23	1.99134	0.000823748	407237, 512045, 539696, 615340, 539997, 531079, 617435, 514076, 338039, 540528, 533250, 505647, 282846, 280677, 282305, 524683, 506415, 533953, 281048, 510522, 527391, 516979, 512913	2.16062	0.0178915
UP_KW_BIOLOGICAL_PROCESS	KW-0350~Heme biosynthesis	6	0.519481	0.000851978	511791, 509684, 515770, 515614, 510679, 504914	7.2406	0.0178915
UP_KW_BIOLOGICAL_PROCESS	KW-0153~Cholesterol metabolism	9	0.779221	0.00104395	281157, 509348, 523202, 281631, 616694, 281156, 514745, 282384, 509958	4.1527	0.0187911
KEGG_PATHWAY	bta01230:Biosynthesis of amino acids	13	1.12554	0.0010734	538004, 510583, 338471, 539579, 533630, 515263, 539188, 280869, 767880, 509002, 541078, 539606, 513608	3.00842	0.0568904
GOTERM_BP_DIRECT	GO:0070527~platelet aggregation	7	0.606061	0.00127725	518544, 512312, 282642, 525159, 510522, 516066, 512490	5.48353	0.45007
KEGG_PATHWAY	bta05169:Epstein-Barr virus infection	27	2.33766	0.00144644	516039, 512672, 513461, 534712, 504531, 282258, 282016, 767981, 534996, 535327, 782186, 281020, 534492, 535369, 617024, 280729, 534057, 616115, 281839, 538276, 281855, 281874, 533953, 514813, 511803, 516979, 519729	1.94095	0.0590151
KEGG_PATHWAY	bta04216:Ferroptosis	10	0.865801	0.00148466	513221, 504698, 515437, 514159, 504235, 515361, 512468, 788801, 281173, 527023	3.59435	0.0590151
UP_KW_BIOLOGICAL_PROCESS	KW-0756~Sterol biosynthesis	6	0.519481	0.0017877	509348, 616694, 281156, 514745, 282384, 509958	6.27518	0.0250278
UP_KW_BIOLOGICAL_PROCESS	KW-0152~Cholesterol biosynthesis	6	0.519481	0.0017877	509348, 616694, 281156, 514745, 282384, 509958	6.27518	0.0250278
KEGG_PATHWAY	bta05133:Pertussis	13	1.12554	0.00193852	534492, 511022, 512045, 531079, 617435, 616115, 282846, 280677, 533953, 520277, 281048, 535327, 516979	2.81558	0.0640785
KEGG_PATHWAY	bta00330:Arginine and proline metabolism	10	0.865801	0.00201505	527211, 506001, 505916, 539606, 513608, 338445, 514509, 515270, 512626, 505094	3.44764	0.0640785
GOTERM_BP_DIRECT	GO:0070166~enamel mineralization	5	0.4329	0.00226293	513684, 521099, 281992, 534672, 534816	8.18968	0.620747
GOTERM_BP_DIRECT	GO:0035855~megakaryocyte development	6	0.519481	0.00242221	518657, 512312, 528338, 617577, 526538, 538672	6.00577	0.620747
GOTERM_BP_DIRECT	GO:0006953~acute-phase response	6	0.519481	0.00242221	280988, 533844, 280685, 282522, 497200, 513700	6.00577	0.620747
GOTERM_BP_DIRECT	GO:0090502~RNA phosphodiester bond hydrolysis, endonucleolytic	8	0.692641	0.00270211	505636, 512830, 614870, 511723, 100124517, 615863, 504390, 404130	4.11824	0.634772
GOTERM_BP_DIRECT	GO:0030212~hyaluronan metabolic process	4	0.34632	0.00299376	512164, 508356, 508355, 513700	12.0115	0.649186
KEGG_PATHWAY	bta04920:Adipocytokine signaling pathway	12	1.03896	0.00312191	369023, 407234, 282856, 407235, 281855, 538598, 514159, 507554, 100337329, 281992, 616115, 505901	2.81558	0.0893875
GOTERM_BP_DIRECT	GO:0006957~complement activation, alternative pathway	5	0.4329	0.00324648	505647, 512045, 280677, 527391, 514076	7.50721	0.653702
KEGG_PATHWAY	bta04146:Peroxisome	13	1.12554	0.00365721	281092, 514159, 508918, 493643, 614539, 317658, 508324, 280960, 768256, 505355, 507431, 281360, 511716	2.61446	0.0893875
UP_KW_BIOLOGICAL_PROCESS	KW-0179~Complement alternate pathway	5	0.4329	0.00371331	505647, 512045, 280677, 527391, 514076	7.13089	0.0467877
KEGG_PATHWAY	bta04613:Neutrophil extracellular trap formation	26	2.25108	0.00398993	783767, 540666, 513666, 617434, 618489, 338039, 617905, 280677, 513939, 528329, 504531, 510522, 535327, 534492, 512045, 515011, 616115, 616634, 616627, 527388, 531733, 787465, 281874, 787269, 282642, 510654	1.83012	0.0893875
KEGG_PATHWAY	bta04936:Alcoholic liver disease	19	1.64502	0.00418355	516039, 534492, 512045, 407234, 535530, 407235, 539361, 531079, 617435, 616115, 280924, 280677, 281855, 533953, 281048, 281992, 535327, 514448, 516979	2.08426	0.0893875
KEGG_PATHWAY	bta04977:Vitamin digestion and absorption	7	0.606061	0.00421639	100298868, 513433, 523202, 281631, 537280, 537669, 505492	4.37979	0.0893875
UP_KW_BIOLOGICAL_PROCESS	KW-0627~Porphyrin biosynthesis	4	0.34632	0.0044168	515770, 515614, 510679, 504914	10.4586	0.0505925
GOTERM_BP_DIRECT	GO:0043248~proteasome assembly	5	0.4329	0.00448544	513461, 282016, 767981, 510741, 519729	6.92973	0.842964
GOTERM_BP_DIRECT	GO:0015671~oxygen transport	4	0.34632	0.00502377	100140603, 512439, 511735, 280813	10.2956	0.868121
UP_KW_BIOLOGICAL_PROCESS	KW-0391~Immunity	30	2.5974	0.00514765	540424, 407237, 540667, 539696, 539997, 531079, 617435, 514076, 615930, 338039, 540528, 533250, 505647, 280677, 524683, 506415, 281048, 282013, 534996, 510522, 527391, 512045, 615340, 280729, 538276, 282846, 282305, 533953, 516979, 512913	1.69906	0.0540504
GOTERM_BP_DIRECT	GO:0050727~regulation of inflammatory response	9	0.779221	0.00584604	280988, 282846, 540475, 534996, 100138311, 516979, 338039, 539472, 511999	3.24311	0.868121
GOTERM_BP_DIRECT	GO:0034142~toll-like receptor 4 signaling pathway	5	0.4329	0.00600711	533953, 281048, 534996, 100138311, 540528	6.43475	0.868121
GOTERM_BP_DIRECT	GO:0007420~brain development	15	1.2987	0.00615296	510492, 282182, 517994, 539758, 783257, 518435, 104976311, 540726, 512490, 789892, 768079, 281144, 281134, 282087, 505492	2.27109	0.868121
GOTERM_BP_DIRECT	GO:0050728~negative regulation of inflammatory response	11	0.952381	0.00615907	282305, 789892, 534712, 281004, 281631, 518699, 515361, 281992, 616115, 507176, 540528	2.75264	0.868121
KEGG_PATHWAY	bta04152:AMPK signaling pathway	16	1.38528	0.00624382	369023, 407234, 535530, 407235, 538598, 521730, 539361, 280924, 282856, 526310, 282304, 533788, 504531, 100337329, 100125881, 506083	2.1798	0.124096
UP_KW_BIOLOGICAL_PROCESS	KW-0752~Steroid biosynthesis	6	0.519481	0.00708916	509348, 616694, 281156, 514745, 282384, 509958	4.70639	0.0654074
UP_KW_BIOLOGICAL_PROCESS	KW-0011~Acute phase	5	0.4329	0.00726749	533844, 280685, 282522, 497200, 513700	6.03383	0.0654074
GOTERM_BP_DIRECT	GO:0030220~platelet formation	5	0.4329	0.00783678	518657, 512312, 528338, 617577, 516066	6.00577	0.998937
GOTERM_BP_DIRECT	GO:0001836~release of cytochrome c from mitochondria	5	0.4329	0.00783678	782359, 615013, 615565, 281020, 512913	6.00577	0.998937
GOTERM_BP_DIRECT	GO:0019853~L-ascorbic acid biosynthetic process	3	0.25974	0.00887229	280910, 618607, 286812	18.0173	0.998937
KEGG_PATHWAY	bta00740:Riboflavin metabolism	4	0.34632	0.00918355	280977, 281650, 517002, 506682	8.44673	0.171786
UP_KW_BIOLOGICAL_PROCESS	KW-0395~Inflammatory response	12	1.03896	0.010774	407237, 511022, 512045, 282846, 280677, 615340, 533844, 281048, 531079, 508990, 338039, 540528	2.38298	0.0884838
GOTERM_BP_DIRECT	GO:0030194~positive regulation of blood coagulation	4	0.34632	0.0110906	286793, 512981, 280685, 404163	8.00769	0.998937
UP_KW_BIOLOGICAL_PROCESS	KW-0561~Oxygen transport	4	0.34632	0.011236	100140603, 512439, 511735, 280813	7.84398	0.0884838
GOTERM_BP_DIRECT	GO:0046777~protein autophosphorylation	15	1.2987	0.0122338	536048, 540772, 338031, 521730, 539276, 617636, 281769, 509418, 526310, 507689, 505499, 533953, 100337329, 534996, 535824	2.09503	0.998937
GOTERM_BP_DIRECT	GO:0006979~response to oxidative stress	10	0.865801	0.0124083	513221, 399559, 503578, 509960, 281004, 281210, 785698, 282022, 512468, 616621	2.6496	0.998937
GOTERM_BP_DIRECT	GO:0072332~intrinsic apoptotic signaling pathway by p53 class mediator	5	0.4329	0.0125099	513045, 535369, 617024, 100337329, 692183	5.29921	0.998937
GOTERM_BP_DIRECT	GO:0032740~positive regulation of interleukin-17 production	5	0.4329	0.0125099	282369, 509019, 768054, 540528, 505901	5.29921	0.998937
KEGG_PATHWAY	bta04931:Insulin resistance	14	1.21212	0.0126502	369023, 538598, 539361, 616115, 505901, 282856, 788534, 533016, 504531, 281992, 507176, 533908, 527187, 506083	2.15008	0.223487
GOTERM_BP_DIRECT	GO:0019915~lipid storage	6	0.519481	0.0151026	504468, 281631, 404129, 513558, 282609, 508493	4.00384	0.998937
GOTERM_BP_DIRECT	GO:0043691~reverse cholesterol transport	4	0.34632	0.0151984	503578, 505830, 281004, 281631	7.20692	0.998937
GOTERM_BP_DIRECT	GO:0043249~erythrocyte maturation	4	0.34632	0.0151984	518657, 281754, 281179, 788491	7.20692	0.998937
GOTERM_BP_DIRECT	GO:0055089~fatty acid homeostasis	4	0.34632	0.0151984	281004, 404129, 281990, 282609	7.20692	0.998937
KEGG_PATHWAY	bta00260:Glycine, serine and threonine metabolism	8	0.692641	0.0154975	511791, 505218, 112447087, 319141, 533630, 509002, 338445, 515270	3.00328	0.25938
UP_KW_BIOLOGICAL_PROCESS	KW-0094~Blood coagulation	7	0.606061	0.0162825	280787, 617881, 407998, 280685, 510522, 540261, 281627	3.32775	0.108693
UP_KW_BIOLOGICAL_PROCESS	KW-0356~Hemostasis	7	0.606061	0.0162825	280787, 617881, 407998, 280685, 510522, 540261, 281627	3.32775	0.108693
UP_KW_BIOLOGICAL_PROCESS	KW-0445~Lipid transport	11	0.952381	0.0163902	338050, 505997, 540683, 513423, 530157, 281004, 281631, 540482, 508918, 280868, 533250	2.36394	0.108693
GOTERM_BP_DIRECT	GO:0042167~heme catabolic process	3	0.25974	0.0170932	513221, 504596, 281650	13.513	0.998937
GOTERM_BP_DIRECT	GO:0071922~regulation of cohesin loading	3	0.25974	0.0170932	540666, 613318, 534712	13.513	0.998937
KEGG_PATHWAY	bta04218:Cellular senescence	18	1.55844	0.0176532	516039, 534492, 512672, 534072, 535530, 535369, 617024, 510420, 525428, 616115, 504647, 534550, 281878, 281879, 534712, 520277, 504531, 535327	1.84292	0.280639
GOTERM_BP_DIRECT	GO:0008033~tRNA processing	5	0.4329	0.0186596	104968464, 619100, 617640, 784720, 505390	4.74139	0.998937
GOTERM_BP_DIRECT	GO:0007009~plasma membrane organization	5	0.4329	0.0186596	100125601, 505242, 505122, 617924, 520406	4.74139	0.998937
KEGG_PATHWAY	bta00564:Glycerophospholipid metabolism	13	1.12554	0.0193079	540446, 510274, 100125779, 512112, 515361, 518371, 506607, 767822, 533229, 360197, 282457, 510842, 514448	2.11168	0.280639
KEGG_PATHWAY	bta03050:Proteasome	8	0.692641	0.0194153	617807, 513461, 282328, 282016, 767981, 282013, 511803, 519729	2.87548	0.280639
GOTERM_BP_DIRECT	GO:0016126~sterol biosynthetic process	4	0.34632	0.0200491	515569, 509348, 514745, 282384	6.55174	0.998937
GOTERM_BP_DIRECT	GO:0009435~NAD biosynthetic process	4	0.34632	0.0200491	399559, 513400, 614254, 112441489	6.55174	0.998937
GOTERM_BP_DIRECT	GO:0010951~negative regulation of endopeptidase activity	11	0.952381	0.0219397	617807, 280988, 280677, 512164, 338050, 282522, 508356, 540261, 508355, 513700, 404051	2.27805	0.998937
GOTERM_BP_DIRECT	GO:0006364~rRNA processing	11	0.952381	0.0219397	505875, 523047, 514567, 508005, 614870, 768063, 511723, 512925, 534858, 512041, 522370	2.27805	0.998937
KEGG_PATHWAY	bta05222:Small cell lung cancer	12	1.03896	0.0222911	281855, 534712, 281872, 535369, 504531, 507554, 617024, 515011, 616115, 282152, 281020, 692183	2.15661	0.308198
GOTERM_BP_DIRECT	GO:0009058~biosynthetic process	5	0.4329	0.0223254	516864, 505677, 319141, 504417, 539188	4.50432	0.998937
KEGG_PATHWAY	bta05417:Lipid and atherosclerosis	23	1.99134	0.0254273	516039, 534492, 407237, 538270, 615013, 112442685, 531079, 616115, 281839, 282846, 281855, 533953, 507554, 520277, 504531, 281631, 281048, 534996, 535327, 282152, 516979, 281020, 510406	1.62573	0.326803
GOTERM_BP_DIRECT	GO:0000727~double-strand break repair via break-induced replication	4	0.34632	0.02565	281302, 100299171, 506970, 616799	6.00577	0.998937
GOTERM_BP_DIRECT	GO:0046628~positive regulation of insulin receptor signaling pathway	4	0.34632	0.02565	101905782, 538598, 509019, 505585	6.00577	0.998937
GOTERM_BP_DIRECT	GO:0034375~high-density lipoprotein particle remodeling	4	0.34632	0.02565	505830, 281004, 281631, 535192	6.00577	0.998937
GOTERM_BP_DIRECT	GO:0051279~regulation of release of sequestered calcium ion into cytosol	4	0.34632	0.02565	541008, 512312, 534996, 282196	6.00577	0.998937
KEGG_PATHWAY	bta03320:PPAR signaling pathway	11	0.952381	0.0256921	444874, 282856, 514159, 533016, 508324, 507554, 281631, 281992, 507176, 508918, 280924	2.21224	0.326803
GOTERM_BP_DIRECT	GO:0070328~triglyceride homeostasis	5	0.4329	0.0263996	509863, 281004, 281631, 535192, 507176	4.28983	0.998937
GOTERM_BP_DIRECT	GO:0006508~proteolysis	17	1.47186	0.0269409	514667, 615089, 407998, 617138, 514076, 338039, 505647, 282846, 280787, 527966, 280685, 100139648, 536988, 281374, 541094, 512626, 282040	1.80173	0.998937
KEGG_PATHWAY	bta00100:Steroid biosynthesis	5	0.4329	0.0274055	515569, 509348, 616694, 514745, 282384	4.22336	0.33519
GOTERM_BP_DIRECT	GO:0030262~apoptotic nuclear changes	3	0.25974	0.0274478	509255, 281649, 534251	10.8104	0.998937
GOTERM_BP_DIRECT	GO:0006572~tyrosine catabolic process	3	0.25974	0.0274478	508724, 104968452, 514822	10.8104	0.998937
GOTERM_BP_DIRECT	GO:0045453~bone resorption	5	0.4329	0.0308902	513684, 541008, 503578, 507783, 517002	4.09484	0.998937
GOTERM_BP_DIRECT	GO:0008643~carbohydrate transport	5	0.4329	0.0308902	506687, 520463, 100337051, 539221, 112447369	4.09484	0.998937
GOTERM_BP_DIRECT	GO:0046889~positive regulation of lipid biosynthetic process	4	0.34632	0.0319994	281004, 281631, 281992, 537195	5.54378	0.998937
GOTERM_BP_DIRECT	GO:0032438~melanosome organization	4	0.34632	0.0319994	518544, 281004, 538539, 528099	5.54378	0.998937
GOTERM_BP_DIRECT	GO:0042632~cholesterol homeostasis	9	0.779221	0.0338151	541305, 511199, 281004, 281631, 404129, 535192, 507176, 511716, 280868	2.38464	0.998937
KEGG_PATHWAY	bta05212:Pancreatic cancer	10	0.865801	0.0343534	281855, 534712, 523324, 535369, 504531, 617024, 615013, 616115, 282152, 506083	2.22282	0.404607
UP_KW_BIOLOGICAL_PROCESS	KW-0585~Phenylalanine catabolism	3	0.25974	0.0354706	508724, 510583, 514822	9.41278	0.223465
GOTERM_BP_DIRECT	GO:0030512~negative regulation of transforming growth factor beta receptor signaling pathway	8	0.692641	0.037279	540233, 782542, 100125284, 281992, 526780, 504417, 788491, 615952	2.52874	0.998937
GOTERM_BP_DIRECT	GO:0051898~negative regulation of protein kinase B signaling	6	0.519481	0.0379219	514123, 100299906, 280960, 518023, 505242, 281992	3.17952	0.998937
GOTERM_BP_DIRECT	GO:0043407~negative regulation of MAP kinase activity	6	0.519481	0.0379219	540424, 514123, 512312, 281004, 534996, 509255	3.17952	0.998937
GOTERM_BP_DIRECT	GO:1900016~negative regulation of cytokine production involved in inflammatory response	4	0.34632	0.0390882	282846, 515700, 280685, 281992	5.1478	0.998937
GOTERM_BP_DIRECT	GO:0042594~response to starvation	4	0.34632	0.0390882	282856, 535530, 526310, 521416	5.1478	0.998937
GOTERM_BP_DIRECT	GO:0042789~mRNA transcription from RNA polymerase II promoter	4	0.34632	0.0390882	539361, 507176, 614227, 538671	5.1478	0.998937
GOTERM_BP_DIRECT	GO:0007605~sensory perception of sound	12	1.03896	0.0391926	514212, 504468, 614857, 522053, 510244, 505242, 100336824, 535092, 535824, 533033, 281209, 281936	1.98356	0.998937
GOTERM_BP_DIRECT	GO:0009235~cobalamin metabolic process	3	0.25974	0.0396748	513433, 280869, 617636	9.00865	0.998937
GOTERM_BP_DIRECT	GO:0044794~positive regulation by host of viral process	3	0.25974	0.0396748	509418, 338471, 281004	9.00865	0.998937
KEGG_PATHWAY	bta04620:Toll-like receptor signaling pathway	13	1.12554	0.0408246	516039, 534492, 407237, 615340, 531079, 616115, 281855, 533953, 504531, 282258, 281048, 535327, 516979	1.89323	0.463651
GOTERM_BP_DIRECT	GO:0070374~positive regulation of ERK1 and ERK2 cascade	15	1.2987	0.0409998	541008, 540932, 539703, 338031, 613384, 616732, 538672, 281769, 282846, 509418, 506787, 281004, 282522, 510522, 768054	1.7898	0.998937
GOTERM_BP_DIRECT	GO:0006730~one-carbon metabolic process	6	0.519481	0.0422987	516864, 505677, 280740, 508158, 509002, 541078	3.08868	0.998937
GOTERM_BP_DIRECT	GO:0050830~defense response to Gram-positive bacterium	11	0.952381	0.0423295	282846, 282305, 513939, 787465, 282457, 539997, 787269, 768054, 508990, 407177, 338039	2.0432	0.998937
KEGG_PATHWAY	bta05143:African trypanosomiasis	7	0.606061	0.0432662	281631, 100140149, 281839, 512439, 511735, 107131172, 280813	2.6876	0.474436
GOTERM_BP_DIRECT	GO:0006879~cellular iron ion homeostasis	7	0.606061	0.0442063	511791, 513221, 101905782, 504698, 100335368, 281173, 527023	2.68343	0.998937
KEGG_PATHWAY	bta00561:Glycerolipid metabolism	9	0.779221	0.0461202	618607, 512112, 404129, 535192, 514448, 518371, 506607, 282609, 508493	2.2359	0.487253
GOTERM_BP_DIRECT	GO:0006111~regulation of gluconeogenesis	4	0.34632	0.0469011	507847, 509863, 514813, 518371	4.80461	0.998937
GOTERM_BP_DIRECT	GO:0070059~intrinsic apoptotic signaling pathway in response to endoplasmic reticulum stress	5	0.4329	0.0469012	782359, 100138545, 338319, 112442685, 281020	3.60346	0.998937
GOTERM_BP_DIRECT	GO:0006641~triglyceride metabolic process	5	0.4329	0.0469012	616031, 281004, 534011, 280868, 281209	3.60346	0.998937
GOTERM_BP_DIRECT	GO:0043029~T cell homeostasis	5	0.4329	0.0469012	513684, 286793, 282196, 281020, 538276	3.60346	0.998937
KEGG_PATHWAY	bta04141:Protein processing in endoplasmic reticulum	17	1.47186	0.0474995	614471, 615012, 540564, 112442685, 516155, 520833, 525222, 613855, 505941, 100300295, 533668, 507689, 507124, 508465, 505064, 538938, 281020	1.6697	0.487253
