# Supplementary material for: Maternal blood transcriptome as a sensor of fetal organ maturation at the end of organogenesis in cattle
Source: Biol Reprod. 2023 Sep 2;109(5):749–58. doi: 10.1093/biolre/ioad103 (PMC10651065; doi:10.1093/biolre/ioad103)
Supplement: TableS3_ioad103 [file tables3_ioad103.xlsx]

## Sheet: Heart
EntrezID	Symbol	Gene Name
506426	CRYZL1	crystallin zeta like 1
531350	BACH1	BTB domain and CNC homolog 1
281047	CCT8	chaperonin containing TCP1 subunit 8
510204	GABPA	GA binding protein transcription factor subunit alpha
281733	CXADR	CXADR, Ig-like cell adhesion molecule
615745	GBE1	1,4-alpha-glucan branching enzyme 1
615954	CHMP2B	charged multivesicular body protein 2B
537951	EPHA3	EPH receptor A3
512781	ARL13B	ADP ribosylation factor like GTPase 13B
516526	CRYBG3	crystallin beta-gamma domain containing 3
507707	TOMM70	translocase of outer mitochondrial membrane 70
615197	PCNP	PEST proteolytic signal containing nuclear protein
538545	ZBTB11	zinc finger and BTB domain containing 11
533187	BBX	BBX, HMG-box containing
515563	ABHD10	abhydrolase domain containing 10
534488	SLC35A5	solute carrier family 35 member A5
508374	QTRT2	queuine tRNA-ribosyltransferase accessory subunit 2
540003	IGSF11	immunoglobulin superfamily member 11
507206	TIMMDC1	translocase of inner mitochondrial membrane domain containing 1
540525	GTF2E1	general transcription factor IIE subunit 1
534598	IQCB1	IQ motif containing B1
783019	DIRC2	disrupted in renal carcinoma 2
540675	KALRN	kalirin RhoGEF kinase
504554	TCTEX1D2	Tctex1 domain containing 2
510872	NCBP2	nuclear cap binding protein subunit 2
505082	LSG1	large 60S subunit nuclear export GTPase 1
523889	ATP13A3	ATPase 13A3
529404	CCDC50	coiled-coil domain containing 50
282073	ST6GAL1	ST6 beta-galactoside alpha-2,6-sialyltransferase 1
539784	PSMD2	proteasome 26S subunit, non-ATPase 2
539869	DCUN1D1	defective in cullin neddylation 1 domain containing 1
536793	FXR1	FMR1 autosomal homolog 1
512635	TTC14	tetratricopeptide repeat domain 14
504746	ECT2	epithelial cell transforming 2
528478	PRKCI	protein kinase C iota
534916	PHC3	polyhomeotic homolog 3
512714	LRRC34	leucine rich repeat containing 34
535090	KPNA4	karyopherin subunit alpha 4
511229	LOC511229	uncharacterized LOC511229
508337	MFSD1	major facilitator superfamily domain containing 1
513309	GFM1	G elongation factor mitochondrial 1
514613	CCNL1	cyclin L1
767980	SSR3	signal sequence receptor subunit 3
513565	PLCH1	phospholipase C eta 1
531741	ARHGEF26	Rho guanine nucleotide exchange factor 26
541277	TSC22D2	TSC22 domain family member 2
539035	RNF13	ring finger protein 13
513193	PLSCR2	phospholipid scramblase 1
540834	XRN1	5'-3' exoribonuclease 1
533491	RASA2	RAS p21 protein activator 2
510392	SLC25A36	solute carrier family 25 member 36
781353	RYK	receptor-like tyrosine kinase
101905341	ASTE1	asteroid homolog 1
540661	BRWD1	bromodomain and WD repeat domain containing 1, transcript variant 1
614915	HMGN1	high mobility group nucleosome binding domain 1
509739	WRB	tryptophan rich basic protein
513807	MORC3	MORC family CW-type zinc finger 3
511579	DPH3	diphthamide biosynthesis 3
539764	RAB5A	RAB5A, member RAS oncogene family
539162	NIPA1	NIPA magnesium transporter 1
100141021	CYFIP1	cytoplasmic FMR1 interacting protein 1
617422	POLR2D	RNA polymerase II subunit D
507984	ERCC3	ERCC excision repair 3, TFIIH core complex helicase subunit
516781	NAB1	NGFI-A binding protein 1
506133	NEMP2	nuclear envelope integral membrane protein 2
535883	HIBCH	3-hydroxyisobutyryl-CoA hydrolase
529491	PMS1	PMS1 homolog 1, mismatch repair system component
527023	SLC40A1	solute carrier family 40 member 1
535102	ZC3H15	zinc finger CCCH-type containing 15
101907541	NCKAP1	NCK associated protein 1
789054	SESTD1	SEC14 and spectrin domain containing 1
509422	FKBP7	FK506 binding protein 7
535331	RBM45	RNA binding motif protein 45
613679	AGPS	alkylglycerone phosphate synthase
497024	NFE2L2	nuclear factor, erythroid 2 like 2
533298	LNPK	lunapark, ER junction formation factor
540176	ATP5MC3	ATP synthase membrane subunit c locus 3
537932	UBR3	ubiquitin protein ligase E3 component n-recognin 3 (putative)
338071	SSB	Sjogren syndrome antigen B
505011	SPC25	SPC25, NDC80 kinetochore complex component
540832	CSRNP3	cysteine and serine rich nuclear protein 3
535683	PSMD14	proteasome 26S subunit, non-ATPase 14
783784	WDSUB1	WD repeat, sterile alpha motif and U-box domain containing 1
507983	TANC1	tetratricopeptide repeat, ankyrin repeat and coiled-coil containing 1
338068	ACVR1	activin A receptor type 1
540245	NR4A2	nuclear receptor subfamily 4 group A member 2
783333	RND3	Rho family GTPase 3
521533	MMADHC	methylmalonic aciduria and homocystinuria, cblD type
539432	EPC2	enhancer of polycomb homolog 2
534677	GTDC1	glycosyltransferase like domain containing 1
100336727	THSD7B	thrombospondin type 1 domain containing 7B
510162	DARS	aspartyl-tRNA synthetase
517812	MCM6	minichromosome maintenance complex component 6
536181	UBXN4	UBX domain protein 4
615480	SLC35F5	solute carrier family 35 member F5
505238	RALB	RAS like proto-oncogene B
525335	GLS	glutaminase
532333	CAVIN2	caveolae associated protein 2
510177	SF3B1	splicing factor 3b subunit 1
514221	COQ10B	coenzyme Q10B
539498	TYW5	tRNA-yW synthesizing protein 5
539299	SPATS2L	spermatogenesis associated serine rich 2 like
511281	ORC2	origin recognition complex subunit 2
507481	CASP8	caspase 8
528209	WDR12	WD repeat domain 12
524280	NBEAL1	neurobeachin like 1
523153	RAPH1	Ras association (RalGDS/AF-6) and pleckstrin homology domains 1
527199	INO80D	INO80 complex subunit D
288380	NDUFS1	NADH:ubiquinone oxidoreductase core subunit S1
520875	EEF1B2	eukaryotic translation elongation factor 1 beta 2
281235	IDH1	isocitrate dehydrogenase (NADP(+)) 1, cytosolic
506343	ATIC	5-aminoimidazole-4-carboxamide ribonucleotide formyltransferase/IMP cyclohydrolase
613445	MREG	melanoregulin
521237	STK16	serine/threonine kinase 16
540002	CHPF	chondroitin polymerizing factor
788792	FARSB	phenylalanyl-tRNA synthetase subunit beta
506291	MFF	mitochondrial fission factor
514387	TRIP12	thyroid hormone receptor interactor 12
511451	CAB39	calcium binding protein 39
497013	NCL	nucleolin
509774	RNF19B	ring finger protein 19B
539983	S100PBP	S100P binding protein
506928	PEF1	penta-EF-hand domain containing 1
514644	PHACTR4	phosphatase and actin regulator 4
505538	STX12	syntaxin 12
510253	PDIK1L	PDLIM1 interacting kinase 1 like
504456	TMEM50A	transmembrane protein 50A
615263	RSRP1	arginine and serine rich protein 1
286823	CLIC4	chloride intracellular channel 4
784123	SRRM1	serine and arginine repetitive matrix 1
317658	HMGCL	3-hydroxymethyl-3-methylglutaryl-CoA lyase
506494	PITHD1	PITH domain containing 1
512745	RPL11	ribosomal protein L11
512479	HNRNPR	heterogeneous nuclear ribonucleoprotein R
515042	LOC515042	SCAN domain containing 1-like
510194	HP1BP3	heterochromatin protein 1 binding protein 3
616718	MPC2	mitochondrial pyruvate carrier 2
614715	TMCO1	transmembrane and coiled-coil domains 1
537539	ALDH9A1	aldehyde dehydrogenase 9 family member A1
505302	DUSP12	dual specificity phosphatase 12
505393	TOMM40L	translocase of outer mitochondrial membrane 40 like
327697	NDUFS2	NADH:ubiquinone oxidoreductase core subunit S2
504199	NIT1	nitrilase 1
510316	DCAF8	DDB1 and CUL4 associated factor 8
768314	GPATCH4	G-patch domain containing 4
404132	NAXE	NAD(P)HX epimerase
616375	LAMTOR2	late endosomal/lysosomal adaptor, MAPK and MTOR activator 2
530205	KHDC4	KH domain containing 4, pre-mRNA splicing factor
540563	ASH1L	ASH1 like histone lysine methyltransferase
615827	CKS1B	CDC28 protein kinase regulatory subunit 1B
538459	C3H1orf43	chromosome 3 C1orf43 homolog
530352	SLC39A1	solute carrier family 39 member 1
510154	SELENBP1	selenium binding protein 1
614042	CDC42SE1	CDC42 small effector 1
788087	MCL1	MCL1, BCL2 family apoptosis regulator
614061	RNF115	ring finger protein 115
513993	CSDE1	cold shock domain containing E1
506322	NRAS	NRAS proto-oncogene, GTPase
533296	TRIM33	tripartite motif containing 33
513152	RHOC	ras homolog family member C
282031	RAP1A	RAP1A, member of RAS oncogene family
282701	ATP5PB	ATP synthase peripheral stalk-membrane subunit b
505511	AHCYL1	adenosylhomocysteinase like 1
513065	TAF13	TATA-box binding protein associated factor 13
513654	GPSM2	G protein signaling modulator 2
100299693	PRPF38B	pre-mRNA processing factor 38B
534742	LOC534742	calcium-binding mitochondrial carrier protein SCaMC-1-like
768060	RNPC3	RNA binding region (RNP1, RRM) containing 3
281135	S1PR1	sphingosine-1-phosphate receptor 1
508904	DPH5	diphthamide biosynthesis 5
510469	RTCA	RNA 3'-terminal phosphate cyclase
614311	TRMT13	tRNA methyltransferase 13 homolog
516584	MFSD14A	major facilitator superfamily domain containing 14A
520918	SLC35A3	solute carrier family 35 member A3
512918	SNX7	sorting nexin 7
537341	PTBP2	polypyrimidine tract binding protein 2
504657	ARHGAP29	Rho GTPase activating protein 29
616665	FNBP1L	formin binding protein 1 like
516094	CDC7	cell division cycle 7
539923	ZNF644	zinc finger protein 644
533643	ZNF326	zinc finger protein 326
513231	GTF2B	general transcription factor IIB
519754	PKN2	protein kinase N2
533918	SH3GLB1	SH3 domain containing GRB2 like, endophilin B1
534692	SSX2IP	SSX family member 2 interacting protein
282323	PRKACB	protein kinase cAMP-activated catalytic subunit beta
281278	ADGRL2	adhesion G protein-coupled receptor L2
541274	DNAJB4	DnaJ heat shock protein family (Hsp40) member B4
513562	FUBP1	far upstream element binding protein 1
538498	ZZZ3	zinc finger ZZ-type containing 3
538844	LRRC7	leucine rich repeat containing 7
505463	GADD45A	growth arrest and DNA damage inducible alpha
539060	SERBP1	SERPINE1 mRNA binding protein 1
538742	MIER1	MIER1 transcriptional regulator
100124505	PDE4B	phosphodiesterase 4B
537201	JAK1	Janus kinase 1
516328	USP1	ubiquitin specific peptidase 1
506223	OMA1	OMA1 zinc metallopeptidase
615684	TMEM61	transmembrane protein 61
533726	DHCR24	24-dehydrocholesterol reductase
509775	TMEM59	transmembrane protein 59
534728	LRRC42	leucine rich repeat containing 42
517857	C3H1orf123	chromosome 3 C1orf123 homolog
504502	CPT2	carnitine palmitoyltransferase 2
613899	UQCRH	ubiquinol-cytochrome c reductase hinge protein
785028	LURAP1	leucine rich adaptor protein 1
505780	GPBP1L1	GC-rich promoter binding protein 1 like 1
404140	RPS8	ribosomal protein S8
444859	ST3GAL3	ST3 beta-galactoside alpha-2,3-sialyltransferase 3
538104	ZMPSTE24	zinc metallopeptidase STE24
528046	AGO4	argonaute 4, RISC catalytic component
508363	CLSPN	claspin
527379	ZMYM1	zinc finger MYM-type containing 1
515029	UPP1	uridine phosphorylase 1
767893	AKAP9	A-kinase anchoring protein 9
505060	CYP51A1	cytochrome P450, family 51, subfamily A, polypeptide 1
407996	KRIT1	KRIT1, ankyrin repeat containing
407209	SGCE	sarcoglycan epsilon
281417	PON2	paraoxonase 2
508903	TMEM106B	transmembrane protein 106B
540846	ETV1	ETS variant 1
104971979	LOC104971979	uncharacterized LOC104971979
523019	SP4	Sp4 transcription factor
540584	FAM126A	family with sequence similarity 126 member A
539650	IGF2BP3	insulin like growth factor 2 mRNA binding protein 3
767911	TMEM60	transmembrane protein 60
534546	PMPCB	peptidase, mitochondrial processing beta subunit
505945	SRPK2	SRSF protein kinase 2
524139	CBLL1	Cbl proto-oncogene like 1
535496	PNPLA8	patatin like phospholipase domain containing 8
493728	CAPZA2	capping actin protein of muscle Z-line subunit alpha 2
280855	MET	MET proto-oncogene, receptor tyrosine kinase
281040	CAV1	caveolin 1
534965	TES	testin LIM domain protein
614588	DNAJB9	DnaJ heat shock protein family (Hsp40) member B9
512265	HERPUD2	HERPUD family member 2
539419	TBX20	T-box 20
534101	BMPER	BMP binding endothelial regulator
534182	FKBP9	FK506 binding protein 9
615136	LSM5	LSM5 homolog, U6 small nuclear RNA and mRNA degradation associated
512002	HIBADH	3-hydroxyisobutyrate dehydrogenase
510767	CYCS	cytochrome c, somatic
508319	SRI	sorcin
613618	H2AFV	H2A histone family, member V
281418	PPIA	peptidylprolyl isomerase A
508729	TMED4	transmembrane p24 trafficking protein 4
507409	YKT6	YKT6 v-SNARE homolog
508257	MYL7	myosin light chain 7
521024	LMOD2	leiomodin 2
539218	CALU	calumenin
529423	STRIP2	striatin interacting protein 2
508844	MKLN1	muskelin 1
616477	CHCHD3	coiled-coil-helix-coiled-coil-helix domain containing 3
317748	AKR1B1	aldo-keto reductase family 1, member B1 (aldose reductase)
101903959	LUZP6	leucine zipper protein 6
516355	LOC516355	putative RNA-binding protein Luc7-like 2
506910	SLC37A3	solute carrier family 37 member 3
327713	NDUFB2	NADH:ubiquinone oxidoreductase subunit B2
613498	GSTK1	glutathione S-transferase kappa 1
519337	LMBR1	limb development membrane protein 1
112446639	LOC112446639	uncharacterized LOC112446639
781886	ZFC3H1	zinc finger C3H1-type containing
507488	RAB21	RAB21, member RAS oncogene family
534252	TBC1D15	TBC1 domain family member 15
513714	KRR1	KRR1, small subunit processome component homolog
538606	PPP1R12A	protein phosphatase 1 regulatory subunit 12A
767986	C5H12orf29	chromosome 5 C12orf29 homolog
281032	BTG1	BTG anti-proliferation factor 1
516259	EEA1	early endosome antigen 1
281742	NDUFA12	NADH:ubiquinone oxidoreductase subunit A12
404150	METAP2	methionyl aminopeptidase 2
528390	NR4A1	nuclear receptor subfamily 4 group A member 1
540286	DAZAP2	DAZ associated protein 2
404053	TUBA1A	tubulin, alpha 1a
407194	CCNT1	cyclin T1
540194	KANSL2	KAT8 regulatory NSL complex subunit 2
617269	ASB8	ankyrin repeat and SOCS box containing 8
514271	TMEM106C	transmembrane protein 106C
338044	SLC38A2	solute carrier family 38 member 2
527491	SLC38A1	solute carrier family 38 member 1
538632	SCAF11	SR-related CTD associated factor 11
535652	LRRK2	leucine rich repeat kinase 2
540378	MDM2	MDM2 proto-oncogene
504823	NUP107	nucleoporin 107
104968453	DYRK2	dual specificity tyrosine phosphorylation regulated kinase 2
538086	CAND1	cullin associated and neddylation dissociated 1
512444	GNS	glucosamine (N-acetyl)-6-sulfatase
533141	TBK1	TANK binding kinase 1
535264	XPOT	exportin for tRNA
782635	MON2	MON2 homolog, regulator of endosome-to-Golgi trafficking
514014	ATP23	ATP23 metallopeptidase and ATP synthase assembly factor homolog
506115	CTDSP2	CTD small phosphatase 2
281551	TSFM	Ts translation elongation factor, mitochondrial
527201	DCTN2	dynactin subunit 2
327675	ATP5F1B	ATP synthase F1 subunit beta
539560	SPRYD4	SPRY domain containing 4
732539	SARNP	SAP domain containing ribonucleoprotein
505315	AMDHD1	amidohydrolase domain containing 1
539655	CDK17	cyclin dependent kinase 17
519463	NEDD1	neural precursor cell expressed, developmentally down-regulated 1
782903	GAS2L3	growth arrest specific 2 like 3
517345	ARL1	ADP ribosylation factor like GTPase 1
510763	MYBPC1	myosin binding protein C, slow type
517825	TDG	thymine DNA glycosylase
281557	TXN2	thioredoxin 2
537784	PKP2	plakophilin 2
510651	KIAA1551	KIAA1551
536187	CAPRIN2	caprin family member 2
512481	ERGIC2	ERGIC and golgi 2
407130	PPFIBP1	PPFIA binding protein 1
514787	STK38L	serine/threonine kinase 38 like
539496	MED21	mediator complex subunit 21
520387	C2CD5	C2 calcium dependent domain containing 5
100336710	CMAS	cytidine monophosphate N-acetylneuraminic acid synthetase
509493	SPX	spexin hormone
533006	RECQL	RecQ like helicase
510201	STRAP	serine/threonine kinase receptor associated protein
533227	HEBP1	heme binding protein 1
504449	NECAP1	NECAP endocytosis associated 1
515363	PHB2	prohibitin 2
280746	CD9	CD9 molecule
615937	RAD51AP1	RAD51 associated protein 1
513642	RHNO1	RAD9-HUS1-RAD1 interacting nuclear orphan 1
287017	ATP6V1E1	ATPase H+ transporting V1 subunit E1
514220	TMEM184B	transmembrane protein 184B
509108	RPS19BP1	ribosomal protein S19 binding protein 1
506631	SLC25A17	solute carrier family 25 member 17
510494	ST13	ST13, Hsp70 interacting protein
518880	RBX1	ring-box 1
112446776	EP300	E1A binding protein p300
507180	PHF5A	PHD finger protein 5A
516012	CCDC134	coiled-coil domain containing 134
512692	RRP7A	ribosomal RNA processing 7 homolog A
519500	NDNF	neuron derived neurotrophic factor
504422	SEC24D	SEC24 homolog D, COPII coat complex component
539238	ANK2	ankyrin 2
533664	AP1AR	adaptor related protein complex 1 associated regulatory protein
538409	CASP6	caspase 6
532862	SEC24B	SEC24 homolog B, COPII coat complex component
504439	PAPSS1	3'-phosphoadenosine 5'-phosphosulfate synthase 1
781260	CISD2	CDGSH iron sulfur domain 2
101907941	LOC101907941	uncharacterized LOC101907941
616367	EMCN	endomucin
101904203	C6H4orf54	chromosome 6 C4orf54 homolog
505515	ADH5	alcohol dehydrogenase 5 (class III), chi polypeptide
281751	EIF4E	eukaryotic translation initiation factor 4E
503621	PDLIM5	PDZ and LIM domain 5
510924	HERC3	HECT and RLD domain containing E3 ubiquitin protein ligase 3
540329	PPM1K	protein phosphatase, Mg2+/Mn2+ dependent 1K
536203	ABCG2	ATP binding cassette subfamily G member 2
530393	PKD2	polycystin 2, transient receptor potential cation channel
781648	LAP3	leucine aminopeptidase 3
527318	PACRGL	parkin coregulated like
512327	DHX15	DEAH-box helicase 15
768210	RELL1	RELT like 1
514842	RFC1	replication factor C subunit 1
282884	RPL9	ribosomal protein L9
530865	LIAS	lipoic acid synthetase
514394	UCHL1	ubiquitin C-terminal hydrolase L1
507292	COMMD8	COMM domain containing 8
533520	OCIAD1	OCIA domain containing 1
100300400	CLOCK	clock circadian regulator
504440	EXOC1	exocyst complex component 1
509430	SRP72	signal recognition particle 72
538184	POLR2B	RNA polymerase II subunit B
450214	CENPC	centromere protein C
527169	GRSF1	G-rich RNA sequence binding factor 1
540733	RCHY1	ring finger and CHY zinc finger domain containing 1
317724	USO1	USO1 vesicle transport factor
506916	NUP54	nucleoporin 54
512960	CCNG2	cyclin G2
504835	MRPL1	mitochondrial ribosomal protein L1
518050	ANXA3	annexin A3
510080	ANTXR2	anthrax toxin receptor 2
507890	PRDM8	PR/SET domain 8
100847947	LOC100847947	uncharacterized LOC100847947
540223	COPS4	COP9 signalosome subunit 4
507537	SPARCL1	SPARC like 1
537667	LYAR	Ly1 antibody reactive
618084	QDPR	quinoid dihydropteridine reductase
518544	BLOC1S4	biogenesis of lysosomal organelles complex 1 subunit 4
534125	MAPK9	mitogen-activated protein kinase 9
338045	SQSTM1	sequestosome 1
541202	HNRNPH1	heterogeneous nuclear ribonucleoprotein H1
100848207	ZNF879	zinc finger protein 879
338058	ARF1	ADP ribosylation factor 1
338084	NDUFA13	NADH:ubiquinone oxidoreductase subunit A13
510778	CCDC124	coiled-coil domain containing 124
533774	SLC35E1	solute carrier family 35 member E1
281036	CALR	calreticulin
615695	EIF3G	eukaryotic translation initiation factor 3 subunit G
100139105	RAB3D	RAB3D, member RAS oncogene family
505043	CD320	CD320 molecule
509963	ANGPTL4	angiopoietin like 4
515290	HNRNPM	heterogeneous nuclear ribonucleoprotein M
100848538	LOC100848538	uncharacterized LOC100848538
506973	OAZ1	ornithine decarboxylase antizyme 1
507327	P4HA2	prolyl 4-hydroxylase subunit alpha 2
789597	RAPGEF6	Rap guanine nucleotide exchange factor 6
509992	ZNF608	zinc finger protein 608
509769	SNX2	sorting nexin 2
617136	SRFBP1	serum response factor binding protein 1
534524	DMXL1	Dmx like 1
506421	NOP16	NOP16 nucleolar protein
531968	RNF44	ring finger protein 44
509386	TSPAN17	tetraspanin 17
526572	APC2	APC2, WNT signaling pathway regulator
286885	UQCRQ	ubiquinol-cytochrome c reductase complex III subunit VII
515542	ZCCHC10	zinc finger CCHC-type containing 10
615427	SKP1	S-phase kinase associated protein 1
512206	CDKN2AIPNL	CDKN2A interacting protein N-terminal like
505089	SEC24A	SEC24 homolog A, COPII coat complex component
100297795	PCBD2	pterin-4 alpha-carbinolamine dehydratase 2
532990	H2AFY	H2A histone family, member Y
768050	SMAD5	SMAD family member 5
512651	CDC23	cell division cycle 23
407125	EGR1	early growth response 1
541077	ETF1	eukaryotic translation termination factor 1
526848	CTNNA1	catenin alpha 1
505129	MATR3	matrin 3
536619	PAIP2	poly(A) binding protein interacting protein 2
533660	DNAJC18	DnaJ heat shock protein family (Hsp40) member C18
511765	ECSCR	endothelial cell surface expressed chemotaxis and apoptosis regulator
616553	PFDN1	prefoldin subunit 1
525278	APBB3	amyloid beta precursor protein binding family B member 3
782132	ZMAT2	zinc finger matrin-type 2
509327	TAF7	TATA-box binding protein associated factor 7
541196	NDFIP1	Nedd4 family interacting protein 1
509429	LARS	leucyl-tRNA synthetase
509796	DPYSL3	dihydropyrimidinase like 3
533554	FBXO38	F-box protein 38
527165	PDGFRB	platelet derived growth factor receptor beta
767924	SMIM3	small integral membrane protein 3
511198	FAM114A2	family with sequence similarity 114 member A2
317721	MFAP3	microfibril associated protein 3
785718	LSM11	LSM11, U7 small nuclear RNA associated
538540	CLINT1	clathrin interactor 1
540114	PWWP2A	PWWP domain containing 2A
281671	CCNG1	cyclin G1
532693	NUDCD2	NudC domain containing 2
614177	MAT2B	methionine adenosyltransferase 2B
506305	RARS	arginyl-tRNA synthetase
508809	DHFR	dihydrofolate reductase
540129	RPS23	ribosomal protein S23
613778	POLR3G	RNA polymerase III subunit G
541123	ARRDC3	arrestin domain containing 3
534095	TTC37	tetratricopeptide repeat domain 37
521633	LNPEP	leucyl and cystinyl aminopeptidase
504972	GIN1	gypsy retrotransposon integrase 1
780855	PPIP5K2	diphosphoinositol pentakisphosphate kinase 2
538782	C7H5orf30	chromosome 7 C5orf30 homolog
531725	SLC25A46	solute carrier family 25 member 46
503575	ARHGEF12	Rho guanine nucleotide exchange factor 12
541256	SOX7	SRY-box 7
523321	TOPORS	TOP1 binding arginine/serine rich protein
782907	MTAP	methylthioadenosine phosphorylase
767834	KLHL9	kelch like family member 9
282011	PSIP1	PC4 and SFRS1 interacting protein 1
536863	MPDZ	multiple PDZ domain crumbs cell polarity complex component
613759	UHRF2	ubiquitin like with PHD and ring finger domains 2
507054	IL33	interleukin 33
784830	PTAR1	protein prenyltransferase alpha subunit repeat containing 1
508938	SMC5	structural maintenance of chromosomes 5
515491	CEMIP2	cell migration inducing hyaluronidase 2
327662	ANXA1	annexin A1
533577	C8H9orf40	chromosome 8 C9orf40 homolog
510456	NMRK1	nicotinamide riboside kinase 1
538565	GLIPR2	GLI pathogenesis related 2
281078	CLTA	clathrin light chain A
532877	RNF38	ring finger protein 38
615897	TOMM5	translocase of outer mitochondrial membrane 5
780784	TMOD1	tropomodulin 1
508488	GALNT12	polypeptide N-acetylgalactosaminyltransferase 12
526233	EGR3	early growth response 3
528862	DNAJA1	DnaJ heat shock protein family (Hsp40) member A1
540842	SMU1	SMU1, DNA replication regulator and spliceosomal factor
281781	B4GALT1	beta-1,4-galactosyltransferase 1
539781	CHMP5	charged multivesicular body protein 5
767897	C8H9orf64	chromosome 8 C9orf64 homolog
614063	RMI1	RecQ mediated genome instability 1
506175	NAA35	N(alpha)-acetyltransferase 35, NatC auxiliary subunit
514652	ISCA1	iron-sulfur cluster assembly 1
540823	ZNF367	zinc finger protein 367
509885	IARS	isoleucyl-tRNA synthetase
767872	NOL8	nucleolar protein 8
614165	SPTLC1	serine palmitoyltransferase long chain base subunit 1
506097	NFIL3	nuclear factor, interleukin 3 regulated
767985	CKS2	CDC28 protein kinase regulatory subunit 2
528919	FBXW12	F-box and WD repeat domain containing 12
100139803	TMEFF1	transmembrane protein with EGF like and two follistatin like domains 1
514753	MRPL50	mitochondrial ribosomal protein L50
513326	RNF20	ring finger protein 20
505465	ELP1	elongator complex protein 1
515749	CTNNAL1	catenin alpha like 1
513177	PTGR1	prostaglandin reductase 1
104968451	PTBP3	polypyrimidine tract binding protein 3
404131	HSDL2	hydroxysteroid dehydrogenase like 2
616784	INIP	INTS3 and NABP interacting protein
510678	POLE3	DNA polymerase epsilon 3, accessory subunit
615764	ADI1	acireductone dioxygenase 1
282220	EEF1A1	eukaryotic translation elongation factor 1 alpha 1
327688	COX7A2	cytochrome c oxidase subunit 7A2
514193	FILIP1	filamin A interacting protein 1
515652	HMGN3	high mobility group nucleosomal binding domain 3
282150	BCKDHB	branched chain keto acid dehydrogenase E1 subunit beta
540358	TPBG	trophoblast glycoprotein
505648	PGM3	phosphoglucomutase 3
100140348	KIAA0408	KIAA0408
538619	HEY2	hes related family bHLH transcription factor with YRPW motif 2
539993	SERINC1	serine incorporator 1
100298760	DCBLD1	discoidin, CUB and LCCL domain containing 1
538541	TSPYL1	TSPY like 1
100125914	NT5DC1	5'-nucleotidase domain containing 1
784866	LOC784866	uncharacterized LOC784866
517422	REV3L	REV3 like, DNA directed polymerase zeta catalytic subunit
518472	GTF3C6	general transcription factor IIIC subunit 6
541040	SEC63	SEC63 homolog, protein translocation regulator
532686	ATG5	autophagy related 5
527565	HACE1	HECT domain and ankyrin repeat containing E3 ubiquitin protein ligase 1
540972	USP45	ubiquitin specific peptidase 45
516065	ANKRD6	ankyrin repeat domain 6
507736	PNRC1	proline rich nuclear receptor coactivator 1
541264	ZNF292	zinc finger protein 292
517044	TBX18	T-box 18
613606	AKAP7	A-kinase anchoring protein 7
513610	MED23	mediator complex subunit 23
281103	CTGF	connective tissue growth factor
326582	RPS12	ribosomal protein S12
613818	TBPL1	TATA-box binding protein like 1
528398	AHI1	Abelson helper integration site 1
534254	MTFR2	mitochondrial fission regulator 2
521378	CITED2	Cbp/p300 interacting transactivator with Glu/Asp rich carboxy-terminal domain 2
534326	ADGRG6	adhesion G protein-coupled receptor G6
615418	ADAT2	adenosine deaminase, tRNA specific 2
515730	PEX3	peroxisomal biogenesis factor 3
540203	TAB2	TGF-beta activated kinase 1 (MAP3K7) binding protein 2
506714	GINM1	glycoprotein integral membrane 1
506715	KATNA1	katanin catalytic subunit A1
613854	PCMT1	protein-L-isoaspartate (D-aspartate) O-methyltransferase
540698	ARMT1	acidic residue methyltransferase 1
782134	MYCT1	MYC target 1
100298738	SCAF8	SR-related CTD associated factor 8
512043	TCP1	t-complex 1
524821	SFT2D1	SFT2 domain containing 1
338092	THBS2	thrombospondin 2
514960	SRP19	signal recognition particle 19
533233	APC	APC, WNT signaling pathway regulator
541024	YTHDC2	YTH domain containing 2
100125926	TMED7	transmembrane p24 trafficking protein 7
529231	THOC3	THO complex 3
782825	GCNT4	glucosaminyl (N-acetyl) transferase 4, core 2
286797	COL4A3BP	collagen type IV alpha 3 binding protein
526585	F2R	coagulation factor II thrombin receptor
511650	AGGF1	angiogenic factor with G-patch and FHA domains 1
616825	STYX	serine/threonine/tyrosine interacting protein
518637	PSMC6	proteasome 26S subunit, ATPase 6
100138870	CLPX	caseinolytic mitochondrial matrix peptidase chaperone subunit
536604	DPP8	dipeptidyl peptidase 8
100125237	HACD3	3-hydroxyacyl-CoA dehydratase 3
534708	RAB11A	RAB11A, member RAS oncogene family
506176	TIPIN	TIMELESS interacting protein, transcript variant 3
534811	ZWILCH	zwilch kinetochore protein
518158	ADPGK	ADP dependent glucokinase
540039	NPTN	neuroplastin
286796	NEDD8	neural precursor cell expressed, developmentally down-regulated 8
767601	BCL2L2	BCL2 like 2
534640	PSMB5	proteasome subunit beta 5
520335	OXA1L	OXA1L, mitochondrial inner membrane protein
505828	PARP2	poly(ADP-ribose) polymerase 2
513829	EIF2AK4	eukaryotic translation initiation factor 2 alpha kinase 4
616028	NUSAP1	nucleolar and spindle associated protein 1
541232	NDUFAF1	NADH:ubiquinone oxidoreductase complex assembly factor 1
788468	ZNF106	zinc finger protein 106
522423	SNAP23	synaptosome associated protein 23
522464	UBR1	ubiquitin protein ligase E3 component n-recognin 1
534465	DNAAF2	dynein axonemal assembly factor 2
535436	KLHDC2	kelch domain containing 2
514230	L2HGDH	L-2-hydroxyglutarate dehydrogenase
516557	SAV1	salvador family WW domain containing protein 1
513083	RTRAF	RNA transcription, translation and transport factor
281419	PPIB	peptidylprolyl isomerase B
529395	USP3	ubiquitin specific peptidase 3
783566	VPS13C	vacuolar protein sorting 13 homolog C
541255	ICE2	interactor of little elongation complex ELL subunit 2
516077	BNIP2	BCL2 interacting protein 2
282132	ADAM10	ADAM metallopeptidase domain 10
100125877	POLR2M	RNA polymerase II subunit M
540856	PRTG	protogenin
616044	PIGB	phosphatidylinositol glycan anchor biosynthesis class B
783948	RSL24D1	ribosomal L24 domain containing 1
507524	LEO1	LEO1 homolog, Paf1/RNA polymerase II complex component
514642	TRPM7	transient receptor potential cation channel subfamily M member 7
520313	GABPB1	GA binding protein transcription factor subunit beta 1
101907531	COPS2	COP9 signalosome subunit 2
524920	MYEF2	myelin expression factor 2
414732	GATM	glycine amidinotransferase
616981	FERMT2	fermitin family member 2
534344	CGRRF1	cell growth regulator with ring finger domain 1
540411	MAPK1IP1L	mitogen-activated protein kinase 1 interacting protein 1 like
509161	DLGAP5	DLG associated protein 5
537619	KTN1	kinectin 1
614796	TMEM260	transmembrane protein 260
511083	ACTR10	actin related protein 10 homolog
521073	TIMM9	translocase of inner mitochondrial membrane 9
538778	DACT1	dishevelled binding antagonist of beta catenin 1
107132870	LOC107132870	uncharacterized LOC107132870
509181	JKAMP	JNK1/MAPK8 associated membrane protein
281994	PPM1A	protein phosphatase, Mg2+/Mn2+ dependent 1A, transcript variant 1
540504	SYNE2	spectrin repeat containing nuclear envelope protein 2
528109	MPP5	membrane palmitoylated protein 5
515306	PIGH	phosphatidylinositol glycan anchor biosynthesis class H, transcript variant 2
524770	ACTN1	actinin alpha 1
525107	SYNJ2BP	synaptojanin 2 binding protein
514244	PCNX1	pecanex homolog 1
512187	NUMB	NUMB, endocytic adaptor protein
506263	PTGR2	prostaglandin reductase 2
507530	ZNF410	zinc finger protein 410
540849	YLPM1	YLP motif containing 1
507844	ACYP1	acylphosphatase 1
529761	TMED10	transmembrane p24 trafficking protein 10
112448582	LOC112448582	WD repeat-containing protein 36-like
615652	TTC8	tetratricopeptide repeat domain 8
540780	CASC4	cancer susceptibility 4
539052	EIF3J	eukaryotic translation initiation factor 3 subunit J
506237	ZC3H6	zinc finger CCCH-type containing 6
506983	ZC3H8	zinc finger CCCH-type containing 8
617988	TMEM87B	transmembrane protein 87B
526028	SEMA4C	semaphorin 4C
539143	TXNDC9	thioredoxin domain containing 9
514033	PDCL3	phosducin like 3
515640	IL1R1	interleukin 1 receptor type 1
613730	POLE4	DNA polymerase epsilon 4, accessory subunit
788926	HK2	hexokinase 2
616997	FAM136A	family with sequence similarity 136 member A
534211	BIRC6	baculoviral IAP repeat containing 6
537010	STRN	striatin
347700	EIF2AK2	eukaryotic translation initiation factor 2 alpha kinase 2
507575	CEBPZ	CCAAT enhancer binding protein zeta
504290	NDUFAF7	NADH:ubiquinone oxidoreductase complex assembly factor 7
100140212	ATL2	atlastin GTPase 2
507066	SRSF7	serine and arginine rich splicing factor 7
507624	MAP4K3	mitogen-activated protein kinase kinase kinase kinase 3
540225	COX7A2L	cytochrome c oxidase subunit 7A2 like
281995	PPM1B	protein phosphatase, Mg2+/Mn2+ dependent 1B
100139988	RHOQ	ras homolog family member Q
616647	MCFD2	multiple coagulation factor deficiency 2
781454	ERLEC1	endoplasmic reticulum lectin 1
359718	RTN4	reticulon 4
286839	RPS27A	ribosomal protein S27a
526913	PRORSD1	prdX-deacylase domain-containing protein 1
540337	PEX13	peroxisomal biogenesis factor 13
538151	KIAA1841	KIAA1841 ortholog
521363	GCFC2	GC-rich sequence DNA-binding factor 2
613376	RPIA	ribose 5-phosphate isomerase A
516731	RMND5A	required for meiotic nuclear division 5 homolog A
511639	RNF103	ring finger protein 103
507722	CHMP3	charged multivesicular body protein 3
281190	GGCX	gamma-glutamyl carboxylase
527403	MAT2A	methionine adenosyltransferase 2A
613336	CCT4	chaperonin containing TCP1 subunit 4
100300164	EHBP1	EH domain binding protein 1
535182	MDH1	malate dehydrogenase 1, transcript variant 2
281565	UGP2	UDP-glucose pyrophosphorylase 2
783762	VPS54	VPS54, GARP complex subunit
540837	AFTPH	aftiphilin
540684	CEP68	centrosomal protein 68
539339	RAB1A	RAB1A, member RAS oncogene family
360193	PNO1	partner of NOB1 homolog
281625	ANXA4	annexin A4
790677	SNRNP27	small nuclear ribonucleoprotein U4/U6.U5 subunit 27
538533	TIA1	TIA1 cytotoxic granule associated RNA binding protein
538829	PPP1CB	protein phosphatase 1 catalytic subunit beta
533732	SLC4A1AP	solute carrier family 4 member 1 adaptor protein
782407	CCDC121	coiled-coil domain containing 121
281810	HADHA	hydroxyacyl-CoA dehydrogenase trifunctional multienzyme complex subunit alpha
783373	RAB10	RAB10, member RAS oncogene family
100140419	ASXL2	additional sex combs like 2, transcriptional regulator
517590	EFR3B	EFR3 homolog B
508876	SF3B6	splicing factor 3b subunit 6
540170	PUM2	pumilio RNA binding family member 2
404135	LAPTM4A	lysosomal protein transmembrane 4 alpha
100337107	WDR35	WD repeat domain 35
282124	VSNL1	visinin like 1
613927	PDIA6	protein disulfide isomerase family A member 6
281365	ODC1	ornithine decarboxylase 1
768311	YWHAQ	tyrosine 3-monooxygenase/tryptophan 5-monooxygenase activation protein theta
536267	KIDINS220	kinase D interacting substrate 220
515816	NEK6	NIMA related kinase 6
511207	PSMB7	proteasome subunit beta 7
616324	SWI5	SWI5 homologous recombination repair protein
538444	SET	SET nuclear proto-oncogene
540351	ZER1	zyg-11 related cell cycle regulator
512902	CRAT	carnitine O-acetyltransferase
541080	FUBP3	far upstream element binding protein 3
617493	AIF1L	allograft inflammatory factor 1 like
107132967	LOC107132967	uncharacterized LOC107132967
526045	SURF4	surfeit 4
515509	SUGT1	SGT1 homolog, MIS12 kinetochore complex assembly cochaperone
505251	ELF1	E74 like ETS transcription factor 1
537533	DGKH	diacylglycerol kinase eta
537649	LACC1	laccase domain containing 1
510359	TSC22D1	TSC22 domain family member 1
532698	GPALPP1	GPALPP motifs containing 1
532845	COG3	component of oligomeric golgi complex 3
511090	SUCLA2	succinate-CoA ligase ADP-forming beta subunit
506625	NHLRC3	NHL repeat containing 3
281960	POSTN	periostin
534027	SPART	spartin
515602	RFC3	replication factor C subunit 3
616069	N4BP2L1	NEDD4 binding protein 2 like 1
519743	PAN3	poly(A) specific ribonuclease subunit PAN3
526424	LNX2	ligand of numb-protein X 2
509987	MTIF3	mitochondrial translational initiation factor 3
614694	NUP58	nucleoporin 58
540589	MTMR6	myotubularin related protein 6
615659	ZDHHC20	zinc finger DHHC-type containing 20
536389	ZMYM5	zinc finger, MYM-type 5
615784	MZT1	mitotic spindle organizing protein 1
529186	CLN5	CLN5, intracellular trafficking protein
540712	FBXL3	F-box and leucine rich repeat protein 3
538956	SLAIN1	SLAIN motif family member 1
514455	TM9SF2	transmembrane 9 superfamily member 2
614302	PCCA	propionyl-CoA carboxylase subunit alpha
613895	TEX30	testis expressed 30
514810	KDELC1	KDEL motif containing 1
540543	ARGLU1	arginine and glutamate rich 1
513848	ABHD13	abhydrolase domain containing 13
526529	TUBGCP3	tubulin gamma complex associated protein 3
509611	TMCO3	transmembrane and coiled-coil domains 3
529442	UPF3A	UPF3A, regulator of nonsense mediated mRNA decay
513420	BTBD3	BTB domain containing 3
533375	ESF1	ESF1 nucleolar pre-rRNA processing protein homolog
767873	SNRPB2	small nuclear ribonucleoprotein polypeptide B2
327668	ATP5F1C	ATP synthase F1 subunit gamma
613711	CCNY	cyclin Y
519864	MLLT10	MLLT10, histone lysine methyltransferase DOT1L cofactor
281400	PHYH	phytanoyl-CoA 2-hydroxylase
532597	WAC	WW domain containing adaptor with coiled-coil
511160	RAB18	RAB18, member RAS oncogene family
514423	SNX5	sorting nexin 5
517417	XRN2	5'-3' exoribonuclease 2
535740	APMAP	adipocyte plasma membrane associated protein
505884	KLF6	Kruppel like factor 6
506325	ZMYND11	zinc finger MYND-type containing 11
281427	PRNP	prion protein, transcript variant 1
523627	ADAM33	ADAM metallopeptidase domain 33
505807	PCMTD2	protein-L-isoaspartate (D-aspartate) O-methyltransferase domain containing 2
527488	SNTA1	syntrophin alpha 1
525059	GSS	glutathione synthetase
286811	EIF6	eukaryotic translation initiation factor 6
618530	ROMO1	reactive oxygen species modulator 1
508722	RBM39	RNA binding motif protein 39
533351	AAR2	AAR2 splicing factor homolog
512377	RAB5IF	RAB5 interacting factor
524870	RBL1	RB transcriptional corepressor like 1
787482	MANBAL	mannosidase beta like
508561	FAM83D	family with sequence similarity 83 member D
518159	FITM2	fat storage inducing transmembrane protein 2
511861	SERINC3	serine incorporator 3
286863	YWHAB	tyrosine 3-monooxygenase/tryptophan 5-monooxygenase activation protein beta
509864	PABPC1L	poly(A) binding protein cytoplasmic 1 like
518622	CSE1L	chromosome segregation 1 like
533757	ADNP	activity dependent neuroprotector homeobox
534097	DPM1	dolichyl-phosphate mannosyltransferase subunit 1, catalytic
539728	MOCS3	molybdenum cofactor synthesis 3
535056	RPL8	ribosomal protein L8
512824	PUF60	poly(U) binding splicing factor 60, transcript variant 1
540256	ZNF623	zinc finger protein 623
615095	KHDRBS3	KH RNA binding domain containing, signal transduction associated 3
511990	PHF20L1	PHD finger protein 20 like 1
535125	EFR3A	EFR3 homolog A
327660	NDUFB9	NADH:ubiquinone oxidoreductase subunit B9
788471	RNF139	ring finger protein 139
404121	DERL1	derlin 1
534013	TMEM68	transmembrane protein 68
519708	YTHDF3	YTH N6-methyladenosine RNA binding protein 3
535449	MTFR1	mitochondrial fission regulator 1
100847363	LOC100847363	uncharacterized LOC100847363
281022	ARFGEF1	ADP ribosylation factor guanine nucleotide exchange factor 1
535021	LACTB2	lactamase beta 2
519474	TERF1	telomeric repeat binding factor 1
100125233	STAU2	staufen double-stranded RNA binding protein 2
540859	ELOC	elongin C, transcript variant 1
613524	PKIA	cAMP-dependent protein kinase inhibitor alpha, transcript variant 1
535290	MRPS28	mitochondrial ribosomal protein S28
540966	RAD21	RAD21 cohesin complex component
528425	NUDCD1	NudC domain containing 1
784747	ZFPM2	zinc finger protein, FOG family member 2
532835	AZIN1	antizyme inhibitor 1
540195	RNF19A	ring finger protein 19A, RBR E3 ubiquitin protein ligase
513031	RPL30	ribosomal protein L30
531435	DPY19L4	dpy-19 like 4
506017	RBM12B	RNA binding motif protein 12B
509952	DECR1	2,4-dienoyl-CoA reductase 1
539427	E2F5	E2F transcription factor 5
781912	TAF2	TATA-box binding protein associated factor 2
617927	SNTB1	syntrophin beta 1
525093	MRE11	MRE11 homolog, double strand break repair nuclease
100300021	TMEM123	transmembrane protein 123
539314	BIRC2	baculoviral IAP repeat containing 2
508009	ARHGAP42	Rho GTPase activating protein 42
536810	MTMR2	myotubularin related protein 2
353245	CEP57	centrosomal protein 57
533008	SLC35F2	solute carrier family 35 member F2
511082	ACAT1	acetyl-CoA acetyltransferase 1
526583	NPAT	nuclear protein, coactivator of histone transcription
281481	SDHD	succinate dehydrogenase complex subunit D
513463	TAGLN	transgelin
515696	ATP5MG	ATP synthase membrane subunit g
537790	PIK3C2A	phosphatidylinositol-4-phosphate 3-kinase catalytic subunit type 2 alpha
515503	PSMA1	proteasome subunit alpha 1
535533	COPB1	coatomer protein complex subunit beta 1
519269	RRAS2	RAS related 2
505888	BTBD10	BTB domain containing 10
536560	TEAD1	TEA domain transcription factor 1
615430	PARVA	parvin alpha
286870	EIF4G2	eukaryotic translation initiation factor 4 gamma 2
533720	SWAP70	switching B cell complex subunit SWAP70
513707	IPO7	importin 7
513793	EIF3F	eukaryotic translation initiation factor 3 subunit F
280813	HBB	hemoglobin, beta
538657	TRIM68	tripartite motif containing 68
539601	FCHSD2	FCH and double SH3 domains 2
616537	RAB6A	RAB6A, member RAS oncogene family
535390	PPME1	protein phosphatase methylesterase 1
326588	RPS3	ribosomal protein S3
508969	THAP12	THAP domain containing 12
104974273	GVQW3	GVQW motif containing 3
281880	KCNA4	potassium voltage-gated channel subfamily A member 4
617161	IMMP1L	inner mitochondrial membrane peptidase subunit 1
505574	CD59	CD59 molecule (CD59 blood group)
534287	FBXO3	F-box protein 3
535571	CAPRIN1	cell cycle associated protein 1
531682	CAT	catalase
510280	COMMD9	COMM domain containing 9
789567	HSD17B12	hydroxysteroid 17-beta dehydrogenase 12
614890	PTPMT1	protein tyrosine phosphatase, mitochondrial 1
337927	MTCH2	mitochondrial carrier 2, transcript variant 1
100336530	FNBP4	formin binding protein 4
540111	NUP160	nucleoporin 160
538754	PPP1R15B	protein phosphatase 1 regulatory subunit 15B
100848920	RGS2	regulator of G protein signaling 2
505221	KCTD3	potassium channel tetramerization domain containing 3
540878	GPATCH2	G-patch domain containing 2
533057	IARS2	isoleucyl-tRNA synthetase 2, mitochondrial
508353	AIDA	axin interactor, dorsalization associated
522319	BROX	BRO1 domain and CAAX motif containing
767999	WDR26	WD repeat domain 26
783375	ACBD3	acyl-CoA binding domain containing 3
534587	LIN9	lin-9 DREAM MuvB core complex component
286764	PARP1	poly(ADP-ribose) polymerase 1
507289	SCCPDH	saccharopine dehydrogenase (putative)
516874	TFB2M	transcription factor B2, mitochondrial
616050	SMYD3	SET and MYND domain containing 3
538793	ZBTB18	zinc finger and BTB domain containing 18
532860	SLC19A2	solute carrier family 19 member 2
614920	GORAB	golgin, RAB6 interacting
616923	VAMP4	vesicle associated membrane protein 4
505819	MASP2	mannan binding lectin serine peptidase 2
514447	CLSTN1	calsyntenin 1
533794	SLC25A33	solute carrier family 25 member 33
281141	ENO1	enolase 1
516303	ERRFI1	ERBB receptor feedback inhibitor 1
785182	CEP104	centrosomal protein 104
617001	FAM213B	family with sequence similarity 213 member B
515551	LOC515551	protein DDI1 homolog 2
789222	PRDM2	PR/SET domain 2
100336754	RC3H1	ring finger and CCCH-type domains 1
540692	RASAL2	RAS protein activator like 2
789713	RALGPS2	Ral GEF with PH domain and SH3 binding motif 2
519058	EDEM3	ER degradation enhancing alpha-mannosidase like protein 3
540090	RNF2	ring finger protein 2
515324	PROX1	prospero homeobox 1
506867	NSL1	NSL1, MIS12 kinetochore complex component
616392	TMEM206	transmembrane protein 206
523998	NEK2	NIMA related kinase 2
532635	RCOR3	REST corepressor 3
614583	SERTAD4	SERTA domain containing 4
538902	ZBTB41	zinc finger and BTB domain containing 41
781355	NEK7	NIMA related kinase 7
768068	KLHL12	kelch like family member 12
533936	KLHL2	kelch like family member 2
538617	TRIM2	tripartite motif containing 2
507386	ARFIP1	ADP ribosylation factor interacting protein 1
510523	TMEM154	transmembrane protein 154
540488	SMAD1	SMAD family member 1
537503	SMARCA5	SWI/SNF related, matrix associated, actin dependent regulator of chromatin, subfamily a, member 5
534262	USP38	ubiquitin specific peptidase 38
533230	ZNF330	zinc finger protein 330
504256	CLGN	calmegin
504257	SCOC	short coiled-coil protein
536676	NAA15	N(alpha)-acetyltransferase 15, NatA auxiliary subunit
282289	NDUFC1	NADH:ubiquinone oxidoreductase subunit C1
513234	MGARP	mitochondria localized glutamic acid rich protein
540641	NOCT	nocturnin
527956	ANKRD50	ankyrin repeat domain 50
507095	SPRY1	sprouty RTK signaling antagonist 1
100126047	NUDT6	nudix hydrolase 6
616804	CTSO	cathepsin O
540457	RAN	RAN, member RAS oncogene family
538558	BRI3BP	BRI3 binding protein
540318	ZNF664	zinc finger protein 664
511896	GTF2H3	general transcription factor IIH subunit 3
533228	RILPL2	Rab interacting lysosomal protein like 2
540582	SBNO1	strawberry notch homolog 1
507595	C17H12orf65	chromosome 17 C12orf65 homolog
530962	MPHOSPH9	M-phase phosphoprotein 9
614238	DENR	density regulated re-initiation and release factor
532701	RSRC2	arginine and serine rich coiled-coil 2
510197	VPS33A	VPS33A, CORVET/HOPS core subunit
493999	DIABLO	diablo IAP-binding mitochondrial protein
519602	IFT81	intraflagellar transport 81
513840	VPS29	VPS29, retromer complex component
510513	TCTN1	tectonic family member 1
282318	PPP1CC	protein phosphatase 1 catalytic subunit gamma
505519	MYL2	myosin light chain 2
518844	BRAP	BRCA1 associated protein
513508	LOC513508	acyl-CoA dehydrogenase family member 10
508389	RFC5	replication factor C subunit 5
517336	MED13L	mediator complex subunit 13 like
613372	NAA25	N(alpha)-acetyltransferase 25, NatB auxiliary subunit
286868	RPLP0	ribosomal protein lateral stalk subunit P0
282199	COX6A1	cytochrome c oxidase subunit VIa polypeptide 1
533208	COQ5	coenzyme Q5, methyltransferase
511381	UNG	uracil DNA glycosylase
514789	ISCU	iron-sulfur cluster assembly enzyme
615668	CCDC117	coiled-coil domain containing 117, transcript variant 2
541236	XBP1	X-box binding protein 1, transcript variant 2
287020	UQCRFS1	ubiquinol-cytochrome c reductase, Rieske iron-sulfur polypeptide 1
286876	CFDP2	craniofacial development protein 2
514131	BCNT2	bucentaur-2
790244	TMEM170A	transmembrane protein 170A
282531	GABARAPL2	GABA type A receptor associated protein like 2
509625	TERF2IP	TERF2 interacting protein
513551	CENPN	centromere protein N
614002	C18H16orf46	chromosome 18 C16orf46 homolog
512508	MPHOSPH6	M-phase phosphoprotein 6
281090	COX4I1	cytochrome c oxidase subunit 4I1
523367	SHCBP1	SHC binding and spindle associated 1
521864	VPS35	VPS35, retromer complex component
526379	MYLK3	myosin light chain kinase 3
618400	GPT2	glutamic--pyruvic transaminase 2
360006	DNAJA2	DnaJ heat shock protein family (Hsp40) member A2
511783	PHKB	phosphorylase kinase regulatory subunit beta
539353	HEATR3	HEAT repeat containing 3
526153	BRD7	bromodomain containing 7
539135	TOX3	TOX high mobility group box family member 3
539275	CHD9	chromodomain helicase DNA binding protein 9
533294	RBL2	RB transcriptional corepressor like 2
618622	FTO	FTO, alpha-ketoglutarate dependent dioxygenase
533611	BBS2	Bardet-Biedl syndrome 2
518859	NUDT21	nudix hydrolase 21
538571	RSPRY1	ring finger and SPRY domain containing 1
613462	ARL2BP	ADP ribosylation factor like GTPase 2 binding protein
445424	CFAP20	cilia and flagella associated protein 20
414735	CDH5	cadherin 5
539845	THAP11	THAP domain containing 11
286824	HAS3	hyaluronan synthase 3
515119	URI1	URI1, prefoldin like chaperone
785361	NUDT19	nudix hydrolase 19
280808	GPI	glucose-6-phosphate isomerase
507005	UBA2	ubiquitin like modifier activating enzyme 2
532421	ZNF567	zinc finger protein 567
101907389	ZNF793	zinc finger protein 793
515326	EIF3K	eukaryotic translation initiation factor 3 subunit K
506297	RPS16	ribosomal protein S16
615269	EID2	EP300 interacting inhibitor of differentiation 2
512653	RABAC1	Rab acceptor 1
524111	ZNF227	zinc finger protein 227
538686	ZNF112	zinc finger protein 112
615637	ERCC1	ERCC excision repair 1, endonuclease non-catalytic subunit
514902	VASP	vasodilator stimulated phosphoprotein
539701	FKRP	fukutin related protein
508953	TMEM160	transmembrane protein 160
338062	FCGRT	Fc fragment of IgG receptor and transporter
101902926	LOC101902926	zinc finger protein 665-like
528332	LOC528332	cationic amino acid transporter 3
528802	LOC528802	zinc finger protein 501
100298980	ZNF550	zinc finger protein 550
107131471	LOC107131471	gastrula zinc finger protein XlCGF26.1-like
616329	ZNF606	zinc finger protein 606
506229	RPS5	ribosomal protein S5
513303	TOM1L1	target of myb1 like 1 membrane trafficking protein
515228	MRPS23	mitochondrial ribosomal protein S23
616180	YPEL2	yippee like 2
281080	CLTC	clathrin heavy chain
783256	BRIP1	BRCA1 interacting protein C-terminal helicase 1
514005	PPM1D	protein phosphatase, Mg2+/Mn2+ dependent 1D
505177	ZNF207	zinc finger protein 207
100138565	KSR1	kinase suppressor of ras 1
781847	NUFIP2	NUFIP2, FMR1 interacting protein 2
539841	NSRP1	nuclear speckle splicing regulatory protein 1
512334	GLOD4	glyoxalase domain containing 4
512841	CRK	CRK proto-oncogene, adaptor protein
514852	TAX1BP3	Tax1 binding protein 3
613551	EMC6	ER membrane protein complex subunit 6
613676	UBE2G1	ubiquitin conjugating enzyme E2 G1
504786	NUP88	nucleoporin 88
512976	ELP5	elongator acetyltransferase complex subunit 5
100138267	SENP3	SUMO specific peptidase 3
504958	EIF4A1	eukaryotic translation initiation factor 4A1
507171	CYB5D1	cytochrome b5 domain containing 1
513550	TVP23B	trans-golgi network vesicle protein 23 homolog B
616966	MED9	mediator complex subunit 9
511415	MBTD1	mbt domain containing 1
615447	NME2	non-metastatic cells 2, protein (NM23B) expressed in
404189	NME1	non-metastatic cells 1, protein (NM23A) expressed in
540689	SPAG9	sperm associated antigen 9
522429	ANKRD40	ankyrin repeat domain 40
541308	SGCA	sarcoglycan alpha
281942	CALCOCO2	calcium binding and coiled-coil domain 2
511479	MRPL45	mitochondrial ribosomal protein L45
520734	MED1	mediator complex subunit 1
615368	ORMDL3	ORMDL sphingolipid biosynthesis regulator 3
511135	ACLY	ATP citrate lyase
100336082	AOC2	amine oxidase, copper containing 2
404137	RPL27	ribosomal protein L27
353120	BRCA1	BRCA1, DNA repair associated
614388	TMUB2	transmembrane and ubiquitin like domain containing 2
513649	CCDC43	coiled-coil domain containing 43
504201	MYL4	myosin light chain 4
540167	CCDC47	coiled-coil domain containing 47
282303	PECAM1	platelet and endothelial cell adhesion molecule 1
533700	DDX5	DEAD-box helicase 5
513592	KPNA2	karyopherin subunit alpha 2
538204	PSMD12	proteasome 26S subunit, non-ATPase 12
537706	ALYREF	Aly/REF export factor
281373	P4HB	prolyl 4-hydroxylase subunit beta
507491	SLC26A11	solute carrier family 26 member 11
508312	SRSF2	serine and arginine rich splicing factor 2
789409	PRPSAP1	phosphoribosyl pyrophosphate synthetase associated protein 1
286807	SUMO2	small ubiquitin-like modifier 2
281883	KCNJ2	potassium voltage-gated channel subfamily J member 2
505611	GNA13	G protein subunit alpha 13
539501	HELZ	helicase with zinc finger
616293	ERGIC1	endoplasmic reticulum-golgi intermediate compartment 1
338075	ATP6V0E1	ATPase H+ transporting V0 subunit e1
522309	NSA2	NSA2 ribosome biogenesis homolog (S. cerevisiae)
527467	GFM2	G elongation factor mitochondrial 2
617091	ENC1	ectodermal-neural cortex 1
526343	UTP15	UTP15, small subunit processome component
281031	BTF3	basic transcription factor 3
519320	BDP1	B double prime 1, subunit of RNA polymerase III transcription initiation factor IIIB
281492	SMN2	survival of motor neuron 2, centromeric
613835	MRPS36	mitochondrial ribosomal protein S36
327679	CCNB1	cyclin B1
506404	CENPK	centromere protein K
768014	KIF2A	kinesin family member 2A
614096	ELOVL7	ELOVL fatty acid elongase 7
613751	GPBP1	GC-rich promoter binding protein 1
520256	MTREX	Mtr4 exosome RNA helicase
512470	DHX29	DExH-box helicase 29
530348	LOC530348	chondroitin sulfate proteoglycan 4
327680	NDUFS4	NADH:ubiquinone oxidoreductase subunit S4
507986	MOCS2	molybdenum cofactor synthesis 2
510246	PAIP1	poly(A) binding protein interacting protein 1
282066	SELENOP	selenoprotein P
112443004	LOC112443004	uncharacterized LOC112443004
534852	FBXO4	F-box protein 4
540404	PRKAA1	protein kinase AMP-activated catalytic subunit alpha 1
539504	LIFR	LIF receptor alpha
506968	NADK2	NAD kinase 2, mitochondrial
519018	SKP2	S-phase kinase associated protein 2
281358	NPR3	natriuretic peptide receptor 3
538494	ZFR	zinc finger RNA binding protein
541159	MTMR12	myotubularin related protein 12
513617	ZNF622	zinc finger protein 622
614276	MED10	mediator complex subunit 10
508115	NGRN	neugrin, neurite outgrowth associated, transcript variant 1
282078	SEC11A	SEC11 homolog A, signal peptidase complex subunit
101902705	LOC101902705	uncharacterized LOC101902705
525916	BTBD1	BTB domain containing 1
614390	MORF4L1	mortality factor 4 like 1
514610	MESD	mesoderm development LRP chaperone
514762	APBA2	amyloid beta precursor protein binding family A member 2
407102	TJP1	tight junction protein 1
282446	IDH3A	isocitrate dehydrogenase 3 (NAD(+)) alpha
513208	WDR61	WD repeat domain 61
510423	PSMA4	proteasome subunit alpha 4
521892	ETFA	electron transfer flavoprotein subunit alpha
512717	RCN2	reticulocalbin 2
515588	SNUPN	snurportin 1
444878	COX5A	cytochrome c oxidase subunit 5A
281903	LOXL1	lysyl oxidase like 1
533270	PRKD1	protein kinase D1
508575	G2E3	G2/M-phase specific E3 ubiquitin protein ligase
516375	STRN3	striatin 3
532685	SNX6	sorting nexin 6
614017	SRP54	signal recognition particle 54
514432	BRMS1L	breast cancer metastasis-suppressor 1 like
510259	GEMIN2	gem nuclear organelle associated protein 2
515069	FKBP3	FK506 binding protein 3
107131629	SERINC4	serine incorporator 4
407220	PPP4R3A	protein phosphatase 4 regulatory subunit 3A
327689	CPSF2	cleavage and polyadenylation specific factor 2
768076	TMEM251	transmembrane protein 251
537521	PPP4R4	protein phosphatase 4 regulatory subunit 4
505935	GLRX5	glutaredoxin 5
519961	ATG2B	autophagy related 2B
516210	CKB	creatine kinase B
100336437	CEP170B	centrosomal protein 170B
514456	GPD1L	glycerol-3-phosphate dehydrogenase 1 like
510330	DYNC1LI1	dynein cytoplasmic 1 light intermediate chain 1
533406	PDCD6IP	programmed cell death 6 interacting protein
281898	RPSA	ribosomal protein SA
513481	EIF1B	eukaryotic translation initiation factor 1B
614905	SEC22C	SEC22 homolog C, vesicle trafficking protein
497030	POMGNT2	protein O-linked mannose N-acetylglucosaminyltransferase 2 (beta 1,4-)
540092	BRK1	BRICK1, SCAR/WAVE actin nucleating complex subunit
531866	TTLL3	tubulin tyrosine ligase-like family, member 3
511008	EDEM1	ER degradation enhancing alpha-mannosidase like protein 1
782069	GPR27	G protein-coupled receptor 27
616906	EIF4E3	eukaryotic translation initiation factor 4E family member 3
407219	MITF	melanogenesis associated transcription factor
537713	SUCLG2	succinate-CoA ligase GDP-forming beta subunit
538625	PSMD6	proteasome 26S subunit, non-ATPase 6
515208	RPP14	ribonuclease P/MRP subunit p14
537662	DENND6A	DENN domain containing 6A
783258	DCP1A	decapping mRNA 1A
509486	TNNC1	troponin C1, slow skeletal and cardiac type
540432	MANF	mesencephalic astrocyte derived neurotrophic factor
281439	DAG1	dystroglycan 1
338049	RHOA	ras homolog family member A
281209	GPX1	glutathione peroxidase 1
100139910	PRKAR2A	protein kinase cAMP-dependent type II regulatory subunit alpha
511484	RBSN	rabenosyn, RAB effector
404066	TMEM43	transmembrane protein 43
507939	RPN1	ribophorin I
506107	BAG2	BCL2 associated athanogene 2
768038	B3GALT4	beta-1,3-galactosyltransferase 4
514967	KCTD20	potassium channel tetramerization domain containing 20
540276	SRSF3	serine and arginine rich splicing factor 3
286873	RPS4Y1	ribosomal protein S4, Y-linked 1
781257	MTCH1	mitochondrial carrier 1
515933	RNF8	ring finger protein 8
540547	CCND3	cyclin D3
527153	UBR2	ubiquitin protein ligase E3 component n-recognin 2
767817	CDC5L	cell division cycle 5 like
533188	CD2AP	CD2 associated protein
280871	MUT	methylmalonyl-CoA mutase
533917	GSTA4	glutathione S-transferase alpha 4
511798	FBXO9	F-box protein 9
617293	ELOVL5	ELOVL fatty acid elongase 5
100139548	LOC100139548	helicase SKI2W
505554	NEU1	neuraminidase 1
407173	JSP.1	MHC Class I JSP.1
504846	PPP1R11	protein phosphatase 1 regulatory inhibitor subunit 11
537314	CARMIL1	capping protein regulator and myosin 1 linker 1
526377	GMNN	geminin, DNA replication inhibitor
508554	MRS2	MRS2, magnesium transporter
540945	DEK	DEK proto-oncogene
511644	TPMT	thiopurine S-methyltransferase
524220	RBM24	RNA binding motif protein 24
529312	SSR1	signal sequence receptor subunit 1
286854	SERPINB6	serpin peptidase inhibitor, clade B (ovalbumin), member 6
112443733	FOXC1	forkhead box C1
787471	DUSP22	dual specificity phosphatase 22
615146	SOCS6	suppressor of cytokine signaling 6
615687	TMX3	thioredoxin related transmembrane protein 3
504355	RPRD1A	regulation of nuclear pre-mRNA domain containing 1A
507330	GAREM1	GRB2 associated regulator of MAPK1 subtype 1
508151	DSG2	desmoglein 2
281128	DSC2	desmocollin 2
525909	CHST9	carbohydrate sulfotransferase 9
785911	ROCK1	Rho associated coiled-coil containing protein kinase 1
505106	USP14	ubiquitin specific peptidase 14
507631	TYMS	thymidylate synthetase
537894	SMCHD1	structural maintenance of chromosomes flexible hinge domain containing 1
615804	RAB12	RAB12, member RAS oncogene family
533993	PSMG2	proteasome assembly chaperone 2
506509	SEH1L	SEH1 like nucleoporin
282578	ATP5F1A	ATP synthase F1 subunit alpha
533403	PIAS2	protein inhibitor of activated STAT 2
516010	SMAD2	SMAD family member 2
535916	SMAD7	SMAD family member 7
511649	LMAN1	lectin, mannose binding 1
618598	C25H16orf91	chromosome 25 C16orf91 homolog
286867	RPS2	ribosomal protein S2
522886	PPL	periplakin
513552	TMEM186	transmembrane protein 186
782581	DEXI	Dexi homolog
777773	ARL6IP1	ADP ribosylation factor like GTPase 6 interacting protein 1
784639	TMEM159	transmembrane protein 159
787067	METTL9	methyltransferase like 9
513857	CD2BP2	CD2 cytoplasmic tail binding protein 2
539836	ZNF689	zinc finger protein 689
540981	FBXL19	F-box and leucine rich repeat protein 19
101905312	LOC101905312	zinc finger protein 436-like
509497	SUMF2	sulfatase modifying factor 2
506318	VKORC1L1	vitamin K epoxide reductase complex subunit 1 like 1
282335	RABGEF1	RAB guanine nucleotide exchange factor 1
511252	TMEM248	transmembrane protein 248
513237	SBDS	SBDS, ribosome maturation factor
511903	LAMTOR4	late endosomal/lysosomal adaptor, MAPK and MTOR activator 4
100140434	ZKSCAN1	zinc finger with KRAB and SCAN domains 1
615412	BAIAP2L1	BAI1 associated protein 2 like 1
511088	CCZ1	CCZ1 homolog, vacuolar protein trafficking and biogenesis associated
520979	AIMP2	aminoacyl tRNA synthetase complex interacting multifunctional protein 2
532721	USP42	ubiquitin specific peptidase 42
100847692	SUN1	Sad1 and UNC84 domain containing 1
535287	UBE2D1	ubiquitin conjugating enzyme E2 D1
533538	SGMS1	sphingomyelin synthase 1
506045	ATAD1	ATPase family, AAA domain containing 1
538785	STAMBPL1	STAM binding protein like 1
538469	SLC16A12	solute carrier family 16 member 12
528946	PCGF5	polycomb group ring finger 5
520752	HECTD2	HECT domain E3 ubiquitin protein ligase 2
539542	HHEX	hematopoietically expressed homeobox
507518	EXOC6	exocyst complex component 6
282480	SLC25A6	solute carrier family 25 member 6
617598	SLC35G1	solute carrier family 35 member G1
614675	PDLIM1	PDZ and LIM domain 1
404148	PGAM1	phosphoglycerate mutase 1
281206	GOT1	glutamic-oxaloacetic transaminase 1
613274	BORCS7	BLOC-1 related complex subunit 7
507739	PCGF6	polycomb group ring finger 6
535342	SLK	STE20 like kinase
505225	ADD3	adducin 3
506724	PDCD4	programmed cell death 4
780850	VTI1A	vesicle transport through interaction with t-SNAREs 1A
535781	CCDC186	coiled-coil domain containing 186
534801	GFRA1	GDNF family receptor alpha 1
100337346	CACUL1	CDK2 associated cullin domain 1
539889	INPP5F	inositol polyphosphate-5-phosphatase F
508557	SEC23IP	SEC23 interacting protein
525169	WDR11	WD repeat domain 11
533768	TACC2	transforming acidic coiled-coil containing protein 2
505323	OAT	ornithine aminotransferase
513044	ERICH1	glutamate rich 1
530414	AGPAT5	1-acylglycerol-3-phosphate O-acyltransferase 5
404141	ING2	inhibitor of growth family member 2
617788	UFSP2	UFM1 specific peptidase 2
538516	PDLIM3	PDZ and LIM domain 3
508055	CNOT7	CCR4-NOT transcription complex subunit 7
504489	LONRF1	LON peptidase N-terminal domain and ring finger 1
515461	SARAF	store-operated calcium entry associated regulatory factor
513751	DCTN6	dynactin subunit 6
510921	GTF2E2	general transcription factor IIE subunit 2
507906	TM2D2	TM2 domain containing 2
617379	RNF170	ring finger protein 170
533736	NGLY1	N-glycanase 1
532076	NR1D2	nuclear receptor subfamily 1 group D member 2
524528	NUP133	nucleoporin 133
616218	GALNT2	polypeptide N-acetylgalactosaminyltransferase 2
538800	GNPAT	glyceronephosphate O-acyltransferase
613555	DISC1	DISC1 scaffold protein
521103	NTPCR	nucleoside-triphosphatase, cancer-related
534612	ARID4B	AT-rich interaction domain 4B
613826	GPR137B	G protein-coupled receptor 137B
101905074	ZNF25	zinc finger protein 25
784893	ZNF248	zinc finger protein 248
506917	HNRNPF	heterogeneous nuclear ribonucleoprotein F
540918	FAM13C	family with sequence similarity 13 member C
540513	RHOBTB1	Rho related BTB domain containing 1
100297937	ADO	2-aminoethanethiol dioxygenase
768316	NRBF2	nuclear receptor binding factor 2
781067	JMJD1C	jumonji domain containing 1C
512704	REEP3	receptor accessory protein 3
613629	SIRT1	sirtuin 1
533336	HERC4	HECT and RLD domain containing E3 ubiquitin protein ligase 4
539779	RUFY2	RUN and FYVE domain containing 2
540969	DNA2	DNA replication helicase/nuclease 2
280817	HK1	hexokinase 1
510161	FAM241B	family with sequence similarity 241 member B
517171	SAR1A	secretion associated Ras related GTPase 1A
280701	PPA1	pyrophosphatase (inorganic) 1
510915	OIT3	oncoprotein induced transcript 3
535403	KAT6B	lysine acetyltransferase 6B
282120	VDAC2	voltage dependent anion channel 2
534049	FAM213A	family with sequence similarity 213 member A
534322	WAPL	WAPL cohesin release factor
281377	PARG	poly(ADP-ribose) glycohydrolase
100848535	ZNF239	zinc finger protein 239
616864	SLC36A4	solute carrier family 36 member 4
112441457	LOC112441457	density-regulated protein
504867	HIKESHI	Hikeshi, heat shock protein nuclear import factor
513579	PICALM	phosphatidylinositol binding clathrin assembly protein
506046	CCDC90B	coiled-coil domain containing 90B
522004	ANKRD42	ankyrin repeat domain 42
504824	NARS2	asparaginyl-tRNA synthetase 2, mitochondrial
539645	KCTD21	potassium channel tetramerization domain containing 21
338046	NDUFC2	NADH:ubiquinone oxidoreductase subunit C2
533729	PAK1	p21 (RAC1) activated kinase 1
523174	PRMT3	protein arginine methyltransferase 3
786629	E2F8	E2F transcription factor 8
507659	TSG101	tumor susceptibility 101
281274	LDHA	lactate dehydrogenase A
513510	GTF2H1	general transcription factor IIH subunit 1
510165	HPS5	HPS5, biogenesis of lysosomal organelles complex 2 subunit 2
540532	ZBTB44	zinc finger and BTB domain containing 44
514927	ADAMTS15	ADAM metallopeptidase with thrombospondin type 1 motif 15
767970	ASRGL1	asparaginase like 1
515452	UQCC3	ubiquinol-cytochrome c reductase complex assembly factor 3
359721	RTN3	reticulon 3
508359	MRPL49	mitochondrial ribosomal protein L49
511512	RBM14	RNA binding motif protein 14
286825	WDR44	WD repeat domain 44
535541	SLC25A43	solute carrier family 25 member 43
504687	CXHXorf56	chromosome X CXorf56 homolog
767908	RPL39	ribosomal protein L39
616181	UPF3B	UPF3B, regulator of nonsense mediated mRNA decay
540361	NKAP	NFKB activating protein
616487	STAG2	stromal antigen 2, transcript variant 1
535714	AIFM1	apoptosis inducing factor mitochondria associated 1
100125581	ZNF75D	zinc finger protein 75D
533622	MTM1	myotubularin 1
613644	CD99L2	CD99 molecule like 2
327687	ATP6AP1	ATPase H+ transporting accessory protein 1
767841	ARMCX2	armadillo repeat containing, X-linked 2
768308	ARMCX6	armadillo repeat containing X-linked 6
768028	BEX2	brain expressed X-linked 2
507187	TCEAL1	transcription elongation factor A like 1
781227	PRPS1	phosphoribosyl pyrophosphate synthetase 1
616821	MID2	midline 2
536628	ACSL4	acyl-CoA synthetase long chain family member 4
515282	ALG13	putative bifunctional UDP-N-acetylglucosamine transferase and deubiquitinase ALG13
526026	ZNF711	zinc finger protein 711
781056	GPR174	G protein-coupled receptor 174
100300550	COX7B	cytochrome c oxidase subunit VIIb
540851	UPRT	uracil phosphoribosyltransferase homolog
104970537	LOC104970537	uncharacterized LOC104970537
614241	RPS4X	ribosomal protein S4 X-linked
615175	NONO	non-POU domain containing octamer binding
100296883	IGBP1	immunoglobulin binding protein 1
540357	CHST7	carbohydrate sulfotransferase 7
404161	NDUFB11	NADH:ubiquinone oxidoreductase subunit B11
509771	RBM3	RNA binding motif protein 3, transcript variant 1
399683	PLP2	proteolipid protein 2
538724	GSPT2	G1 to S phase transition 2
514533	MAGEH1	MAGE family member H1
100848900	NBDY	negative regulator of P-body association
280952	KDM6A	lysine demethylase 6A
518258	FUNDC1	FUN14 domain containing 1
539621	XK	X-linked Kx blood group
280961	ZFX	zinc finger protein X-linked
615950	SMS	spermine synthase
615975	SMPX	small muscle protein, X-linked
511189	EIF1AX	eukaryotic translation initiation factor 1A X-linked
537402	RBBP7	RB binding protein 7, chromatin remodeling factor
616748	TRAPPC2	trafficking protein particle complex 2
515220	MSL3	MSL complex subunit 3
100140016	ARHGAP6	Rho GTPase activating protein 6
505773	PRKX	protein kinase X-linked
337870	MAD2L1	mitotic arrest deficient 2 like 1
509591	RBMX	RNA binding motif protein X-linked
509056	FHL1	four and a half LIM domains 1

## Sheet: Gonad
EntrezID	Symbol	Gene Name
531350	BACH1	BTB domain and CNC homolog 1
519526	LTN1	listerin E3 ubiquitin protein ligase 1
505907	HSPA13	heat shock protein family A (Hsp70) member 13
534842	ROBO2	roundabout guidance receptor 2
536815	ROBO1	roundabout guidance receptor 1
282006	PROS1	protein S
519014	ARL6	ADP ribosylation factor like GTPase 6
516526	CRYBG3	crystallin beta-gamma domain containing 3
444860	ST3GAL6	ST3 beta-galactoside alpha-2,3-sialyltransferase 6
507820	SENP7	SUMO specific peptidase 7
615197	PCNP	PEST proteolytic signal containing nuclear protein
282713	NFKBIZ	NFKB inhibitor zeta
509784	PHLDB2	pleckstrin homology like domain family B member 2
516008	CD200R1L	CD200 receptor 1-like
517211	NAA50	N(alpha)-acetyltransferase 50, NatE catalytic subunit
100313385	MIR568	microRNA 568
511862	POGLUT1	protein O-glucosyltransferase 1
540525	GTF2E1	general transcription factor IIE subunit 1
338037	MYLK	myosin light chain kinase
613265	ZNF148	zinc finger protein 148
519597	SNX4	sorting nexin 4
407149	FYTTD1	forty-two-three domain containing 1
504698	TFRC	transferrin receptor
504554	TCTEX1D2	Tctex1 domain containing 2
518441	WDR53	WD repeat domain 53
100298192	SENP5	SUMO specific peptidase 5
785291	DLG1	discs large MAGUK scaffold protein 1
532726	PPP1R2	protein phosphatase 1 regulatory inhibitor subunit 2
505082	LSG1	large 60S subunit nuclear export GTPase 1
523889	ATP13A3	ATPase 13A3
615335	TP63	tumor protein p63
538314	TBCCD1	TBCC domain containing 1
615156	TRA2B	transformer 2 beta homolog
514192	YEATS2	YEATS domain containing 2
100848684	LOC100848684	uncharacterized LOC100848684
539869	DCUN1D1	defective in cullin neddylation 1 domain containing 1
614392	ATP11B	ATPase phospholipid transporting 11B (putative)
100125416	ACTL6A	actin like 6A
504746	ECT2	epithelial cell transforming 2
527910	SKIL	SKI like proto-oncogene
528478	PRKCI	protein kinase C iota
534916	PHC3	polyhomeotic homolog 3
532209	MECOM	MDS1 and EVI1 complex locus
538532	GOLIM4	golgi integral membrane protein 4
506411	PDCD10	programmed cell death 10
534616	BCHE	butyrylcholinesterase
535090	KPNA4	karyopherin subunit alpha 4
353350	SMC4	structural maintenance of chromosomes 4
513583	IFT80	intraflagellar transport 80
511229	LOC511229	uncharacterized LOC511229
508337	MFSD1	major facilitator superfamily domain containing 1
533379	MLF1	myeloid leukemia factor 1
514613	CCNL1	cyclin L1
614746	EIF2A	eukaryotic translation initiation factor 2A
511081	COMMD2	COMM domain containing 2
513193	PLSCR2	phospholipid scramblase 1
539290	PLSCR4	phospholipid scramblase 4
533642	PLOD2	procollagen-lysine,2-oxoglutarate 5-dioxygenase 2
509304	C1H3orf58	chromosome 1 C3orf58 homolog
282100	TRPC1	transient receptor potential cation channel subfamily C member 1
537248	PXYLP1	2-phosphoxylose phosphatase 1
616795	FAIM	Fas apoptotic inhibitory molecule
539591	ARMC8	armadillo repeat containing 8
536154	NCK1	NCK adaptor protein 1
509292	UBA5	ubiquitin like modifier activating enzyme 5
614915	HMGN1	high mobility group nucleosome binding domain 1
534774	BACE2	beta-site APP-cleaving enzyme 2
529537	C2CD2	C2 calcium dependent domain containing 2
529062	ANKRD28	ankyrin repeat domain 28
617422	POLR2D	RNA polymerase II subunit D
516781	NAB1	NGFI-A binding protein 1
535883	HIBCH	3-hydroxyisobutyryl-CoA hydrolase
529491	PMS1	PMS1 homolog 1, mismatch repair system component
768077	ORMDL1	ORMDL sphingolipid biosynthesis regulator 1
521240	WDR75	WD repeat domain 75
614438	FAM171B	family with sequence similarity 171 member B
535102	ZC3H15	zinc finger CCCH-type containing 15
505754	DUSP19	dual specificity phosphatase 19
282882	ITGA4	integrin subunit alpha 4
534349	UBE2E3	ubiquitin conjugating enzyme E2 E3
789054	SESTD1	SEC14 and spectrin domain containing 1
509422	FKBP7	FK506 binding protein 7
510160	TTC30A	tetratricopeptide repeat domain 30A
533298	LNPK	lunapark, ER junction formation factor
509966	OLA1	Obg like ATPase 1
540766	SP3	Sp3 transcription factor
614170	DCAF17	DDB1 and CUL4 associated factor 17
614427	METTL5	methyltransferase like 5
507308	PHOSPHO2	phosphatase, orphan 2
528191	BBS5	Bardet-Biedl syndrome 5
505011	SPC25	SPC25, NDC80 kinetochore complex component
100847850	LOC100847850	uncharacterized LOC100847850
529590	SCN1A	sodium voltage-gated channel alpha subunit 1
540832	CSRNP3	cysteine and serine rich nuclear protein 3
281122	DPP4	dipeptidyl peptidase 4
535683	PSMD14	proteasome 26S subunit, non-ATPase 14
507865	2007-03-01	membrane associated ring-CH-type finger 7
535498	BAZ2B	bromodomain adjacent to zinc finger domain 2B
100301114	PRPF40A	pre-mRNA processing factor 40 homolog A
541247	RIF1	replication timing regulatory factor 1
539432	EPC2	enhancer of polycomb homolog 2
534677	GTDC1	glycosyltransferase like domain containing 1
510162	DARS	aspartyl-tRNA synthetase
535393	RAB3GAP1	RAB3 GTPase activating protein catalytic subunit 1
615480	SLC35F5	solute carrier family 35 member F5
281597	ACTR3	ARP3 actin related protein 3 homolog
511373	STK17B	serine/threonine kinase 17b
511281	ORC2	origin recognition complex subunit 2
515467	TMEM237	transmembrane protein 237
614932	FAM117B	family with sequence similarity 117 member B
528209	WDR12	WD repeat domain 12
288380	NDUFS1	NADH:ubiquinone oxidoreductase core subunit S1
281235	IDH1	isocitrate dehydrogenase (NADP(+)) 1, cytosolic
790873	PIKFYVE	phosphoinositide kinase, FYVE-type zinc finger containing
533764	RPE	ribulose-5-phosphate-3-epimerase
521270	KANSL1L	KAT8 regulatory NSL complex subunit 1 like
530961	BARD1	BRCA1 associated RING domain 1
100138312	ACSL3	acyl-CoA synthetase long chain family member 3
534325	CUL3	cullin 3
506291	MFF	mitochondrial fission factor
497013	NCL	nucleolin
541221	ZBTB8A	zinc finger and BTB domain containing 8A
535450	PUM1	pumilio RNA binding family member 1
514644	PHACTR4	phosphatase and actin regulator 4
535402	FAM76A	family with sequence similarity 76 member A
784123	SRRM1	serine and arginine repetitive matrix 1
512479	HNRNPR	heterogeneous nuclear ribonucleoprotein R
534618	EIF4G3	eukaryotic translation initiation factor 4 gamma 3
538995	ETV3	ETS variant 3
327953	HDGF	heparin binding growth factor
533646	RIT1	Ras like without CAAX 1
517519	CHRNB2	cholinergic receptor nicotinic beta 2 subunit
112445944	LOC112445944	uncharacterized LOC112445944
614061	RNF115	ring finger protein 115
788719	FMO5	flavin containing monooxygenase 5
514870	WDR3	WD repeat domain 3
506848	SIKE1	suppressor of IKBKE 1
512233	HIPK1	homeodomain interacting protein kinase 1
112445972	LOC112445972	uncharacterized LOC112445972
532952	MAGI3	membrane associated guanylate kinase, WW and PDZ domain containing 3
504650	CEPT1	choline/ethanolamine phosphotransferase 1
613426	TMEM167B	transmembrane protein 167B
513065	TAF13	TATA-box binding protein associated factor 13
513654	GPSM2	G protein signaling modulator 2
514601	FAM102B	family with sequence similarity 102 member B
768060	RNPC3	RNA binding region (RNP1, RRM) containing 3
613851	SLC30A7	solute carrier family 30 member 7
280759	DBT	dihydrolipoamide branched chain transacylase E2
614311	TRMT13	tRNA methyltransferase 13 homolog
504467	SASS6	SAS-6 centriolar assembly protein
526059	ABCD3	ATP binding cassette subfamily D member 3
511258	DNTTIP2	deoxynucleotidyltransferase terminal interacting protein 2
616665	FNBP1L	formin binding protein 1 like
613828	DR1	down-regulator of transcription 1
534351	TMED5	transmembrane p24 trafficking protein 5
615211	MTF2	metal response element binding transcription factor 2
536706	EVI5	ecotropic viral integration site 5
516094	CDC7	cell division cycle 7
505814	HFM1	HFM1, ATP dependent DNA helicase homolog
539923	ZNF644	zinc finger protein 644
786372	LOC786372	golgin subfamily A member 6-like protein 22
614212	LMO4	LIM domain only 4
505578	ZNHIT6	zinc finger HIT-type containing 6
535066	ADGRL4	adhesion G protein-coupled receptor L4
541274	DNAJB4	DnaJ heat shock protein family (Hsp40) member B4
513562	FUBP1	far upstream element binding protein 1
112446105	LOC112446105	small nucleolar RNA SNORD45
519731	TYW3	tRNA-yW synthesizing protein 3 homolog
508905	ZRANB2	zinc finger RANBP2-type containing 2
526961	LRRC40	leucine rich repeat containing 40
527397	DEPDC1	DEP domain containing 1
539060	SERBP1	SERPINE1 mRNA binding protein 1
538742	MIER1	MIER1 transcriptional regulator
510138	ALG6	ALG6, alpha-1,3-glucosyltransferase
516328	USP1	ubiquitin specific peptidase 1
514249	TM2D1	TM2 domain containing 1
511936	LOC511936	cytochrome P450, family 2, subfamily J
785042	HOOK1	hook microtubule tethering protein 1
515332	MYSM1	Myb like, SWIRM and MPN domains 1
538954	PRKAA2	protein kinase AMP-activated catalytic subunit alpha 2
534728	LRRC42	leucine rich repeat containing 42
528986	ZCCHC11	zinc finger CCHC-type containing 11
505780	GPBP1L1	GC-rich promoter binding protein 1 like 1
281421	PPT1	palmitoyl-protein thioesterase 1
617367	RRAGC	Ras related GTP binding C
406231	AGO3	argonaute RISC catalytic component 3
528046	AGO4	argonaute 4, RISC catalytic component
527379	ZMYM1	zinc finger MYM-type containing 1
618234	ZMYM6	zinc finger MYM-type containing 6
789298	RBM44	RNA binding motif protein 44
101905228	LOC101905228	uncharacterized LOC101905228
407996	KRIT1	KRIT1, ankyrin repeat containing
360007	TFPI2	tissue factor pathway inhibitor 2
616526	BET1	Bet1 golgi vesicular membrane trafficking protein
539417	C1GALT1	core 1 synthase, glycoprotein-N-acetylgalactosamine 3-beta-galactosyltransferase 1
541048	GLCCI1	glucocorticoid induced 1
537811	PHF14	PHD finger protein 14
281478	SCIN	scinderin
540846	ETV1	ETS variant 1
521867	MACC1	MACC1, MET transcriptional regulator
523019	SP4	Sp4 transcription factor
540584	FAM126A	family with sequence similarity 126 member A
539650	IGF2BP3	insulin like growth factor 2 mRNA binding protein 3
510916	DBF4	DBF4 zinc finger
539676	DMTF1	cyclin D binding myb like transcription factor 1
281790	GNAI1	G protein subunit alpha i1
541150	RSBN1L	round spermatid basic protein 1 like
510686	RINT1	RAD50 interactor 1
520472	NAMPT	nicotinamide phosphoribosyltransferase
282463	PRKAR2B	protein kinase cAMP-dependent type II regulatory subunit beta
511018	BCAP29	B cell receptor associated protein 29
524139	CBLL1	Cbl proto-oncogene like 1
533910	DLD	dihydrolipoamide dehydrogenase
535496	PNPLA8	patatin like phospholipase domain containing 8
530341	CTTNBP2	cortactin binding protein 2
493728	CAPZA2	capping actin protein of muscle Z-line subunit alpha 2
534965	TES	testin LIM domain protein
541075	TMEM168	transmembrane protein 168
614588	DNAJB9	DnaJ heat shock protein family (Hsp40) member B9
614615	THAP5	THAP domain containing 5
518274	ANLN	anillin actin binding protein
408000	2007-09-01	septin 7
534101	BMPER	BMP binding endothelial regulator
534182	FKBP9	FK506 binding protein 9
534141	AVL9	AVL9 cell migration associated
615136	LSM5	LSM5 homolog, U6 small nuclear RNA and mRNA degradation associated
535589	TAX1BP1	Tax1 binding protein 1
539141	PSMA2	proteasome subunit alpha 2
613639	TSPAN12	tetraspanin 12
615690	FAM3C	family with sequence similarity 3 member C
511292	POT1	protection of telomeres 1
532836	AHCYL2	adenosylhomocysteinase like 2
529423	STRIP2	striatin interacting protein 2
510567	TMEM209	transmembrane protein 209
515475	TMEM140	transmembrane protein 140
514986	MKRN1	makorin ring finger protein 1
785133	TAS2R40	taste 2 receptor member 40
531419	CASP2	caspase 2
789336	KMT2C	lysine methyltransferase 2C
534252	TBC1D15	TBC1 domain family member 15
100336818	TRHDE	thyrotropin releasing hormone degrading enzyme
513714	KRR1	KRR1, small subunit processome component homolog
532789	PAWR	pro-apoptotic WT1 regulator
538606	PPP1R12A	protein phosphatase 1 regulatory subunit 12A
513885	METTL25	methyltransferase like 25
525136	POC1B	POC1 centriolar protein B
282641	ATP2B1	ATPase plasma membrane Ca2+ transporting 1
511407	NR2C1	nuclear receptor subfamily 2 group C member 1
404150	METAP2	methionyl aminopeptidase 2
509448	TFCP2	transcription factor CP2
506967	ATF1	activating transcription factor 1
539286	LARP4	La ribonucleoprotein domain family member 4
540637	LIMA1	LIM domain and actin binding 1
530776	CERS5	ceramide synthase 5
527491	SLC38A1	solute carrier family 38 member 1
506683	TWF1	twinfilin actin binding protein 1
536696	YAF2	YY1 associated factor 2
540076	KIF21A	kinesin family member 21A
107131684	LOC107131684	uncharacterized LOC107131684
509009	SLC35E3	solute carrier family 35 member E3
327708	RAP1B	RAP1B, member of RAS oncogene family
614357	MDM1	Mdm1 nuclear protein
100297155	HMGA2	high mobility group AT-hook 2
614573	SLC16A7	solute carrier family 16 member 7
506240	PRIM1	DNA primase subunit 1
513312	NACA	nascent polypeptide associated complex subunit alpha
540272	PA2G4	proliferation-associated 2G4
732539	SARNP	SAP domain containing ribonucleoprotein
540517	GDF11	growth differentiation factor 11
519463	NEDD1	neural precursor cell expressed, developmentally down-regulated 1
613596	ACTR6	ARP6 actin related protein 6 homolog
782903	GAS2L3	growth arrest specific 2 like 3
511291	CHPT1	choline phosphotransferase 1
615896	SYCP3	synaptonemal complex protein 3
100139879	NUP37	nucleoporin 37
615510	PARPBP	PARP1 binding protein
522873	RIC8B	RIC8 guanine nucleotide exchange factor B
535947	CRY1	cryptochrome circadian regulator 1
539837	ALG10	ALG10, alpha-1,2-glucosyltransferase
510651	KIAA1551	KIAA1551
530230	CCDC91	coiled-coil domain containing 91
407130	PPFIBP1	PPFIA binding protein 1
514787	STK38L	serine/threonine kinase 38 like
510190	TM7SF3	transmembrane 7 superfamily member 3
783110	ETFRF1	electron transfer flavoprotein regulatory factor 1
526444	CASC1	cancer susceptibility 1
505926	BCAT1	branched chain amino acid transaminase 1
100336710	CMAS	cytidine monophosphate N-acetylneuraminic acid synthetase
515866	GOLT1B	golgi transport 1B
533006	RECQL	RecQ like helicase
505859	PYROXD1	pyridine nucleotide-disulphide oxidoreductase domain 1
537791	AEBP2	AE binding protein 2
532887	PLEKHA5	pleckstrin homology domain containing A5
537195	CREBL2	cAMP responsive element binding protein like 2
536328	LRP6	LDL receptor related protein 6
280746	CD9	CD9 molecule
539202	XPNPEP3	X-prolyl aminopeptidase 3
532778	ARFGAP3	ADP ribosylation factor GTPase activating protein 3
101905445	APELA	apelin receptor early endogenous ligand
100138953	BBS7	Bardet-Biedl syndrome 7
537500	PRDM5	PR/SET domain 5
107131223	USP53	ubiquitin specific peptidase 53
505068	TRAM1L1	translocation associated membrane protein 1 like 1
533664	AP1AR	adaptor related protein complex 1 associated regulatory protein
533333	ELOVL6	ELOVL fatty acid elongase 6
539343	RRH	retinal pigment epithelium-derived rhodopsin homolog
532862	SEC24B	SEC24 homolog B, COPII coat complex component
505603	RPL34	ribosomal protein L34
781260	CISD2	CDGSH iron sulfur domain 2
101907941	LOC101907941	uncharacterized LOC101907941
281751	EIF4E	eukaryotic translation initiation factor 4E
101903701	TIGD2	tigger transposable element derived 2
530393	PKD2	polycystin 2, transient receptor potential cation channel
781648	LAP3	leucine aminopeptidase 3
540095	LCORL	ligand dependent nuclear receptor corepressor like
518874	SEPSECS	Sep (O-phosphoserine) tRNA:Sec (selenocysteine) tRNA synthase
541299	STIM2	stromal interaction molecule 2
512010	ARAP2	ArfGAP with RhoGAP domain, ankyrin repeat and PH domain 2
768210	RELL1	RELT like 1
511583	FAM114A1	family with sequence similarity 114 member A1
528668	KLHL5	kelch like family member 5
281564	UGDH	UDP-glucose 6-dehydrogenase
522345	SLC30A9	solute carrier family 30 member 9
282236	GABRA2	gamma-aminobutyric acid type A receptor alpha2 subunit
534203	SLAIN2	SLAIN motif family member 2
532600	TMEM165	transmembrane protein 165
504440	EXOC1	exocyst complex component 1
509430	SRP72	signal recognition particle 72
507148	REST	RE1-silencing transcription factor
100337226	EPHA5	EPH receptor A5
450214	CENPC	centromere protein C
518834	UBA6	ubiquitin like modifier activating enzyme 6
613858	YTHDC1	YTH domain containing 1
514798	RUFY3	RUN and FYVE domain containing 3
530642	DCK	deoxycytidine kinase
282360	SLC4A4	solute carrier family 4 member 4
281735	CXCL5	chemokine (C-X-C motif) ligand 5
101901983	LOC101901983	uncharacterized LOC101901983
534876	PAQR3	progestin and adipoQ receptor family member 3
100139053	LIN54	lin-54 DREAM MuvB core complex component
527592	HSD17B11	hydroxysteroid 17-beta dehydrogenase 11
517589	NUDT9	nudix hydrolase 9
507537	SPARCL1	SPARC like 1
508527	BOD1L1	biorientation of chromosomes in cell division 1 like 1
534125	MAPK9	mitogen-activated protein kinase 9
541202	HNRNPH1	heterogeneous nuclear ribonucleoprotein H1
530004	ZNF699	zinc finger protein 699
508834	LOC508834	RNA-binding protein S1, serine-rich domain-like
100297725	LOC100297725	H3 histone, family 3A-like
789597	RAPGEF6	Rap guanine nucleotide exchange factor 6
537961	ADAMTS19	ADAM metallopeptidase with thrombospondin type 1 motif 19
540524	ISOC1	isochorismatase domain containing 1
509992	ZNF608	zinc finger protein 608
407190	CSNK1G3	casein kinase 1 gamma 3
509769	SNX2	sorting nexin 2
617136	SRFBP1	serum response factor binding protein 1
541306	AFF4	AF4/FMR2 family member 4
615427	SKP1	S-phase kinase associated protein 1
512206	CDKN2AIPNL	CDKN2A interacting protein N-terminal like
508660	DDX46	DEAD-box helicase 46
538535	C7H5orf24	chromosome 7 C5orf24 homolog
768050	SMAD5	SMAD family member 5
540987	FAM13B	family with sequence similarity 13 member B
512651	CDC23	cell division cycle 23
505129	MATR3	matrin 3
536619	PAIP2	poly(A) binding protein interacting protein 2
533661	TMEM173	transmembrane protein 173
616553	PFDN1	prefoldin subunit 1
782132	ZMAT2	zinc finger matrin-type 2
786553	LOC786553	protocadherin beta-15
540274	RNF14	ring finger protein 14
541196	NDFIP1	Nedd4 family interacting protein 1
540964	TCERG1	transcription elongation regulator 1
509796	DPYSL3	dihydropyrimidinase like 3
100297428	SMIM15	small integral membrane protein 15
768047	HAVCR2	hepatitis A virus cellular receptor 2
538540	CLINT1	clathrin interactor 1
534282	RNF145	ring finger protein 145
540114	PWWP2A	PWWP domain containing 2A
512318	SLU7	SLU7 homolog, splicing factor
614177	MAT2B	methionine adenosyltransferase 2B
508809	DHFR	dihydrofolate reductase
616744	MSH3	mutS homolog 3
506049	ZCCHC9	zinc finger CCHC-type containing 9
613590	XRCC4	X-ray repair cross complementing 4
282032	RASA1	RAS p21 protein activator 1
532953	CETN3	centrin 3
613760	LYSMD3	LysM domain containing 3
541123	ARRDC3	arrestin domain containing 3
505123	CHD1	chromodomain helicase DNA binding protein 1
523504	FBXL17	F-box and leucine rich repeat protein 17
534671	NEK1	NIMA related kinase 1
524529	GALNT7	polypeptide N-acetylgalactosaminyltransferase 7
538949	ESCO2	establishment of sister chromatid cohesion N-acetyltransferase 2
515858	CAAP1	caspase activity and apoptosis inhibitor 1
782907	MTAP	methylthioadenosine phosphorylase
767834	KLHL9	kelch like family member 9
536760	DENND4C	DENN domain containing 4C
532280	CNTLN	centlein
282011	PSIP1	PC4 and SFRS1 interacting protein 1
535814	ZDHHC21	zinc finger DHHC-type containing 21
282105	TYRP1	tyrosinase related protein 1
506005	RIC1	RIC1 homolog, RAB6A GEF complex partner 1
525246	JAK2	Janus kinase 2
510572	CDC37L1	cell division cycle 37 like 1
508938	SMC5	structural maintenance of chromosomes 5
538565	GLIPR2	GLI pathogenesis related 2
520088	MELK	maternal embryonic leucine zipper kinase
507596	TRMO	tRNA methyltransferase O
526233	EGR3	early growth response 3
523756	SLC25A37	solute carrier family 25, member 37
613717	KCTD9	potassium channel tetramerization domain containing 9
508045	PPP2R2A	protein phosphatase 2 regulatory subunit Balpha
540301	PNMA2	PNMA family member 2
528862	DNAJA1	DnaJ heat shock protein family (Hsp40) member A1
540842	SMU1	SMU1, DNA replication regulator and spliceosomal factor
539781	CHMP5	charged multivesicular body protein 5
767897	C8H9orf64	chromosome 8 C9orf64 homolog
614063	RMI1	RecQ mediated genome instability 1
506175	NAA35	N(alpha)-acetyltransferase 35, NatC auxiliary subunit
614165	SPTLC1	serine palmitoyltransferase long chain base subunit 1
100139803	TMEFF1	transmembrane protein with EGF like and two follistatin like domains 1
528386	CAVIN4	caveolae associated protein 4
539217	SMC2	structural maintenance of chromosomes 2
515561	ZNF462	zinc finger protein 462
613930	GNG10	G protein subunit gamma 10
404131	HSDL2	hydroxysteroid dehydrogenase like 2
509630	KIAA1958	KIAA1958
777693	CDC26	cell division cycle 26
510678	POLE3	DNA polymerase epsilon 3, accessory subunit
613326	PTP4A1	protein tyrosine phosphatase type IVA, member 1, transcript variant 1
505797	TMEM30A	transmembrane protein 30A
523186	PHIP	pleckstrin homology domain interacting protein
785404	SH3BGRL2	SH3 domain binding glutamate rich protein like 2
536284	ECHDC1	ethylmalonyl-CoA decarboxylase 1
281817	HINT3	histidine triad nucleotide binding protein 3
541071	NCOA7	nuclear receptor coactivator 7
615798	PKIB	cAMP-dependent protein kinase inhibitor beta
537625	CEP85L	centrosomal protein 85 like
783596	KPNA5	karyopherin subunit alpha 5
541216	RWDD1	RWD domain containing 1
514028	DSE	dermatan sulfate epimerase
538541	TSPYL1	TSPY like 1
613548	MARCKS	myristoylated alanine rich protein kinase C substrate
512715	TUBE1	tubulin epsilon 1
112448037	LOC112448037	uncharacterized LOC112448037
784866	LOC784866	uncharacterized LOC784866
280997	AMD1	adenosylmethionine decarboxylase 1
514003	CDC40	cell division cycle 40
528265	SNX3	sorting nexin 3
509717	CCNC	cyclin C
540972	USP45	ubiquitin specific peptidase 45
539911	SFRS18	arginine/serine-rich protein PNISR
529146	MAP3K7	mitogen-activated protein kinase kinase kinase 7
505138	CASP8AP2	caspase 8 associated protein 2
787762	SRSF12	serine and arginine rich splicing factor 12
507736	PNRC1	proline rich nuclear receptor coactivator 1
517044	TBX18	T-box 18
513610	MED23	mediator complex subunit 23
507031	STX7	syntaxin 7
613818	TBPL1	TATA-box binding protein like 1
534326	ADGRG6	adhesion G protein-coupled receptor G6
522158	PHACTR2	phosphatase and actin regulator 2
539761	PLAGL1	PLAG1 like zinc finger 1
526888	EPM2A	EPM2A, laforin glucan phosphatase
539435	FBXO30	F-box protein 30
516630	SHPRH	SNF2 histone linker PHD RING helicase
506714	GINM1	glycoprotein integral membrane 1
535935	LATS1	large tumor suppressor kinase 1
613854	PCMT1	protein-L-isoaspartate (D-aspartate) O-methyltransferase
513774	AKAP12	A-kinase anchoring protein 12
515080	FBXO5	F-box protein 5
112448083	LOC112448083	uncharacterized LOC112448083
533438	TFB1M	transcription factor B1, mitochondrial
505229	ARID1B	AT-rich interaction domain 1B
281496	SOD2	superoxide dismutase 2
541024	YTHDC2	YTH domain containing 2
539023	TRIM36	tripartite motif containing 36
100125926	TMED7	transmembrane p24 trafficking protein 7
536359	AP3S1	adaptor related protein complex 3 subunit sigma 1
541218	POLK	DNA polymerase kappa
535352	SCAMP1	secretory carrier membrane protein 1
535311	HOMER1	homer scaffold protein 1
112448364	LOC112448364	uncharacterized LOC112448364
100138870	CLPX	caseinolytic mitochondrial matrix peptidase chaperone subunit
534708	RAB11A	RAB11A, member RAS oncogene family
533199	MAP2K1	mitogen-activated protein kinase kinase 1
540039	NPTN	neuroplastin
617811	ARHGAP11A	Rho GTPase activating protein 11A
786537	ZNF770	zinc finger protein 770
519882	SPRED1	sprouty related EVH1 domain containing 1
525734	GPR176	G protein-coupled receptor 176
537027	BUB1B	BUB1 mitotic checkpoint serine/threonine kinase B
787969	KNL1	kinetochore scaffold 1
100847604	LOC100847604	uncharacterized LOC100847604
616028	NUSAP1	nucleolar and spindle associated protein 1
522423	SNAP23	synaptosome associated protein 23
508699	LRRC57	leucine rich repeat containing 57
100138040	SOS2	SOS Ras/Rho guanine nucleotide exchange factor 2
781335	MAP4K5	mitogen-activated protein kinase kinase kinase kinase 5
535424	ATL1	atlastin GTPase 1
516557	SAV1	salvador family WW domain containing protein 1
527889	CSNK1G1	casein kinase 1 gamma 1
783566	VPS13C	vacuolar protein sorting 13 homolog C
516077	BNIP2	BCL2 interacting protein 2
613479	GTF2A2	general transcription factor IIA subunit 2
540353	RNF111	ring finger protein 111
617261	ZNF280D	zinc finger protein 280D
541058	RFX7	regulatory factor X7
527393	DNAAF4	dynein axonemal assembly factor 4
538508	CCPG1	cell cycle progression 1
618035	RAB27A	RAB27A, member RAS oncogene family
541234	MYO5A	myosin VA
532574	MYO5C	myosin VC
538094	MAPK6	mitogen-activated protein kinase 6
533257	TMOD3	tropomodulin 3
782535	DMXL2	Dmx like 2
520313	GABPB1	GA binding protein transcription factor subunit beta 1
101907531	COPS2	COP9 signalosome subunit 2
524920	MYEF2	myelin expression factor 2
614408	BLOC1S6	biogenesis of lysosomal organelles complex 1 subunit 6
101902552	LOC101902552	uncharacterized LOC101902552
540681	WDHD1	WD repeat and HMG-box DNA binding protein 1
538831	ATG14	autophagy related 14
100337503	PELI2	pellino E3 ubiquitin protein ligase family member 2
614796	TMEM260	transmembrane protein 260
531515	ARID4A	AT-rich interaction domain 4A
281994	PPM1A	protein phosphatase, Mg2+/Mn2+ dependent 1A, transcript variant 1
615539	SNAPC1	small nuclear RNA activating complex polypeptide 1
537813	KCNH5	potassium voltage-gated channel subfamily H member 5
526903	ZBTB1	zinc finger and BTB domain containing 1
515305	PLEKHH1	pleckstrin homology, MyTH4 and FERM domain containing H1
505995	RDH11	retinol dehydrogenase 11
525107	SYNJ2BP	synaptojanin 2 binding protein
506263	PTGR2	prostaglandin reductase 2
327692	ALDH6A1	aldehyde dehydrogenase 6 family member A1
534652	NEK9	NIMA related kinase 9
326578	SNW1	SNW domain containing 1
504408	RPS6KA5	ribosomal protein S6 kinase A5
540780	CASC4	cancer susceptibility 4
540232	CTDSPL2	CTD small phosphatase like 2
539143	TXNDC9	thioredoxin domain containing 9
514033	PDCL3	phosducin like 3
515640	IL1R1	interleukin 1 receptor type 1
101904937	TET3	tet methylcytosine dioxygenase 3
615803	MEMO1	mediator of cell motility 1
504290	NDUFAF7	NADH:ubiquinone oxidoreductase complex assembly factor 7
538447	PRKD3	protein kinase D3
534315	HNRNPLL	heterogeneous nuclear ribonucleoprotein L like
616607	MORN2	MORN repeat containing 2
507624	MAP4K3	mitogen-activated protein kinase kinase kinase kinase 3
507311	DYNC2LI1	dynein cytoplasmic 2 light intermediate chain 1
281995	PPM1B	protein phosphatase, Mg2+/Mn2+ dependent 1B
533479	PREPL	prolyl endopeptidase like
508172	FBXO11	F-box protein 11
359718	RTN4	reticulon 4
533248	CCDC88A	coiled-coil domain containing 88A
516489	PPP4R3B	protein phosphatase 4 regulatory subunit 3B
523902	VRK2	vaccinia related kinase 2
540337	PEX13	peroxisomal biogenesis factor 13
538151	KIAA1841	KIAA1841 ortholog
521363	GCFC2	GC-rich sequence DNA-binding factor 2
540281	LIMS1	LIM zinc finger domain containing 1
539484	GCC2	GRIP and coiled-coil domain containing 2
281190	GGCX	gamma-glutamyl carboxylase
515585	B3GNT2	UDP-GlcNAc:betaGal beta-1,3-N-acetylglucosaminyltransferase 2
100300164	EHBP1	EH domain binding protein 1
282321	PPP3R1	protein phosphatase 3 regulatory subunit B, alpha
112448807	LOC112448807	uncharacterized LOC112448807
513934	GMCL1	germ cell-less, spermatogenesis associated 1
514626	MXD1	MAX dimerization protein 1
100125835	PCYOX1	prenylcysteine oxidase 1
535837	TRMT61B	tRNA methyltransferase 61B
533732	SLC4A1AP	solute carrier family 4 member 1 adaptor protein
783373	RAB10	RAB10, member RAS oncogene family
508876	SF3B6	splicing factor 3b subunit 6
510381	SMC6	structural maintenance of chromosomes 6
282124	VSNL1	visinin like 1
508615	RBM18	RNA binding motif protein 18
286773	PDCL	phosducin like
511058	PPP6C	protein phosphatase 6 catalytic subunit
539646	GAPVD1	GTPase activating protein and VPS9 domains 1
539222	PBX3	PBX homeobox 3
539043	ODF2	outer dense fiber of sperm tails 2
538444	SET	SET nuclear proto-oncogene
541080	FUBP3	far upstream element binding protein 3
505251	ELF1	E74 like ETS transcription factor 1
538461	KBTBD6	kelch repeat and BTB domain containing 6
538989	NAA16	N(alpha)-acetyltransferase 16, NatA auxiliary subunit
532698	GPALPP1	GPALPP motifs containing 1
509259	GTF2F2	general transcription factor IIF subunit 2
507021	SLC25A30	solute carrier family 25 member 30
511090	SUCLA2	succinate-CoA ligase ADP-forming beta subunit
519724	CAB39L	calcium binding protein 39 like
104973551	LOC104973551	uncharacterized LOC104973551
509695	INTS6	integrator complex subunit 6
509305	COG6	component of oligomeric golgi complex 6
532944	LHFPL6	LHFPL tetraspan subfamily member 6
530547	UFM1	ubiquitin fold modifier 1
540760	RFXAP	regulatory factor X associated protein
616069	N4BP2L1	NEDD4 binding protein 2 like 1
507165	HSPH1	heat shock protein family H (Hsp110) member 1
509987	MTIF3	mitochondrial translational initiation factor 3
617336	SHISA2	shisa family member 2
614694	NUP58	nucleoporin 58
613832	AMER2	APC membrane recruitment protein 2
508731	ZMYM2	zinc finger, MYM-type 2
536389	ZMYM5	zinc finger, MYM-type 5
506696	PSPC1	paraspeckle component 1
537184	DACH1	dachshund family transcription factor 1
615784	MZT1	mitotic spindle organizing protein 1
539359	LMO7	LIM domain 7
540712	FBXL3	F-box and leucine rich repeat protein 3
281750	EDNRB	endothelin receptor type B
104976344	LOC104976344	uncharacterized LOC104976344
107131218	LOC107131218	multidrug resistance-associated protein 4-like
539972	TMTC4	transmembrane and tetratricopeptide repeat containing 4
540543	ARGLU1	arginine and glutamate rich 1
529442	UPF3A	UPF3A, regulator of nonsense mediated mRNA decay
618015	TMX4	thioredoxin related transmembrane protein 4
533375	ESF1	ESF1 nucleolar pre-rRNA processing protein homolog
540206	MASTL	microtubule associated serine/threonine kinase like
519864	MLLT10	MLLT10, histone lysine methyltransferase DOT1L cofactor
510666	BMI1	BMI1 proto-oncogene, polycomb ring finger
281400	PHYH	phytanoyl-CoA 2-hydroxylase
527068	LOC527068	aldo-keto reductase family 1 member C3 -like
506325	ZMYND11	zinc finger MYND-type containing 11
515499	PCNA	proliferating cell nuclear antigen
505816	TRMT6	tRNA methyltransferase 6
507507	MCM8	minichromosome maintenance 8 homologous recombination repair factor
618508	MAVS	mitochondrial antiviral signaling protein
505807	PCMTD2	protein-L-isoaspartate (D-aspartate) O-methyltransferase domain containing 2
512408	RAD21L1	RAD21 cohesin complex component like 1
504543	TBC1D20	TBC1 domain family member 20
534097	DPM1	dolichyl-phosphate mannosyltransferase subunit 1, catalytic
511990	PHF20L1	PHD finger protein 20 like 1
535125	EFR3A	EFR3 homolog A
327705	ASAP1	ArfGAP with SH3 domain, ankyrin repeat and PH domain 1
510019	FAM49B	family with sequence similarity 49 member B
614243	TMEM65	transmembrane protein 65
522920	ATAD2	ATPase family, AAA domain containing 2
286803	UBE2V2	ubiquitin conjugating enzyme E2 V2
510347	MRPL15	mitochondrial ribosomal protein L15
515918	CA8	carbonic anhydrase 8
286771	ASPH	aspartate beta-hydroxylase
525303	GGH	gamma-glutamyl hydrolase
529552	CYP7B1	cytochrome P450, family 7, subfamily B, polypeptide 1
507179	COPS5	COP9 signalosome subunit 5
519474	TERF1	telomeric repeat binding factor 1
282852	RDH10	retinol dehydrogenase 10
536811	JPH1	junctophilin 1
408005	HEY1	hes related family bHLH transcription factor with YRPW motif 1
281760	FABP5	fatty acid binding protein 5
512030	COLEC10	collectin subfamily member 10
613879	MED30	mediator complex subunit 30
540966	RAD21	RAD21 cohesin complex component
539092	OXR1	oxidation resistance 1
782162	SLC25A32	solute carrier family 25 member 32
445418	FZD6	frizzled class receptor 6
504339	ERICH5	glutamate rich 5
509788	MTDH	metadherin
523017	NDUFAF6	NADH:ubiquinone oxidoreductase complex assembly factor 6
538436	CCNE2	cyclin E2
538640	ESRP1	epithelial splicing regulatory protein 1
280891	PDP1	pyruvate dehyrogenase phosphatase catalytic subunit 1
506762	TMEM67	transmembrane protein 67
100847538	OTUD6B	OTU domain containing 6B
100848919	C14H8orf88	chromosome 14 C8orf88 homolog
787651	LRRCC1	leucine rich repeat and coiled-coil centrosomal protein 1
507462	SNX16	sorting nexin 16
519816	AASDHPPT	aminoadipate-semialdehyde dehydrogenase-phosphopantetheinyl transferase
511226	MSANTD4	Myb/SANT-like DNA-binding domain containing 4 with coiled-coils
100300021	TMEM123	transmembrane protein 123
514386	BIRC3	baculoviral IAP repeat containing 3
536810	MTMR2	myotubularin related protein 2
353245	CEP57	centrosomal protein 57
535258	CWC15	CWC15 spliceosome associated protein homolog
541209	AMOTL1	angiomotin like 1
526583	NPAT	nuclear protein, coactivator of histone transcription
513716	NKAPD1	NKAP domain containing 1
282514	PAFAH1B2	platelet activating factor acetylhydrolase 1b catalytic subunit 2
517544	UBE4A	ubiquitination factor E4A
533078	ARCN1	archain 1
505038	SAAL1	serum amyloid A like 1
537790	PIK3C2A	phosphatidylinositol-4-phosphate 3-kinase catalytic subunit type 2 alpha
533323	PDE3B	phosphodiesterase 3B
513707	IPO7	importin 7
520639	CLPB	ClpB homolog, mitochondrial AAA ATPase chaperonin
539601	FCHSD2	FCH and double SH3 domains 2
508969	THAP12	THAP domain containing 12
540919	EMSY	EMSY, BRCA2 interacting transcriptional repressor
505423	LGR4	leucine rich repeat containing G protein-coupled receptor 4
510125	LIN7C	lin-7 homolog C, crumbs cell polarity complex component
537566	KIF18A	kinesin family member 18A
616767	PRRG4	proline rich and Gla domain 4
537018	QSER1	glutamine and serine rich 1
538866	HIPK3	homeodomain interacting protein kinase 3
100336530	FNBP4	formin binding protein 4
100139547	CDC73	cell division cycle 73
531710	BRINP3	BMP/retinoic acid inducible neural specific 3
505221	KCTD3	potassium channel tetramerization domain containing 3
540878	GPATCH2	G-patch domain containing 2
533920	LYPLAL1	lysophospholipase like 1
615506	2002-03-01	mitochondrial amidoxime reducing component 2
508353	AIDA	axin interactor, dorsalization associated
522319	BROX	BRO1 domain and CAAX motif containing
767999	WDR26	WD repeat domain 26
513095	ENAH	ENAH, actin regulator
527129	SRP9	signal recognition particle 9
534587	LIN9	lin-9 DREAM MuvB core complex component
504716	AHCTF1	AT-hook containing transcription factor 1
522529	ADSS	adenylosuccinate synthase
538793	ZBTB18	zinc finger and BTB domain containing 18
534611	NME7	NME/NM23 family member 7
504820	BLZF1	basic leucine zipper nuclear factor 1
505359	PRRC2C	proline rich coiled-coil 2C
616923	VAMP4	vesicle associated membrane protein 4
768081	TNFSF18	TNF superfamily member 18
540632	TARDBP	TAR DNA binding protein
507981	DFFA	DNA fragmentation factor subunit alpha
789222	PRDM2	PR/SET domain 2
527428	RABGAP1L	RAB GTPase activating protein 1-like
618428	CACYBP	calcyclin binding protein
613754	AXDND1	axonemal dynein light chain domain containing 1
540090	RNF2	ring finger protein 2
514940	IVNS1ABP	influenza virus NS1A binding protein
282590	KCNK2	potassium two pore domain channel subfamily K member 2
540507	ANGEL2	angel homolog 2
533317	FLVCR1	feline leukemia virus subgroup C cellular receptor 1
506867	NSL1	NSL1, MIS12 kinetochore complex component
539953	DTL	denticleless E3 ubiquitin protein ligase homolog
534964	INTS7	integrator complex subunit 7
522265	SLC30A1	solute carrier family 30 member 1
532635	RCOR3	REST corepressor 3
533936	KLHL2	kelch like family member 2
533951	PLRG1	pleiotropic regulator 1
538617	TRIM2	tripartite motif containing 2
507386	ARFIP1	ADP ribosylation factor interacting protein 1
540488	SMAD1	SMAD family member 1
514991	ABCE1	ATP binding cassette subfamily E member 1
537503	SMARCA5	SWI/SNF related, matrix associated, actin dependent regulator of chromatin, subfamily a, member 5
519372	INTU	inturned planar cell polarity protein
100297914	KIAA1109	KIAA1109 ortholog
768238	C17H4orf46	chromosome 17 C4orf46 homolog
540457	RAN	RAN, member RAS oncogene family
101904642	LOC101904642	uncharacterized LOC101904642
338038	ATP6V0A2	ATPase H+ transporting V0 subunit a2
511896	GTF2H3	general transcription factor IIH subunit 3
530962	MPHOSPH9	M-phase phosphoprotein 9
614238	DENR	density regulated re-initiation and release factor
506597	GPN3	GPN-loop GTPase 3
525355	PPTC7	PTC7 protein phosphatase homolog
518844	BRAP	BRCA1 associated protein
506646	SUDS3	SDS3 homolog, SIN3A corepressor complex component
508389	RFC5	replication factor C subunit 5
517336	MED13L	mediator complex subunit 13 like
613372	NAA25	N(alpha)-acetyltransferase 25, NatB auxiliary subunit
535625	MAPKAPK5	mitogen-activated protein kinase-activated protein kinase 5
514131	BCNT2	bucentaur-2
512508	MPHOSPH6	M-phase phosphoprotein 6
515476	ORC6	origin recognition complex subunit 6
614339	C18H16orf87	chromosome 18 C16orf87 homolog
520056	NETO2	neuropilin and tolloid like 2
789894	PAPD5	poly(A) RNA polymerase D5, non-canonical
539135	TOX3	TOX high mobility group box family member 3
539275	CHD9	chromodomain helicase DNA binding protein 9
533294	RBL2	RB transcriptional corepressor like 2
518859	NUDT21	nudix hydrolase 21
538571	RSPRY1	ring finger and SPRY domain containing 1
509703	ADGRG1	adhesion G protein-coupled receptor G1
785475	CDH11	cadherin 11
519789	DYNC1LI2	dynein cytoplasmic 1 light intermediate chain 2
530661	SLC7A6	solute carrier family 7 member 6
515119	URI1	URI1, prefoldin like chaperone
507005	UBA2	ubiquitin like modifier activating enzyme 2
100138954	ZNF146	zinc finger protein 146
613546	ZNF568	zinc finger protein 568
104974883	LOC104974883	uncharacterized LOC104974883
787858	LOC787858	zinc finger protein 160-like
101902926	LOC101902926	zinc finger protein 665-like
540020	ZNF845	zinc finger protein 845
789996	LOC789996	zinc finger protein 211-like
789970	ZNF154	zinc finger protein 154
617078	TRIM37	tripartite motif containing 37
615857	PRR11	proline rich 11
522040	SMG8	SMG8, nonsense mediated mRNA decay factor
616080	RNFT1	ring finger protein, transmembrane 1
524868	MED13	mediator complex subunit 13
534471	INTS2	integrator complex subunit 2
783256	BRIP1	BRCA1 interacting protein C-terminal helicase 1
514005	PPM1D	protein phosphatase, Mg2+/Mn2+ dependent 1D
537257	USP32	ubiquitin specific peptidase 32
528033	CRLF3	cytokine receptor like factor 3
528920	EVI2A	ecotropic viral integration site 2A
512248	LOC512248	dnaJ homolog subfamily C member 8 pseudogene
509812	TMEM107	transmembrane protein 107
514947	ZNF287	zinc finger protein 287
281942	CALCOCO2	calcium binding and coiled-coil domain 2
618214	HOXB3	homeobox B3
616506	CBX1	chromobox 1
520734	MED1	mediator complex subunit 1
787696	TOP2A	DNA topoisomerase II alpha
527278	BECN1	beclin 1
353120	BRCA1	BRCA1, DNA repair associated
540167	CCDC47	coiled-coil domain containing 47
533700	DDX5	DEAD-box helicase 5
532986	BPTF	bromodomain PHD finger transcription factor
100336535	SOX9	SRY-box 9
281883	KCNJ2	potassium voltage-gated channel subfamily J member 2
513587	CREBRF	CREB3 regulatory factor
538794	CPEB4	cytoplasmic polyadenylation element binding protein 4
519307	FAM169A	family with sequence similarity 169 member A
519320	BDP1	B double prime 1, subunit of RNA polymerase III transcription initiation factor IIIB
508169	SLC30A5	solute carrier family 30 member 5
507801	SREK1	splicing regulatory glutamic acid and lysine rich protein 1
768014	KIF2A	kinesin family member 2A
614096	ELOVL7	ELOVL fatty acid elongase 7
540874	DEPDC1B	DEP domain containing 1B
613751	GPBP1	GC-rich promoter binding protein 1
540253	SETD9	SET domain containing 9
520256	MTREX	Mtr4 exosome RNA helicase
280878	NNT	nicotinamide nucleotide transhydrogenase
541143	ZNF131	zinc finger protein 131
112443004	LOC112443004	uncharacterized LOC112443004
535804	OXCT1	3-oxoacid CoA-transferase 1
506968	NADK2	NAD kinase 2, mitochondrial
538494	ZFR	zinc finger RNA binding protein
538517	ARRDC4	arrestin domain containing 4
282078	SEC11A	SEC11 homolog A, signal peptidase complex subunit
788861	RPS17	ribosomal protein S17
539904	MEX3B	mex-3 RNA binding family member B
614390	MORF4L1	mortality factor 4 like 1
513372	MTHFS	5,10-methenyltetrahydrofolate synthetase (5-formyltetrahydrofolate cyclo-ligase)
514167	ZFAND6	zinc finger AN1-type containing 6
407102	TJP1	tight junction protein 1
282446	IDH3A	isocitrate dehydrogenase 3 (NAD(+)) alpha
510423	PSMA4	proteasome subunit alpha 4
511631	UBE2Q2	ubiquitin conjugating enzyme E2 Q2
512717	RCN2	reticulocalbin 2
614017	SRP54	signal recognition particle 54
514432	BRMS1L	breast cancer metastasis-suppressor 1 like
774027	MBIP	MAP3K12 binding inhibitory protein 1
510259	GEMIN2	gem nuclear organelle associated protein 2
539998	FBXO33	F-box protein 33
525011	KLHL28	kelch like family member 28
515069	FKBP3	FK506 binding protein 3
512668	ZSCAN29	zinc finger and SCAN domain containing 29
407220	PPP4R3A	protein phosphatase 4 regulatory subunit 3A
786759	TRIP11	thyroid hormone receptor interactor 11
537521	PPP4R4	protein phosphatase 4 regulatory subunit 4
519961	ATG2B	autophagy related 2B
618880	VRK1	vaccinia related kinase 1
505757	PPP2R5C	protein phosphatase 2 regulatory subunit B'gamma
281832	HSP90AA1	heat shock protein 90 alpha family class A member 1
510209	SLC4A7	solute carrier family 4 member 7
504474	STT3B	STT3B, catalytic subunit of the oligosaccharyltransferase complex
785419	UBP1	upstream binding protein 1
538893	GOLGA4	golgin A4
513481	EIF1B	eukaryotic translation initiation factor 1B
614905	SEC22C	SEC22 homolog C, vesicle trafficking protein
540957	VHL	von Hippel-Lindau tumor suppressor
531866	TTLL3	tubulin tyrosine ligase-like family, member 3
511009	ARL8B	ADP ribosylation factor like GTPase 8B
504900	PPP4R2	protein phosphatase 4 regulatory subunit 2
526127	FRMD4B	FERM domain containing 4B
616786	TMF1	TATA element modulatory factor 1
508782	EOGT	EGF domain specific O-linked N-acetylglucosamine transferase
613649	KCTD6	potassium channel tetramerization domain containing 6
529366	SLMAP	sarcolemma associated protein
534513	CCDC66	coiled-coil domain containing 66
511455	NEK4	NIMA related kinase 4
506557	PBRM1	polybromo 1
338049	RHOA	ras homolog family member A
100139910	PRKAR2A	protein kinase cAMP-dependent type II regulatory subunit alpha
512966	ELP6	elongator acetyltransferase complex subunit 6
541113	LRRC2	leucine rich repeat containing 2
506107	BAG2	BCL2 associated athanogene 2
512468	GCLC	glutamate-cysteine ligase catalytic subunit
286873	RPS4Y1	ribosomal protein S4, Y-linked 1
539584	NFYA	nuclear transcription factor Y subunit alpha
767817	CDC5L	cell division cycle 5 like
532674	ADGRF5	adhesion G protein-coupled receptor F5
533188	CD2AP	CD2 associated protein
617293	ELOVL5	ELOVL fatty acid elongase 5
512672	LOC512672	major histocompatibility complex, class I
531022	TRIM38	tripartite motif containing 38
526377	GMNN	geminin, DNA replication inhibitor
100297854	DCDC2	doublecortin domain containing 2
540945	DEK	DEK proto-oncogene
541070	MYLIP	myosin regulatory light chain interacting protein
535457	TXNL4A	thioredoxin like 4A
112444151	LOC112444151	basic salivary proline-rich protein 2-like
615146	SOCS6	suppressor of cytokine signaling 6
524456	SLC39A6	solute carrier family 39 member 6
538969	ZNF24	zinc finger protein 24
538805	TRAPPC8	trafficking protein particle complex 8
524460	B4GALT6	beta-1,4-galactosyltransferase 6
281128	DSC2	desmocollin 2
517248	IMPACT	impact RWD domain protein
100336844	OSBPL1A	oxysterol binding protein like 1A
512977	RBBP8	RB binding protein 8, endonuclease
533735	MIB1	mindbomb E3 ubiquitin protein ligase 1
785911	ROCK1	Rho associated coiled-coil containing protein kinase 1
505106	USP14	ubiquitin specific peptidase 14
507632	YES1	YES proto-oncogene 1, Src family tyrosine kinase
521222	METTL4	methyltransferase like 4
537894	SMCHD1	structural maintenance of chromosomes flexible hinge domain containing 1
516010	SMAD2	SMAD family member 2
529318	MEX3C	mex-3 RNA binding family member C
614159	C24H18orf54	chromosome 24 C18orf54 homolog
509142	TXNL1	thioredoxin like 1
511649	LMAN1	lectin, mannose binding 1
504761	KIAA1468	KIAA1468
539357	VPS4B	vacuolar protein sorting 4 homolog B
777692	LOC777692	uncharacterized LOC777692
538197	CCP110	centriolar coiled-coil protein 110
100140537	POLR3E	RNA polymerase III subunit E
521540	CCT6A	chaperonin containing TCP1 subunit 6A
282335	RABGEF1	RAB guanine nucleotide exchange factor 1
615936	AUTS2	AUTS2, activator of transcription and developmental regulator
286862	YWHAG	tyrosine 3-monooxygenase/tryptophan 5-monooxygenase activation protein gamma
532721	USP42	ubiquitin specific peptidase 42
511194	ZNF12	zinc finger protein 12
100847692	SUN1	Sad1 and UNC84 domain containing 1
535287	UBE2D1	ubiquitin conjugating enzyme E2 D1
514564	ZWINT	ZW10 interacting kinetochore protein
515091	IFIT5	interferon induced protein with tetratricopeptide repeats 5
535887	PANK1	pantothenate kinase 1
523664	BTAF1	B-TFIID TATA-box binding protein associated factor 1
540937	2005-03-01	membrane associated ring-CH-type finger 5
508467	KIF11	kinesin family member 11
513594	CEP55	centrosomal protein 55
509093	TBC1D12	TBC1 domain family member 12
540933	HELLS	helicase, lymphoid specific
785845	CC2D2B	coiled-coil and C2 domain containing 2B
524691	ZNF518A	zinc finger protein 518A
541239	SLF2	SMC5-SMC6 complex localization factor 2
613274	BORCS7	BLOC-1 related complex subunit 7
100295193	SFR1	SWI5 dependent homologous recombination repair protein 1
520500	SMNDC1	survival motor neuron domain containing 1
506724	PDCD4	programmed cell death 4
526279	CASP7	caspase 7
535781	CCDC186	coiled-coil domain containing 186
522276	FAM160B1	family with sequence similarity 160 member B1
532603	SHTN1	shootin 1
519573	PDZD8	PDZ domain containing 8
540709	RAB11FIP2	RAB11 family interacting protein 2
100337346	CACUL1	CDK2 associated cullin domain 1
539889	INPP5F	inositol polyphosphate-5-phosphatase F
527312	NSMCE4A	NSE4 homolog A, SMC5-SMC6 complex component
510536	LOC510536	uncharacterized protein C10orf88
530414	AGPAT5	1-acylglycerol-3-phosphate O-acyltransferase 5
532571	WWC2	WW and C2 domain containing 2
513265	CDKN2AIP	CDKN2A interacting protein
404141	ING2	inhibitor of growth family member 2
511080	PRIMPOL	primase and DNA directed polymerase
512887	FAM149A	family with sequence similarity 149 member A
525337	PCM1	pericentriolar material 1
540728	ERI1	exoribonuclease 1
504683	MAK16	MAK16 homolog
524648	HOOK3	hook microtubule tethering protein 3
533736	NGLY1	N-glycanase 1
789800	ABCB10	ATP binding cassette subfamily B member 10
100337323	LOC100337323	uncharacterized LOC100337323
519575	TTC13	tetratricopeptide repeat domain 13
540237	EXOC8	exocyst complex component 8
533927	TSNAX	translin associated factor X
534612	ARID4B	AT-rich interaction domain 4B
505066	TBCE	tubulin folding cofactor E
280869	MTR	5-methyltetrahydrofolate-homocysteine methyltransferase
509328	CSGALNACT2	chondroitin sulfate N-acetylgalactosaminyltransferase 2
506917	HNRNPF	heterogeneous nuclear ribonucleoprotein F
540918	FAM13C	family with sequence similarity 13 member C
512704	REEP3	receptor accessory protein 3
533336	HERC4	HECT and RLD domain containing E3 ubiquitin protein ligase 4
540969	DNA2	DNA replication helicase/nuclease 2
282524	SLC25A16	solute carrier family 25 member 16
510574	VPS26A	VPS26, retromer complex component A
280701	PPA1	pyrophosphatase (inorganic) 1
533952	FAM149B1	family with sequence similarity 149 member B1
530784	C29H11orf54	chromosome 29 C11orf54 homolog
538575	PRSS23	serine protease 23
513579	PICALM	phosphatidylinositol binding clathrin assembly protein
540583	RAB30	RAB30, member RAS oncogene family
338046	NDUFC2	NADH:ubiquinone oxidoreductase subunit C2
523174	PRMT3	protein arginine methyltransferase 3
512846	UEVLD	UEV and lactate/malate dehyrogenase domains
540313	ETS1	ETS proto-oncogene 1, transcription factor
507760	PRDM10	PR/SET domain 10
533107	FADS1	fatty acid desaturase 1
286825	WDR44	WD repeat domain 44
508189	LONRF3	LON peptidase N-terminal domain and ring finger 3
616181	UPF3B	UPF3B, regulator of nonsense mediated mRNA decay
281647	XIAP	X-linked inhibitor of apoptosis
616487	STAG2	stromal antigen 2, transcript variant 1
100125581	ZNF75D	zinc finger protein 75D
112445031	LOC112445031	fibroblast growth factor 13-like
529689	ATP11C	ATPase phospholipid transporting 11C
507482	FMR1	fragile X mental retardation 1
533622	MTM1	myotubularin 1
613984	VAMP7	vesicle associated membrane protein 7
768308	ARMCX6	armadillo repeat containing X-linked 6
100139405	ARMCX4	armadillo repeat containing X-linked 4
534001	HNRNPH2	heterogeneous nuclear ribonucleoprotein H2
539380	MUM1L1	MUM1 like 1
100337282	TBC1D8B	TBC1 domain family member 8B
100125309	TSC22D3	TSC22 domain family member 3
535414	PSMD10	proteasome 26S subunit, non-ATPase 10
511602	COL4A5	collagen type IV alpha 5 chain
107132045	LOC107132045	UDP-N-acetylglucosamine transferase subunit ALG13 homolog
515282	ALG13	putative bifunctional UDP-N-acetylglucosamine transferase and deubiquitinase ALG13
614007	SH3BGRL	SH3 domain binding glutamate rich protein like
534539	BRWD3	bromodomain and WD repeat domain containing 3
514473	ATRX	ATRX, chromatin remodeler
782916	ERCC6L	ERCC excision repair 6 like, spindle assembly checkpoint helicase
785085	TAF1	TATA-box binding protein associated factor 1
615175	NONO	non-POU domain containing octamer binding
786612	PJA1	praja ring finger ubiquitin ligase 1
506664	JADE3	jade family PHD finger 3
100126054	SPIN2B	spindlin family member 2B
510362	LOC510362	zinc finger X-linked protein ZXDB
280952	KDM6A	lysine demethylase 6A
510093	DDX3X	DEAD-box helicase 3 X-linked
513520	ATP6AP2	ATPase H+ transporting accessory protein 2
537655	DMD	dystrophin
280961	ZFX	zinc finger protein X-linked
511189	EIF1AX	eukaryotic translation initiation factor 1A X-linked
407109	PDHA1	pyruvate dehydrogenase E1 alpha 1 subunit
786670	SCML1	Scm polycomb group protein like 1
515927	TXLNG	taxilin gamma
100139601	PIGA	phosphatidylinositol glycan anchor biosynthesis class A
616748	TRAPPC2	trafficking protein particle complex 2
112445390	LOC112445390	tumor necrosis factor receptor superfamily member 10A-like
509854	LOC509854	multidrug resistance-associated protein 4-like
540312	LOC540312	integrator complex subunit 6-like
107131289	LOC107131289	neuroblastoma-amplified sequence-like
788523	LOC788523	SAP domain-containing ribonucleoprotein pseudogene
101902346	LOC101902346	histone H3.3-like
100139823	LOC100139823	nucleophosmin pseudogene
101906315	LOC101906315	small ubiquitin-related modifier 2 pseudogene
509791	LOC509791	heat shock protein HSP 90-beta-like
789606	LOC789606	ribosomal protein L9 pseudogene

## Sheet: Liver
EntrezID	Symbol	Gene Name
506561	AAAS	aladin WD repeat nucleoporin
100125882	AARSD1	alanyl-tRNA synthetase domain containing 1
539270	ABT1	activator of basal transcription 1
506187	ACAP2	ArfGAP with coiled-coil, ankyrin repeat and PH domains 2
615110	ACER3	alkaline ceramidase 3
511431	ACOT4	acyl-CoA thioesterase 4
523627	ADAM33	ADAM metallopeptidase domain 33
526347	ADGRE3	adhesion G protein-coupled receptor E3
540837	AFTPH	aftiphilin
532836	AHCYL2	adenosylhomocysteinase like 2
505126	AIMP1	aminoacyl tRNA synthetase complex interacting multifunctional protein 1
511380	ALKBH2	alkB homolog 2, alpha-ketoglutarate dependent dioxygenase
510218	ALPK2	alpha kinase 2
100847218	ANKRD2	ankyrin repeat domain 2
515838	ANKRD31	ankyrin repeat domain 31
522004	ANKRD42	ankyrin repeat domain 42
518050	ANXA3	annexin A3
504310	AP1M1	adaptor related protein complex 1 subunit mu 1
518752	ARG2	arginase 2
534994	ARHGAP25	Rho GTPase activating protein 25
506260	ARHGAP32	Rho GTPase activating protein 32
616969	ARHGEF28	Rho guanine nucleotide exchange factor 28
517876	ARID2	AT-rich interaction domain 2
788039	ARL4C	ADP ribosylation factor like GTPase 4C
504577	ARMCX1	armadillo repeat containing, X-linked 1
100336572	ARSH	arylsulfatase family member H
534915	ASCC1	activating signal cointegrator 1 complex subunit 1
539672	ASNSD1	asparagine synthetase domain containing 1
282148	ATP6V0D1	ATPase H+ transporting V0 subunit d1
100137953	ATP8B4	ATPase phospholipid transporting 8B4 (putative)
777786	ATXN7L3B	ataxin 7 like 3B
281781	B4GALT1	beta-1,4-galactosyltransferase 1
514090	BAK1	BCL2 antagonist/killer 1
617465	BARX2	BARX homeobox 2
617710	BCAS4	breast carcinoma amplified sequence 4
512466	BCCIP	BRCA2 and CDKN1A interacting protein
540023	BCORL1	BCL6 corepressor like 1
508924	BEST1	bestrophin 1
532455	BIVM	basic, immunoglobulin-like variable motif containing
532550	BRAT1	BRCA1 associated ATM activator 1
522724	BSN	bassoon presynaptic cytomatrix protein
618766	C14H8orf82	chromosome 14 C8orf82 homolog
518967	C1H21orf2	chromosome 1 C21orf2 homolog
768315	C2CD3	C2 calcium dependent domain containing 3
508648	C7H19orf44	chromosome 7 C19orf44 homolog
616736	C8H9orf135	chromosome 8 C9orf135 homolog
539218	CALU	calumenin
516036	CBR3	carbonyl reductase 3
533020	CBR4	carbonyl reductase 4
100300568	CBWD2	COBW domain containing 5
539690	CD93	CD93 molecule
540660	CDC27	cell division cycle 27
514631	CDCA7L	cell division cycle associated 7 like
510920	CDK20	cyclin dependent kinase 20
513265	CDKN2AIP	CDKN2A interacting protein
788381	CENPB	centromere protein B
100336437	CEP170B	centrosomal protein 170B
521932	CEP63	centrosomal protein 63
507285	CHN2	chimerin 2
506932	CHST1	carbohydrate sulfotransferase 1
540069	CIAO1	cytosolic iron-sulfur assembly component 1
535119	CIAPIN1	cytokine induced apoptosis inhibitor 1
414921	CLDN4	claudin 4
782414	CMIP	c-Maf inducing protein
540493	COPS8	COP9 signalosome subunit 8
615979	COX16	COX16, cytochrome c oxidase assembly homolog
617867	CPED1	cadherin like and PC-esterase domain containing 1
537938	CPPED1	calcineurin like phosphoesterase domain containing 1
540959	CRTC2	CREB regulated transcription coactivator 2
613527	CTNS	cystinosin, lysosomal cystine transporter
539668	CUL4B	cullin 4B
534257	CYBRD1	cytochrome b reductase 1
100848673	CYS1	cystin 1
508759	DCUN1D5	defective in cullin neddylation 1 domain containing 5
537395	DDX23	DEAD-box helicase 23
536760	DENND4C	DENN domain containing 4C
537776	DEUP1	deuterosome assembly protein 1
518371	DGKQ	diacylglycerol kinase theta
507276	DHRS12	dehydrogenase/reductase 12
520270	DNAJB13	DnaJ heat shock protein family (Hsp40) member B13
768227	DNAJC24	DnaJ heat shock protein family (Hsp40) member C24
317659	DNAJC6	DnaJ heat shock protein family (Hsp40) member C6
510200	DPP3	dipeptidyl peptidase 3
540840	DTWD1	DTW domain containing 1
785016	DUSP7	dual specificity phosphatase 7
615727	DUSP8	dual specificity phosphatase 8
614312	DVL2	dishevelled segment polarity protein 2
540369	DYNLL2	dynein light chain LC8-type 2
517979	EDC3	enhancer of mRNA decapping 3
514259	EFHD2	EF-hand domain family member D2
407125	EGR1	early growth response 1
782397	EIF4EBP2	eukaryotic translation initiation factor 4E binding protein 2
533333	ELOVL6	ELOVL fatty acid elongase 6
614096	ELOVL7	ELOVL fatty acid elongase 7
614139	ELP4	elongator acetyltransferase complex subunit 4
530941	EPB41L5	erythrocyte membrane protein band 4.1 like 5
513572	ERAP2	endoplasmic reticulum aminopeptidase 2
516371	ERCC4	ERCC excision repair 4, endonuclease catalytic subunit
522908	ERCC6	ERCC excision repair 6, chromatin remodeling factor
282224	ETAA1	ETAA1, ATR kinase activator
538995	ETV3	ETS variant 3
536625	EVI5L	ecotropic viral integration site 5 like
513431	EXOC2	exocyst complex component 2
514364	EYA3	EYA transcriptional coactivator and phosphatase 3
538963	F2RL3	F2R like thrombin or trypsin receptor 3
533324	FAM126B	family with sequence similarity 126 member B
100847316	FAM177B	family with sequence similarity 177 member B
767842	FAM241A	family with sequence similarity 241 member A
534370	FAM45A	family with sequence similarity 45 member A
504763	FAM49A	family with sequence similarity 49 member A
614765	FBXL8	F-box and leucine rich repeat protein 8
512589	FBXO2	F-box protein 2
536759	FER	FER tyrosine kinase
524427	FERMT1	fermitin family member 1
789631	FIZ1	FLT3 interacting zinc finger 1
535310	FKBP10	FK506 binding protein 10
507482	FMR1	fragile X mental retardation 1
506618	FOXO1	forkhead box O1
100138313	FPGT	fucose-1-phosphate guanylyltransferase
505664	FRAT1	FRAT1, WNT signaling pathway regulator
782831	FSTL5	follistatin like 5
504939	GADD45G	growth arrest and DNA damage inducible gamma
507330	GAREM1	GRB2 associated regulator of MAPK1 subtype 1
100138447	GJA10	gap junction protein alpha 10
511614	GPAT4	glycerol-3-phosphate acyltransferase 4
514456	GPD1L	glycerol-3-phosphate dehydrogenase 1 like
504948	GPD2	glycerol-3-phosphate dehydrogenase 2
537630	GPR180	G protein-coupled receptor 180
529618	GRIA1	glutamate ionotropic receptor AMPA type subunit 1
538360	GRM8	glutamate metabotropic receptor 8
783879	GSTM1	glutathione S-transferase mu 1
617975	H1F0	H1 histone family, member 0
615191	HACD1	3-hydroxyacyl-CoA dehydratase 1
100125237	HACD3	3-hydroxyacyl-CoA dehydratase 3
618814	HACD4	3-hydroxyacyl-CoA dehydratase 4
510937	HARS	histidyl-tRNA synthetase
522921	HBEGF	heparin binding EGF like growth factor
101902938	HEATR4	HEAT repeat containing 4
535440	HERC2	HECT and RLD domain containing E3 ubiquitin protein ligase 2
531384	HES6	hes family bHLH transcription factor 6
513666	HIST2H2AC	histone cluster 2, H2ac
538691	HS3ST1	heparan sulfate-glucosamine 3-sulfotransferase 1
767874	HSP90AB1	heat shock protein 90 alpha family class B member 1
407230	HTR2A	5-hydroxytryptamine receptor 2A
519602	IFT81	intraflagellar transport 81
100125775	IGSF1	immunoglobulin superfamily member 1
540003	IGSF11	immunoglobulin superfamily member 11
541154	IKZF1	IKAROS family zinc finger 1
507329	INPP5D	inositol polyphosphate-5-phosphatase D
104968536	IQGAP1	IQ motif containing GTPase activating protein 1
517311	IQSEC2	IQ motif and Sec7 domain 2
510342	IRAK3	interleukin 1 receptor associated kinase 3
538846	JAM2	junctional adhesion molecule 2
528253	JARID2	jumonji and AT-rich interaction domain containing 2
510781	JOSD1	Josephin domain containing 1
522184	KCNJ15	potassium voltage-gated channel subfamily J member 15
520448	KCNMB4	potassium calcium-activated channel subfamily M regulatory beta subunit 4
100848816	KDM3B	lysine demethylase 3B
617013	KIAA0825	KIAA0825
531720	KLRG2	killer cell lectin like receptor G2
515996	KMO	kynurenine 3-monooxygenase
783596	KPNA5	karyopherin subunit alpha 5
530088	KRBA2	KRAB-A domain containing 2
520189	LGR5	leucine rich repeat containing G protein-coupled receptor 5
535225	LIMK1	LIM domain kinase 1
618104	LIN52	lin-52 DREAM MuvB core complex component
100337389	LMX1B	LIM homeobox transcription factor 1 beta
100139821	LOC100139821	heat shock factor protein 1 pseudogene
100295296	LOC100295296	60S ribosomal protein L35a pseudogene
100299038	LOC100299038	eukaryotic translation initiation factor 3 subunit M pseudogene
100335879	LOC100335879	uncharacterized LOC100335879
100336282	LOC100336282	uncharacterized LOC100336282
100848307	LOC100848307	uncharacterized LOC100848307
101902043	LOC101902043	uncharacterized LOC101902043
101902123	LOC101902123	trithorax group protein osa-like
101902306	LOC101902306	uncharacterized LOC101902306
101903564	LOC101903564	uncharacterized LOC101903564
101904378	LOC101904378	uncharacterized LOC101904378
101904840	LOC101904840	uncharacterized LOC101904840
101905265	LOC101905265	uncharacterized LOC101905265
101906230	LOC101906230	putative tRNA (cytidine(32)/guanosine(34)-2'-O)-methyltransferase pseudogene
101906508	LOC101906508	uncharacterized LOC101906508
101907315	LOC101907315	uncharacterized LOC101907315
101907516	LOC101907516	uncharacterized LOC101907516
101907575	LOC101907575	uncharacterized LOC101907575
101907744	LOC101907744	uncharacterized LOC101907744
104968411	LOC104968411	dynein heavy chain 11, axonemal
104969648	LOC104969648	uncharacterized LOC104969648
104969864	LOC104969864	uncharacterized LOC104969864
104971349	LOC104971349	40S ribosomal protein S10 pseudogene
104972252	LOC104972252	uncharacterized LOC104972252
104972627	LOC104972627	uncharacterized LOC104972627
104973803	LOC104973803	60S ribosomal protein L17 pseudogene
104973850	LOC104973850	uncharacterized LOC104973850
104974444	LOC104974444	uncharacterized LOC104974444
104974554	LOC104974554	maestro heat-like repeat family member 5
104975415	LOC104975415	uncharacterized LOC104975415
104975683	LOC104975683	histone H2A type 1
107131992	LOC107131992	fibrous sheath-interacting protein 2-like
107132175	LOC107132175	cell death regulator Aven-like
112441507	LOC112441507	bone marrow stromal antigen 2-like
112441535	LOC112441535	phospholipid-transporting ATPase IG-like
112441839	LOC112441839	uncharacterized LOC112441839
112442061	LOC112442061	uncharacterized LOC112442061
112442274	LOC112442274	uncharacterized LOC112442274
112442296	LOC112442296	uncharacterized LOC112442296
112442302	LOC112442302	serine protease 58-like
112442986	LOC112442986	uncharacterized LOC112442986
112443139	LOC112443139	uncharacterized LOC112443139
112443509	LOC112443509	uncharacterized LOC112443509
112444535	LOC112444535	uncharacterized LOC112444535
112444972	LOC112444972	small nucleolar RNA SNORA40
112446669	LOC112446669	60S ribosomal protein L19 pseudogene
112446674	LOC112446674	uncharacterized LOC112446674
112446800	LOC112446800	uncharacterized LOC112446800
112447765	LOC112447765	uncharacterized LOC112447765
112447766	LOC112447766	uncharacterized LOC112447766
112447843	LOC112447843	uncharacterized LOC112447843
112449038	LOC112449038	uncharacterized LOC112449038
112449041	LOC112449041	uncharacterized LOC112449041
112449049	LOC112449049	translation initiation factor IF-2-like
112449065	LOC112449065	uncharacterized LOC112449065
112449527	LOC112449527	uncharacterized LOC112449527
404051	LOC404051	serpin peptidase inhibitor, clade B (ovalbumin), member 6-like
507756	LOC507756	ecto-ADP-ribosyltransferase 5-like
508285	LOC508285	methionine adenosyltransferase 2B pseudogene
511936	LOC511936	cytochrome P450, family 2, subfamily J
518526	LOC518526	CD36 molecule (thrombospondin receptor), transcript variant 2
519309	LOC519309	uncharacterized LOC519309
529036	LOC529036	transmembrane protein 45A-like
529125	LOC529125	heat shock cognate 71 kDa protein pseudogene
530929	LOC530929	cytochrome P450, family 2, subfamily J
538060	LOC538060	aldo-keto reductase family 1, member C1 (dihydrodiol dehydrogenase 1; 20-alpha (3-alpha)-hydroxysteroid dehydrogenase)-like
613966	LOC613966	group 10 secretory phospholipase A2
616199	LOC616199	aldose reductase
782668	LOC782668	60S ribosomal protein L6 pseudogene
784473	LOC784473	40S ribosomal protein S12 pseudogene
787671	LOC787671	hemoglobin subunit beta
788425	LOC788425	aflatoxin B1 aldehyde reductase member 4
541208	LPGAT1	lysophosphatidylglycerol acyltransferase 1
281285	LRAT	lecithin retinol acyltransferase
783240	LRRC72	leucine rich repeat containing 72
281905	LTBP2	latent transforming growth factor beta binding protein 2
533675	LYPD1	LY6/PLAUR domain containing 1
512570	LZTFL1	leucine zipper transcription factor like 1
512397	LZTS3	leucine zipper tumor suppressor family member 3
617914	MAFF	MAF bZIP transcription factor F
781335	MAP4K5	mitogen-activated protein kinase kinase kinase kinase 5
614904	MAP6D1	MAP6 domain containing 1
618684	MBP	myelin basic protein
788087	MCL1	MCL1, BCL2 family apoptosis regulator
529195	MEFV	MEFV, pyrin innate immunity regulator
618487	MEIOB	meiosis specific with OB domains
505719	MINDY1	MINDY lysine 48 deubiquitinase 1
524749	MINDY2	MINDY lysine 48 deubiquitinase 2
100313162	MIR2357	microRNA 2357
521962	MLLT3	MLLT3, super elongation complex subunit
511673	MMAA	methylmalonic aciduria (cobalamin deficiency) cblA type
407225	MOGAT1	monoacylglycerol O-acyltransferase 1
513586	MPI	mannose phosphate isomerase
614711	MRPL33	mitochondrial ribosomal protein L33
617005	MRPL38	mitochondrial ribosomal protein L38
509816	MRPS11	mitochondrial ribosomal protein S11
509788	MTDH	metadherin
523485	MYO1E	myosin IE
532964	MYO1F	myosin IF
613474	NABP1	nucleic acid binding protein 1
404132	NAXE	NAD(P)HX epimerase
327702	NDUFAB1	NADH:ubiquinone oxidoreductase subunit AB1
511455	NEK4	NIMA related kinase 4
533988	NEMP1	nuclear envelope integral membrane protein 1
541127	NFATC3	nuclear factor of activated T cells 3
504199	NIT1	nitrilase 1
618218	NKAIN1	sodium/potassium transporting ATPase interacting 1
513716	NKAPD1	NKAP domain containing 1
512480	NLRC4	NLR family CARD domain containing 4
528833	NOP9	NOP9 nucleolar protein
533048	NPR1	natriuretic peptide receptor 1
540528	NR1H4	nuclear receptor subfamily 1 group H member 4
505531	NR2C2	nuclear receptor subfamily 2 group C member 2
616955	NRGN	neurogranin
617720	NUDT12	nudix hydrolase 12
504823	NUP107	nucleoporin 107
100849670	NUS1	NUS1, dehydrodolichyl diphosphate synthase subunit
517688	ORAI1	ORAI calcium release-activated calcium modulator 1
527318	PACRGL	parkin coregulated like
540107	PACSIN2	protein kinase C and casein kinase substrate in neurons 2
282513	PAFAH1B1	platelet activating factor acetylhydrolase 1b regulatory subunit 1
535887	PANK1	pantothenate kinase 1
615510	PARPBP	PARP1 binding protein
613854	PCMT1	protein-L-isoaspartate (D-aspartate) O-methyltransferase
513603	PCSK1N	proprotein convertase subtilisin/kexin type 1 inhibitor
538516	PDLIM3	PDZ and LIM domain 3
505868	PDXDC1	pyridoxal dependent decarboxylase domain containing 1
506007	PEX12	peroxisomal biogenesis factor 12
521522	PEX19	peroxisomal biogenesis factor 19
533077	PEX7	peroxisomal biogenesis factor 7
407183	PFKFB3	6-phosphofructo-2-kinase/fructose-2,6-biphosphatase 3
534928	PFKFB4	6-phosphofructo-2-kinase/fructose-2,6-biphosphatase 4
507119	PFKP	phosphofructokinase, platelet
538173	PGP	phosphoglycolate phosphatase
535126	PGS1	phosphatidylglycerophosphate synthase 1
282307	PIK3R1	phosphoinositide-3-kinase regulatory subunit 1
505332	PISD	phosphatidylserine decarboxylase
616550	PITPNA	phosphatidylinositol transfer protein alpha
511508	PJA2	praja ring finger ubiquitin ligase 2
100337447	PLA2G12B	phospholipase A2 group XIIB
100299044	PLEKHH2	pleckstrin homology, MyTH4 and FERM domain containing H2
504545	PLPP2	phospholipid phosphatase 2
100138545	PML	promyelocytic leukemia
537070	PMM1	phosphomannomutase 1
614688	POLB	DNA polymerase beta
534232	POLR2F	RNA polymerase II subunit F
497030	POMGNT2	protein O-linked mannose N-acetylglucosaminyltransferase 2 (beta 1,4-)
517861	POU6F2	POU class 6 homeobox 2
281419	PPIB	peptidylprolyl isomerase B
282091	PPP1R16B	protein phosphatase 1 regulatory subunit 16B
540398	PPP4C	protein phosphatase 4 catalytic subunit
282324	PRKAG1	protein kinase AMP-activated non-catalytic subunit gamma 1
537688	PRPS2	phosphoribosyl pyrophosphate synthetase 2
281433	PSAP	prosaposin
509656	PSKH1	protein serine kinase H1
507213	PSMA6	proteasome subunit alpha 6
504937	PSMD3	proteasome 26S subunit, non-ATPase 3
541250	PSRC1	proline and serine rich coiled-coil 1
505696	PTPRB	protein tyrosine phosphatase, receptor type B
317725	PTPRZ1	protein tyrosine phosphatase, receptor type Z1
519260	RABGAP1	RAB GTPase activating protein 1
513600	RAD17	RAD17 checkpoint clamp loader component
529507	RAD51D	RAD51 paralog D
532175	RBM46	RNA binding motif protein 46
768210	RELL1	RELT like 1
530263	RFFL	ring finger and FYVE like domain containing E3 ubiquitin protein ligase
538070	RFX3	regulatory factor X3
616928	RHEX	regulator of hemoglobinization and erythroid cell expansion
535674	RIMS2	regulating synaptic membrane exocytosis 2
100336872	RIPOR1	RHO family interacting cell polarization regulator 1
510037	RNF122	ring finger protein 122
540391	RNF180	ring finger protein 180
282040	RNPEP	arginyl aminopeptidase
515565	ROPN1L	rhophilin associated tail protein 1 like
516934	RPUSD4	RNA pseudouridylate synthase domain containing 4
532442	RTP4	receptor transporter protein 4
535352	SCAMP1	secretory carrier membrane protein 1
782059	SCYL2	SCY1 like pseudokinase 2
327696	SDHC	succinate dehydrogenase complex subunit C
614905	SEC22C	SEC22 homolog C, vesicle trafficking protein
526028	SEMA4C	semaphorin 4C
538091	SENP1	SUMO specific peptidase 1
519860	SERAC1	serine active site containing 1
616440	SH2D6	SH2 domain containing 6
509002	SHMT1	serine hydroxymethyltransferase 1
511999	SHPK	sedoheptulokinase
785659	SIAH2	siah E3 ubiquitin protein ligase 2
512417	SLC22A15	solute carrier family 22 member 15
526596	SLC22A20P	solute carrier family 22 member 20, pseudogene
616407	SLC24A3	solute carrier family 24 member 3
524303	SLC45A3	solute carrier family 45 member 3
282365	SLC6A4	solute carrier family 6 member 4
520250	SLF1	SMC5-SMC6 complex localization factor 1
540806	SMAD9	SMAD family member 9
781661	SMCR8	Smith-Magenis syndrome chromosome region, candidate 8
100849034	SMIM17	small integral membrane protein 17
784270	SMKR1	small lysine rich protein 1
540853	SNAP25	synaptosome associated protein 25
516917	SNAP91	synaptosome associated protein 91
512142	SNRNP35	small nuclear ribonucleoprotein U11/U12 subunit 35
512918	SNX7	sorting nexin 7
615146	SOCS6	suppressor of cytokine signaling 6
508997	SOGA1	suppressor of glucose, autophagy associated 1
512467	SP5	Sp5 transcription factor
535545	SPAG17	sperm associated antigen 17
789347	SPATA21	spermatogenesis associated 21
541068	SPIN1	spindlin 1
519030	SPIRE1	spire type actin nucleation factor 1
613889	SPNS2	sphingolipid transporter 2
534918	SPRTN	SprT-like N-terminal domain
534570	SPRYD3	SPRY domain containing 3
514643	SSH3	slingshot protein phosphatase 3
281507	STAR	steroidogenic acute regulatory protein
511023	STAT2	signal transducer and activator of transcription 2
100337329	STK11	serine/threonine kinase 11
515723	STK40	serine/threonine kinase 40
781912	TAF2	TATA-box binding protein associated factor 2
515177	TAZ	tafazzin
538314	TBCCD1	TBCC domain containing 1
532320	TCEAL9	transcription elongation factor A like 9
523151	TCF20	transcription factor 20
101902138	TDRD15	tudor domain containing 15
616898	TEDC2	tubulin epsilon and delta complex 2
534965	TES	testin LIM domain protein
509448	TFCP2	transcription factor CP2
539845	THAP11	THAP domain containing 11
540486	TIPRL	TOR signaling pathway regulator
511478	TLE6	transducin like enhancer of split 6
493686	TLR7	toll like receptor 7
538654	TMEM110	transmembrane protein 110
511832	TMEM231	transmembrane protein 231
505368	TMEM41A	transmembrane protein 41A
535030	TNKS	tankyrase
535940	TNNI3K	TNNI3 interacting kinase
534311	TOR2A	torsin family 2 member A
534704	TPD52L2	tumor protein D52 like 2
505683	TPGS1	tubulin polyglutamylase complex subunit 1
781941	TPH1	tryptophan hydroxylase 1
521857	TRIB1	tribbles pseudokinase 1
537285	TRIM23	tripartite motif containing 23
537246	TRIM24	tripartite motif containing 24
518310	TRIM35	tripartite motif containing 35
786759	TRIP11	thyroid hormone receptor interactor 11
527597	TRPM6	transient receptor potential cation channel subfamily M member 6
514642	TRPM7	transient receptor potential cation channel subfamily M member 7
524365	TRPV5	transient receptor potential cation channel subfamily V member 5
539001	TSPAN2	tetraspanin 2
616726	TSTD2	thiosulfate sulfurtransferase like domain containing 2
517396	TTC6	tetratricopeptide repeat domain 6
504244	TUBA1C	tubulin alpha 1c
100295973	TUBB2A	tubulin beta 2A class IIa
515927	TXLNG	taxilin gamma
535457	TXNL4A	thioredoxin like 4A
497204	UBA7	ubiquitin like modifier activating enzyme 7
534349	UBE2E3	ubiquitin conjugating enzyme E2 E3
514445	UBOX5	U-box domain containing 5
515894	UFL1	UFM1 specific ligase 1
533587	UGT2B10	UDP glucuronosyltransferase 2 family, polypeptide B10
537188	UGT3A2	UDP glycosyltransferase family 3 member A2
522980	USP2	ubiquitin specific peptidase 2
535975	UST	uronyl 2-sulfotransferase
510487	UTP20	UTP20, small subunit processome component
507309	VAMP8	vesicle associated membrane protein 8
539085	VASH2	vasohibin 2
282122	VEGFC	vascular endothelial growth factor C
613904	VGLL4	vestigial like family member 4
614321	VPS26B	VPS26, retromer complex component B
783762	VPS54	VPS54, GARP complex subunit
618880	VRK1	vaccinia related kinase 1
785211	WDCP	WD repeat and coiled coil containing
508051	WDR4	WD repeat domain 4
539163	WISP1	WNT1 inducible signaling pathway protein 1
539202	XPNPEP3	X-prolyl aminopeptidase 3
100139154	XPO5	exportin 5
789410	XRCC2	X-ray repair cross complementing 2
540834	XRN1	5'-3' exoribonuclease 1
615287	YIPF4	Yip1 domain family member 4
521829	YIPF5	Yip1 domain family member 5
100336034	ZBTB12	zinc finger and BTB domain containing 12
787099	ZCCHC2	zinc finger CCHC-type containing 2
507116	ZCCHC3	zinc finger CCHC-type containing 3
615659	ZDHHC20	zinc finger DHHC-type containing 20
538512	ZMAT3	zinc finger matrin-type 3
531355	ZNF169	zinc finger protein 169
100124511	ZNF177	zinc finger protein 177
524111	ZNF227	zinc finger protein 227
789857	ZNF286A	zinc finger protein 286A
529894	ZNF451	zinc finger protein 451
100298980	ZNF550	zinc finger protein 550
100126179	ZNF75A	zinc finger protein 75a
539807	ZNFX1	zinc finger NFX1-type containing 1
280963	ZP2	zona pellucida glycoprotein 2

## Sheet: Maternal_Blood
EntrezID	Symbol	Gene Name
784171	DNAJC28	DnaJ heat shock protein family (Hsp40) member C28
529036	LOC529036	transmembrane protein 45A-like
100295800	COX17	COX17, cytochrome c oxidase copper chaperone
535323	POLQ	DNA polymerase theta
540789	PARP14	poly(ADP-ribose) polymerase family member 14
101905265	LOC101905265	uncharacterized LOC101905265
407149	FYTTD1	forty-two-three domain containing 1
533064	FBXO45	F-box protein 45
783161	NCBP2-AS2	NCBP2 antisense RNA 2 (head to head)
532442	RTP4	receptor transporter protein 4
541277	TSC22D2	TSC22 domain family member 2
507280	TM4SF18	transmembrane 4 L six family member 18
615978	CHST2	carbohydrate sulfotransferase 2
511037	TMPRSS2	transmembrane serine protease 2
510136	ZBTB21	zinc finger and BTB domain containing 21
512680	U2AF1	U2 small nuclear RNA auxiliary factor 1
614471	UBE2G2	ubiquitin conjugating enzyme E2 G2
100337422	SIM2	single-minded family bHLH transcription factor 2
531602	KPNA6	karyopherin subunit alpha 6
513405	IMP4	IMP4, U3 small nucleolar ribonucleoprotein
515401	LIMS2	LIM zinc finger domain containing 2
530799	CCDC141	coiled-coil domain containing 141
526329	DYNC1I2	dynein cytoplasmic 1 intermediate chain 2
613677	LOC613677	uncharacterized LOC613677
614967	SUMO1	small ubiquitin-like modifier 1
539713	BCS1L	BCS1 homolog, ubiquinol-cytochrome c reductase complex chaperone
788792	FARSB	phenylalanyl-tRNA synthetase subunit beta
282521	SERPINE2	serpin family E member 2
507606	IQCC	IQ motif containing C
541050	YTHDF2	YTH N6-methyladenosine RNA binding protein 2
317654	SLC9A1	solute carrier family 9 member A1
510194	HP1BP3	heterochromatin protein 1 binding protein 3
530435	KIF17	kinesin family member 17
509932	MRTO4	MRT4 homolog, ribosome maturation factor
515771	B4GALT3	beta-1,4-galactosyltransferase 3
515980	ISG20L2	interferon stimulated exonuclease gene 20 like 2
533021	UBQLN4	ubiquilin 4
539670	SCAMP3	secretory carrier membrane protein 3
785713	ATP8B2	ATPase phospholipid transporting 8B2
538459	C3H1orf43	chromosome 3 C1orf43 homolog
511816	SNAPIN	SNAP associated protein
613529	LINGO4	leucine rich repeat and Ig domain containing 4
506203	PSMB4	proteasome subunit beta 4
507203	ANP32E	acidic nuclear phosphoprotein 32 family member E
506122	MTMR11	myotubularin related protein 11
509530	BOLA1	bolA family member 1
507314	POLR3C	RNA polymerase III subunit C
517961	TENT5C	terminal nucleotidyltransferase 5C
541097	ATXN7L2	ataxin 7 like 2
613426	TMEM167B	transmembrane protein 167B
112445988	LOC112445988	cyclin-K-like
536020	CACHD1	cache domain containing 1
508907	PARS2	prolyl-tRNA synthetase 2, mitochondrial
505691	CDKN2C	cyclin dependent kinase inhibitor 2C
768224	DPH2	DPH2 homolog
540599	MEAF6	MYST/Esa1 associated factor 6
618094	EVA1B	eva-1 homolog B
338060	NDUFA10	NADH:ubiquinone oxidoreductase subunit A10
104971940	LOC104971940	uncharacterized LOC104971940
512754	RPA3	replication protein A3
112446362	LOC112446362	dynein heavy chain 11, axonemal-like
614280	TMEM243	transmembrane protein 243
107131296	LOC107131296	uncharacterized LOC107131296
504305	IMPDH1	inosine monophosphate dehydrogenase 1
537183	TNPO3	transportin 3
525675	MARK4	microtubule affinity regulating kinase 4
317748	AKR1B1	aldo-keto reductase family 1, member B1 (aldose reductase)
101903959	LUZP6	leucine zipper protein 6
523435	MRPS33	mitochondrial ribosomal protein S33
112441528	LOC112441528	NA
112446434	LOC112446434	T cell receptor beta variable 5-5-like
531419	CASP2	caspase 2
415110	PDIA4	protein disulfide isomerase family A member 4
517496	ZNF777	zinc finger protein 777
281066	CDK5	cyclin dependent kinase 5
539388	TMUB1	transmembrane and ubiquitin like domain containing 1
513061	ABCF2	ATP binding cassette subfamily F member 2
100616099	CHPF2	chondroitin polymerizing factor 2
538638	BBS10	Bardet-Biedl syndrome 10
112446653	LOC112446653	uncharacterized LOC112446653
541130	UBE2N	ubiquitin conjugating enzyme E2 N
613740	HOXC4	homeobox C4
513049	ATG101	autophagy related 101
540105	FMNL3	formin like 3
505791	TROAP	trophinin associated protein
539882	TUBA1B	tubulin, alpha 1b
537395	DDX23	DEAD-box helicase 23
504833	AGAP2	ArfGAP with GTPase domain, ankyrin repeat and PH domain 2
504755	NAB2	NGFI-A binding protein 2
522884	TIMELESS	timeless circadian regulator
540272	PA2G4	proliferation-associated 2G4
509426	RPS26	ribosomal protein S26
281691	DNAJC14	DnaJ heat shock protein family (Hsp40) member C14
615149	BLOC1S1	biogenesis of lysosomal organelles complex 1 subunit 1
614382	NFYB	nuclear transcription factor Y subunit beta
540731	PRDM4	PR/SET domain 4
525106	RTCB	RNA 2',3'-cyclic phosphate and 5'-OH ligase
327671	RAC2	Rac family small GTPase 2
534721	DDX47	DEAD-box helicase 47
512613	CDKN1B	cyclin dependent kinase inhibitor 1B
508365	BCL2L14	BCL2 like 14
444861	KLRJ1	killer cell lectin-like receptor family J member 1
281058	CD69	CD69 molecule
514832	PEX5	peroxisomal biogenesis factor 5
511545	C5H12orf57	chromosome 5 C12orf57 homolog
513843	MLF2	myeloid leukemia factor 2
615937	RAD51AP1	RAD51 associated protein 1
513642	RHNO1	RAD9-HUS1-RAD1 interacting nuclear orphan 1
514449	EIF3L	eukaryotic translation initiation factor 3 subunit L
513297	L3MBTL2	L3MBTL2, polycomb repressive complex 1 subunit
767931	SNU13	small nuclear ribonucleoprotein 13
516012	CCDC134	coiled-coil domain containing 134
535121	LOC535121	uncharacterized LOC535121
515222	CRELD2	cysteine rich with EGF like domains 2
100336651	PIM3	Pim-3 proto-oncogene, serine/threonine kinase
790464	SELENOO	selenoprotein O
530315	EGF	epidermal growth factor
532862	SEC24B	SEC24 homolog B, COPII coat complex component
505515	ADH5	alcohol dehydrogenase 5 (class III), chi polypeptide
521106	UTP3	UTP3, small subunit processome component
530642	DCK	deoxycytidine kinase
522338	MRFAP1L1	Morf4 family associated protein 1-like 1
515581	TADA2B	transcriptional adaptor 2B
518991	TMEM129	transmembrane protein 129
338040	ATP5ME	ATP synthase membrane subunit e
517192	JUND	JunD proto-oncogene, AP-1 transcription factor subunit
510778	CCDC124	coiled-coil domain containing 124
101904723	CCDC194	coiled-coil domain containing 194
786454	MRPL34	mitochondrial ribosomal protein L34
525110	CHERP	calcium homeostasis endoplasmic reticulum protein
100848273	HSH2D	hematopoietic SH2 domain containing
538426	DNAJB1	DnaJ heat shock protein family (Hsp40) member B1
534734	MRI1	methylthioribose-1-phosphate isomerase 1
525380	IER2	immediate early response 2
525378	NACC1	nucleus accumbens associated 1
504586	ASNA1	arsA arsenite transporter, ATP-binding, homolog 1 (bacterial)
614551	UBL5	ubiquitin like 5
509117	SPC24	SPC24, NDC80 kinetochore complex component
507152	SWSAP1	SWIM-type zinc finger 7 associated protein 1
338067	PRKCSH	protein kinase C substrate 80K-H
528991	XAB2	XPA binding protein 2
516078	SNAPC2	small nuclear RNA activating complex polypeptide 2
528165	TIMM44	translocase of inner mitochondrial membrane 44
532723	RAB11B	RAB11B, member RAS oncogene family
505702	GTF2F1	general transcription factor IIF subunit 1
326346	NDUFA11	NADH:ubiquinone oxidoreductase subunit A11
510796	LONP1	lon peptidase 1, mitochondrial
407769	MYDGF	myeloid derived growth factor
504535	CHAF1A	chromatin assembly factor 1 subunit A
618405	GADD45B	growth arrest and DNA damage inducible beta
505007	MOB3A	MOB kinase activator 3A
506420	HIGD2A	HIG1 hypoxia inducible domain family member 2A
790870	LMAN2	lectin, mannose binding 2
520891	NHP2	NHP2 ribonucleoprotein
512971	POLR2E	RNA polymerase II subunit E
338081	ATP5F1D	ATP synthase F1 subunit delta
616090	MBD3	methyl-CpG binding domain protein 3
512048	REXO1	RNA exonuclease 1 homolog
510480	MZB1	marginal zone B and B1 cell specific protein
100533104	EIF4EBP3	eukaryotic translation initiation factor 4E binding protein 3
327698	NDUFA2	NADH:ubiquinone oxidoreductase subunit A2
615182	HARS2	histidyl-tRNA synthetase 2, mitochondrial
512330	RBM22	RNA binding motif protein 22
540772	RIOK2	RIO kinase 2
509082	ZNF395	zinc finger protein 395
107132683	LOC107132683	interferon omega-1-like
618207	RRAGA	Ras related GTP binding A
783838	LOC783838	elongation factor 1-alpha 1 pseudogene
527643	TESK1	testis associated actin remodelling kinase 1
512027	SIT1	signaling threshold regulating transmembrane adaptor 1
504764	GRHPR	glyoxylate and hydroxypyruvate reductase
511587	POLR1E	RNA polymerase I subunit E
533245	EXOSC3	exosome component 3
104969390	LOC104969390	uncharacterized LOC104969390
522632	TRIM14	tripartite motif containing 14
519613	REEP4	receptor accessory protein 4
784567	RHOBTB2	Rho-related BTB domain containing 2
541288	CHMP7	charged multivesicular body protein 7
780866	AQP3	aquaporin 3 (Gill blood group)
768044	NUDT2	nudix hydrolase 2
538903	SIGMAR1	sigma non-opioid intracellular receptor 1
504630	CENPP	centromere protein P
514357	UGCG	UDP-glucose ceramide glucosyltransferase
510819	KIF12	kinesin family member 12
327688	COX7A2	cytochrome c oxidase subunit 7A2
508104	TSPYL4	TSPY like 4
613548	MARCKS	myristoylated alanine rich protein kinase C substrate
613606	AKAP7	A-kinase anchoring protein 7
521378	CITED2	Cbp/p300 interacting transactivator with Glu/Asp rich carboxy-terminal domain 2
520174	NUP43	nucleoporin 43
534352	MRPL18	mitochondrial ribosomal protein L18
101903629	LOC101903629	uncharacterized LOC101903629
112448094	LOC112448094	uncharacterized LOC112448094
514237	PSMB1	proteasome subunit beta 1
516578	TBP	TATA-box binding protein
526585	F2R	coagulation factor II thrombin receptor
784973	PDCD7	programmed cell death 7
516291	REC8	REC8 meiotic recombination protein
509857	PSME2	proteasome activator subunit 2
509858	EMC9	ER membrane protein complex subunit 9
539602	NGDN	neuroguidin
515594	PRMT5	protein arginine methyltransferase 5
100298823	LOC100298823	NA
619142	BVD1.23	NA
282656	RPGRIP1	RPGR interacting protein 1
518781	VPS18	VPS18, CORVET/HOPS core subunit
518260	RTF1	RTF1 homolog, Paf1/RNA polymerase II complex component
101906103	MGAT2	mannosyl (alpha-1,6-)-glycoprotein beta-1,2-N-acetylglucosaminyltransferase
515331	PTGDR	prostaglandin D2 receptor
507781	NEDD4	neural precursor cell expressed, developmentally down-regulated 4, E3 ubiquitin protein ligase
615282	CDKN3	cyclin dependent kinase inhibitor 3
615539	SNAPC1	small nuclear RNA activating complex polypeptide 1
524770	ACTN1	actinin alpha 1
511033	ACOT2	acyl-CoA thioesterase 2
538718	PNMA1	PNMA family member 1
529746	CEP128	centrosomal protein 128
788507	GPR65	G protein-coupled receptor 65
112448734	LOC112448734	uncharacterized LOC112448734
287012	COX5B	cytochrome c oxidase subunit Vb
514962	DOK1	docking protein 1
347700	EIF2AK2	eukaryotic translation initiation factor 2 alpha kinase 2
112448863	LOC112448863	uncharacterized LOC112448863
514039	EPCAM	epithelial cell adhesion molecule
526913	PRORSD1	prdX-deacylase domain-containing protein 1
112448775	LOC112448775	uncharacterized LOC112448775
538151	KIAA1841	KIAA1841 ortholog
100294952	LOC100294952	NA
540278	MRPL35	mitochondrial ribosomal protein L35
508853	IMMT	inner membrane mitochondrial protein
613877	MEIS1	Meis homeobox 1
509917	PCBP1	poly(rC) binding protein 1
100140421	GCKR	glucokinase regulator
286880	PPM1G	protein phosphatase, Mg2+/Mn2+ dependent 1G
529972	SNX17	sorting nexin 17
783429	GAREM2	GRB2 associated regulator of MAPK1 subtype 2
618176	RNF144A	ring finger protein 144A
511058	PPP6C	protein phosphatase 6 catalytic subunit
534311	TOR2A	torsin family 2 member A
509584	TBC1D13	TBC1 domain family member 13
533699	TOR1A	torsin family 1 member A
100139115	LOC100139115	surfeit locus protein 1
100140713	REXO4	REX4 homolog, 3'-5' exonuclease
618691	PHPT1	phosphohistidine phosphatase 1
515380	EDF1	endothelial differentiation related factor 1
515532	ENTPD8	ectonucleoside triphosphate diphosphohydrolase 8
538461	KBTBD6	kelch repeat and BTB domain containing 6
112449036	LOC112449036	uncharacterized LOC112449036
515299	MED4	mediator complex subunit 4
282691	HMGB1	high mobility group box 1
505169	GATA3	GATA binding protein 3
507470	SEPHS1	selenophosphate synthetase 1
526536	CRNKL1	crooked neck pre-mRNA splicing factor 1
516004	MRPS26	mitochondrial ribosomal protein S26
505570	GID8	GID complex subunit 8 homolog
519729	ADRM1	adhesion regulating molecule 1
514958	NELFCD	negative elongation factor complex member C/D
617469	PMEPA1	prostate transmembrane protein, androgen induced 1
533516	RBM38	RNA binding motif protein 38
617807	PSMF1	proteasome inhibitor subunit 1
504543	TBC1D20	TBC1 domain family member 20
513983	SCAND1	SCAN domain containing 1
787482	MANBAL	mannosidase beta like
510457	OSER1	oxidative stress responsive serine rich 1
100847759	LOC100847759	uncharacterized LOC100847759
100294758	ZNF16	zinc finger protein 16
509113	HGH1	HGH1 homolog
512498	MAF1	MAF1 homolog, negative regulator of RNA polymerase III
512824	PUF60	poly(U) binding splicing factor 60, transcript variant 1
512526	PYCR3	pyrroline-5-carboxylate reductase 3
510942	CHRAC1	chromatin accessibility complex 1
511077	MYC	MYC proto-oncogene, bHLH transcription factor
504367	MCM4	minichromosome maintenance complex component 4
517353	SNTG1	syntrophin gamma 1
539643	VCPIP1	valosin containing protein interacting protein 1
287022	YWHAZ	tyrosine 3-monooxygenase/tryptophan 5-monooxygenase activation protein zeta
614700	MGC148714	cytochrome c oxidase subunit 6C
615997	TSPYL5	TSPY like 5
280891	PDP1	pyruvate dehyrogenase phosphatase catalytic subunit 1
100138150	PPP2R1B	protein phosphatase 2 scaffold subunit Abeta
512723	DLAT	dihydrolipoamide S-acetyltransferase
618131	TIMM8B	translocase of inner mitochondrial membrane 8 homolog B
504523	ZPR1	ZPR1 zinc finger
281053	CD3D	CD3d molecule
531733	H2AFX	H2A histone family, member X
511965	HINFP	histone H4 transcription factor
100296470	CHCHD8	coiled-coil-helix-coiled-coil-helix domain containing 8
281445	RCN1	reticulocalbin 1
517402	PDHX	pyruvate dehydrogenase complex component X
515682	TP53I11	tumor protein p53 inducible protein 11
533980	CKAP5	cytoskeleton associated protein 5
508448	PSMC3	proteasome 26S subunit, ATPase 3
617482	KBTBD4	kelch repeat and BTB domain containing 4
112441588	LOC112441588	pyrin domain-containing protein 3
280909	REN	renin
510455	RBBP5	RB binding protein 5, histone lysine methyltransferase complex subunit
519165	HLX	H2.0 like homeobox
112441785	LOC112441785	uncharacterized LOC112441785
504987	PYCR2	pyrroline-5-carboxylate reductase 2
506454	KIAA2013	KIAA2013 ortholog
506358	MRPL20	mitochondrial ribosomal protein L20
505009	CPTP	ceramide-1-phosphate transfer protein
506103	UBE2J2	ubiquitin conjugating enzyme E2 J2
511599	C16H1orf74	chromosome 16 C1orf74 homolog
532401	ZNF281	zinc finger protein 281
618239	MND1	meiotic nuclear divisions 1
615916	LSM6	LSM6 homolog, U6 small nuclear RNA and mRNA degradation associated
504257	SCOC	short coiled-coil protein
282289	NDUFC1	NADH:ubiquinone oxidoreductase subunit C1
508608	PGAM5	PGAM family member 5, mitochondrial serine/threonine protein phosphatase
444874	UBC	ubiquitin C
101904642	LOC101904642	uncharacterized LOC101904642
616240	BCL7A	BCL tumor suppressor 7A
282199	COX6A1	cytochrome c oxidase subunit VIa polypeptide 1
617636	MMAB	methylmalonic aciduria (cobalamin deficiency) cblB type
540881	KCTD10	potassium channel tetramerization domain containing 10
509349	TFIP11	tuftelin interacting protein 11
504381	SF3A1	splicing factor 3a subunit 1
532416	PATZ1	POZ/BTB and AT hook containing zinc finger 1
112442086	LOC112442086	immunoglobulin lambda variable 1-40-like
100297192	LOC100297192	Ig heavy chain Mem5-like
538878	ZNF70	zinc finger protein 70
615999	DDT	D-dopachrome tautomerase
517962	SDF2L1	stromal cell derived factor 2 like 1
538763	YDJC	YdjC chitooligosaccharide deacetylase homolog
507124	UFD1	ubiquitin recognition factor in ER associated degradation 1
533251	RANBP1	RAN binding protein 1
508292	IL34	interleukin 34
100126247	EXOSC6	exosome component 6
511832	TMEM231	transmembrane protein 231
510379	MON1B	MON1 homolog B, secretory trafficking associated
533611	BBS2	Bardet-Biedl syndrome 2
518859	NUDT21	nudix hydrolase 21
112442293	CMTM1	CKLF like MARVEL transmembrane domain containing 1
525428	E2F4	E2F transcription factor 4
507222	TMEM208	transmembrane protein 208
539845	THAP11	THAP domain containing 11
282328	PSMB10	proteasome subunit beta 10
768007	COG8	component of oligomeric golgi complex 8
512456	PSMD7	proteasome 26S subunit, non-ATPase 7
520046	DHX38	DEAH-box helicase 38
617530	CEBPG	CCAAT enhancer binding protein gamma
767967	ZNF585A	zinc finger protein 585A
787634	C18H19orf33	chromosome 18 C19orf33 homolog
512891	PSMD8	proteasome 26S subunit, non-ATPase 8
515326	EIF3K	eukaryotic translation initiation factor 3 subunit K
528744	PAF1	PAF1 homolog, Paf1/RNA polymerase II complex component
789798	ERF	ETS2 repressor factor
504571	ZNF575	zinc finger protein 575
510219	TOMM40	translocase of outer mitochondrial membrane 40
618037	CLPTM1	CLPTM1, transmembrane protein
112442341	IRF2BP1	interferon regulatory factor 2 binding protein 1
511048	RUVBL2	RuvB like AAA ATPase 2
100848991	LOC100848991	zinc finger protein 160-like
104974946	ZNF865	zinc finger protein 865
617703	UBE2S	ubiquitin conjugating enzyme E2 S
101902825	TMEM238	transmembrane protein 238
617891	LENG1	leukocyte receptor cluster member 1
513577	PRPF31	pre-mRNA processing factor 31
540014	LOC540014	zinc finger protein 134
519422	TRIM28	tripartite motif containing 28
107131489	LOC107131489	uncharacterized LOC107131489
786013	AATF	apoptosis antagonizing transcription factor
534204	TEFM	transcription elongation factor, mitochondrial
445364	IFT20	intraflagellar transport 20
613551	EMC6	ER membrane protein complex subunit 6
338035	P2RX5	purinergic receptor P2X 5
539774	PHF23	PHD finger protein 23
514094	ZSWIM7	zinc finger SWIM-type containing 7
507472	DRG2	developmentally regulated GTP binding protein 2
615447	NME2	non-metastatic cells 2, protein (NM23B) expressed in
353217	SLC35B1	solute carrier family 35 member B1
530409	PHB	prohibitin
616506	CBX1	chromobox 1
505147	PCGF2	polycomb group ring finger 2
539211	PIP4K2B	phosphatidylinositol-5-phosphate 4-kinase type 2 beta
512527	CWC25	CWC25 spliceosome associated protein homolog
280752	CNP	2',3'-cyclic nucleotide 3' phosphodiesterase
509053	NKIRAS2	NFKB inhibitor interacting Ras like 2
514420	KAT2A	lysine acetyltransferase 2A
613749	RAB5C	RAB5C, member RAS oncogene family
100125882	AARSD1	alanyl-tRNA synthetase domain containing 1
539525	RUNDC1	RUN domain containing 1
525252	ATXN7L3	ataxin 7 like 3
513649	CCDC43	coiled-coil domain containing 43
539696	HEXIM1	hexamethylene bisacetamide inducible 1
508497	FTSJ3	FtsJ RNA methyltransferase homolog 3
282015	PSMC5	proteasome 26S subunit, ATPase 5
517743	NOL11	nucleolar protein 11
615868	FN3KRP	fructosamine 3 kinase related protein
617998	DUS1L	dihydrouridine synthase 1 like
525572	GPS1	G protein pathway suppressor 1
510596	CHMP6	charged multivesicular body protein 6
538777	SRP68	signal recognition particle 68
515126	AMZ2	archaelysin family metallopeptidase 2
618333	EFCAB9	EF-hand calcium binding domain 9
534970	RPL26L1	ribosomal protein L26 like 1
526766	C9	complement C9
516044	NSUN2	NOP2/Sun RNA methyltransferase family member 2
520133	ADAMTS16	ADAM metallopeptidase with thrombospondin type 1 motif 16
281850	IGHG1	NA
524810	LOC524810	IgM
112443203	LOC112443203	NA
512276	SELENOS	selenoprotein S, transcript variant 1
506604	ISG20	interferon stimulated exonuclease gene 20
508153	LOC508153	uncharacterized LOC508153
510810	WHAMM	WAS protein homolog associated with actin, golgi membranes and microtubules
513372	MTHFS	5,10-methenyltetrahydrofolate synthetase (5-formyltetrahydrofolate cyclo-ligase)
520694	LINGO1	leucine rich repeat and Ig domain containing 1
513458	NEIL1	nei like DNA glycosylase 1
784903	C21H15orf39	chromosome 21 C15orf39 homolog
512667	ADAL	adenosine deaminase like
510905	MFAP1	microfibril associated protein 1
535465	IFI27L2	interferon, alpha-inducible protein 27-like 2
408019	CCR4	C-C motif chemokine receptor 4
539003	CTNNB1	catenin beta 1
617510	CCK	cholecystokinin
512512	DNASE1L3	deoxyribonuclease 1 like 3
538860	PDE12	phosphodiesterase 12
615133	ACTR8	ARP8 actin related protein 8 homolog
508868	RBM15B	RNA binding motif protein 15B
520286	MON1A	MON1 homolog A, secretory trafficking associated
508336	CCDC71	coiled-coil domain containing 71
505490	TMEM40	transmembrane protein 40
513889	CHCHD4	coiled-coil-helix-coiled-coil-helix domain containing 4
507939	RPN1	ribophorin I
505064	SEC61A1	Sec61 translocon alpha 1 subunit
104975635	LOC104975635	uncharacterized LOC104975635
618849	HMGA1	high mobility group AT-hook 1
614553	SNRPC	small nuclear ribonucleoprotein polypeptide C
515548	TREML2	triggering receptor expressed on myeloid cells like 2
505031	TOMM6	translocase of outer mitochondrial membrane 6
515354	TBCC	tubulin folding cofactor C
522029	RPL7L1	ribosomal protein L7 like 1
100134966	PPP2R5D	protein phosphatase 2 regulatory subunit B'delta
100125879	RRP36	ribosomal RNA processing 36
613560	DNPH1	2'-deoxynucleoside 5'-phosphate N-hydrolase 1
540262	DLK2	delta like non-canonical Notch ligand 2
615542	MAD2L1BP	MAD2L1 binding protein
789224	BTNL2	butyrophilin like 2
104975663	LOC104975663	uncharacterized LOC104975663
617553	GPANK1	G-patch domain and ankyrin repeats 1
280943	TNF	tumor necrosis factor
533050	BoLA	major histocompatibility complex, class I, A
615087	TUBB	tubulin beta class I
281589	ABCF1	ATP binding cassette subfamily F member 1
540074	TRIM15	tripartite motif containing 15
506398	ZNF165	zinc finger protein 165
615027	TXNDC5	thioredoxin domain containing 5
100848642	LOC100848642	uncharacterized LOC100848642
100336537	CTDP1	CTD phosphatase subunit 1
101902808	LOC101902808	tigger transposable element-derived protein 1
100140797	RMC1	regulator of MON1-CCZ1
508788	SNRPD1	small nuclear ribonucleoprotein D1 polypeptide
515757	AFG3L2	AFG3 like matrix AAA peptidase subunit 2
767921	C24H18orf32	chromosome 24 C18orf32 homolog
534323	SERPINB5	serpin family B member 5
513526	SNRNP25	small nuclear ribonucleoprotein U11/U12 subunit 25
514636	METTL26	methyltransferase like 26
516108	LOC516108	CG2446-like
507528	WDR24	WD repeat domain 24
535236	MLST8	MTOR associated protein, LST8 homolog
538173	PGP	phosphoglycolate phosphatase
100125940	THOC6	THO complex 6
101902686	ZNF213	zinc finger protein 213
107131807	LOC107131807	translation initiation factor IF-2-like
512411	ZNF174	zinc finger protein 174
518795	SOCS1	suppressor of cytokine signaling 1
100139490	SHISA9	shisa family member 9
539463	ZKSCAN2	zinc finger with KRAB and SCAN domains 2
534882	EIF3CL	eukaryotic translation initiation factor 3, subunit C-like
614645	SPN	sialophorin
512477	ZNF48	zinc finger protein 48
540981	FBXL19	F-box and leucine rich repeat protein 19
540229	HSD3B7	hydroxy-delta-5-steroid dehydrogenase, 3 beta- and steroid delta-isomerase 7
767831	ZNF668	zinc finger protein 668
515835	ARMC5	armadillo repeat containing 5
538163	CALN1	calneuron 1
100138861	LRWD1	leucine rich repeats and WD repeat domain containing 1
512094	ALKBH4	alkB homolog 4, lysine demethylase
511233	ORAI2	ORAI calcium release-activated calcium modulator 2
780786	PRKRIP1	PRKR interacting protein 1
519969	MEPCE	methylphosphate capping enzyme
527103	ZSCAN21	zinc finger and SCAN domain containing 21
100848337	BHLHA15	basic helix-loop-helix family member a15
506045	ATAD1	ATPase family, AAA domain containing 1
527528	IFIT2	interferon induced protein with tetratricopeptide repeats 2
615980	FGFBP3	fibroblast growth factor binding protein 3
112444531	LOC112444531	ADP/ATP translocase 3-like
100138311	PIK3AP1	phosphoinositide-3-kinase adaptor protein 1
505664	FRAT1	FRAT1, WNT signaling pathway regulator
782347	DNMBP	dynamin binding protein
282517	NDUFB8	NADH:ubiquinone oxidoreductase subunit B8
513279	PPRC1	peroxisome proliferator-activated receptor gamma, coactivator-related 1
516091	CUEDC2	CUE domain containing 2
281729	SMC3	structural maintenance of chromosomes 3
786356	NANOS1	nanos C2HC-type zinc finger 1
527312	NSMCE4A	NSE4 homolog A, SMC5-SMC6 complex component
518385	ADGRA1	adhesion G protein-coupled receptor A1
513265	CDKN2AIP	CDKN2A interacting protein
537431	ENPP6	ectonucleotide pyrophosphatase/phosphodiesterase 6
509427	AP3M2	adaptor related protein complex 3 subunit mu 2
514490	POMK	protein-O-mannose kinase
613629	SIRT1	sirtuin 1
510898	DNAJC9	DnaJ heat shock protein family (Hsp40) member C9
104976244	LOC104976244	uncharacterized LOC104976244
513510	GTF2H1	general transcription factor IIH subunit 1
521015	HEPACAM	hepatic and glial cell adhesion molecule
532527	EI24	EI24, autophagy associated transmembrane protein
281504	SRPRA	SRP receptor subunit alpha
282640	DCPS	decapping enzyme, scavenger
767958	TMEM258	transmembrane protein 258
515389	MTA2	metastasis associated 1 family member 2
514150	INTS5	integrator complex subunit 5
506676	UBXN1	UBX domain protein 1
616476	HNRNPUL2	heterogeneous nuclear ribonucleoprotein U like 2
539138	ZNHIT2	zinc finger HIT-type containing 2
508359	MRPL49	mitochondrial ribosomal protein L49
505618	RNASEH2C	ribonuclease H2 subunit C
618096	TMEM151A	transmembrane protein 151A
539539	RCE1	Ras converting CAAX endopeptidase 1
618341	PTPRCAP	protein tyrosine phosphatase, receptor type C associated protein
281656	CABP4	calcium binding protein 4
517206	CDK2AP2	cyclin dependent kinase 2 associated protein 2
509559	TSSC4	tumor suppressing subtransferable candidate 4
539480	TOLLIP	toll interacting protein
777594	IFITM3	interferon induced transmembrane protein 3
353510	IFITM1	interferon induced transmembrane protein 1 (9-27)
282107	UBE2A	ubiquitin conjugating enzyme E2 A
493640	RNF113A	ring finger protein 113A
540361	NKAP	NFKB activating protein
513987	TCEAL4	transcription elongation factor A like 4
517537	FRMPD3	FERM and PDZ domain containing 3
767875	HMGN5	high mobility group nucleosome binding domain 5
404161	NDUFB11	NADH:ubiquinone oxidoreductase subunit B11
540421	ARAF	A-Raf proto-oncogene, serine/threonine kinase
517675	FTSJ1	FtsJ RNA methyltransferase homolog 1
515568	TBC1D25	TBC1 domain family member 25
534894	PQBP1	polyglutamine binding protein 1
508424	PIM2	Pim-2 proto-oncogene, serine/threonine kinase
615663	LOC615663	zinc finger RNA-binding protein-like
282370	SMC1A	structural maintenance of chromosomes 1A
539529	UBQLN2	ubiquilin 2
281999	PRDX4	peroxiredoxin 4
511189	EIF1AX	eukaryotic translation initiation factor 1A X-linked
107131180	MAP7D2	MAP7 domain containing 2
101904189	LOC101904189	ribosomal protein S6 kinase beta-1-like
782775	LOC782775	peroxisomal membrane protein 4 pseudogene
615401	LOC615401	60S ribosomal protein L13 pseudogene
100294880	LOC100294880	up-regulated during skeletal muscle growth protein 5 pseudogene
782938	LOC782938	eukaryotic translation initiation factor 4 gamma 2 pseudogene
101906021	LOC101906021	ubiquitin-fold modifier 1 pseudogene
100138563	LOC100138563	mitochondrial-processing peptidase subunit beta-like
789264	LOC789264	ribosomal protein S4, X-linked X-like pseudogene
112447787	LOC112447787	interferon omega-1-like
784208	LOC784208	ribosomal protein S4 X-linked pseudogene
101903026	LOC101903026	low molecular weight phosphotyrosine protein phosphatase pseudogene
781158	LOC781158	40S ribosomal protein S6 pseudogene
514181	LOC514181	ribosomal protein L23a pseudogene
789551	LOC789551	60S ribosomal protein L26 pseudogene
783740	LOC783740	small nuclear ribonucleoprotein-associated protein N pseudogene
507271	LOC507271	60S ribosomal protein L4 pseudogene
100337442	LOC100337442	60S ribosomal protein L35
107131615	LOC107131615	40S ribosomal protein S25 pseudogene
100336843	LOC100336843	tetraspanin-3 pseudogene
784131	LOC784131	eukaryotic translation elongation factor 1 alpha 1 pseudogene
505339	LOC505339	splicing factor 45 pseudogene
541081	LOC541081	obg-like ATPase 1 pseudogene
100298774	LOC100298774	THO complex subunit 2 pseudogene
100297381	LOC100297381	ribosomal protein L36a-like pseudogene
784834	LOC784834	protein kinase C-binding protein 1 pseudogene
783577	LOC783577	heat shock protein HSP 90-beta pseudogene
