# Supplementary material for: Maternal blood transcriptome as a sensor of fetal organ maturation at the end of organogenesis in cattle
Source: Biol Reprod. 2023 Sep 2;109(5):749–58. doi: 10.1093/biolre/ioad103 (PMC10651065; doi:10.1093/biolre/ioad103)
Supplement: TableS4_ioad103 [file tables4_ioad103.xlsx]

## Sheet: Heart
Category	Term	Count	%	PValue	Genes	Fold Enrichment	FDR
KEGG_PATHWAY	bta05014:Amyotrophic lateral sclerosis	62	4.60624	6.38155e-11	404121, 327713, 540225, 515503, 286885, 538625, 541236, 404161, 506509, 615954, 281742, 327680, 282199, 287020, 510767, 327688, 539764, 327668, 535683, 338084, 513751, 614694, 338045, 338046, 531682, 533141, 282701, 327675, 511207, 281090, 518637, 539339, 538204, 519961, 534640, 511083, 504823, 281209, 505129, 100300550, 768316, 444878, 282578, 510423, 327660, 507066, 540176, 281481, 537706, 5397…	2.44661	1.91447e-08
KEGG_PATHWAY	bta05016:Huntington disease	52	3.8633	2.28748e-09	327713, 540225, 515503, 286885, 538625, 538184, 404161, 281742, 327680, 282199, 287020, 510767, 507481, 327688, 327668, 535683, 338084, 513751, 338046, 112446776, 282701, 327675, 511207, 281090, 518637, 538204, 519961, 534125, 534640, 511083, 281209, 100300550, 768316, 444878, 282578, 510423, 327660, 540176, 281481, 539784, 281080, 617422, 404053, 613899, 527201, 613818, 281078, 288380, 282289, 2…	2.46368	2.53091e-07
KEGG_PATHWAY	bta05012:Parkinson disease	48	3.56612	2.53091e-09	540225, 327713, 281090, 515503, 518637, 535652, 538204, 286885, 538625, 541236, 534125, 534640, 404161, 514394, 613676, 100300550, 444878, 281742, 282578, 327680, 497024, 510423, 327660, 282199, 540176, 281481, 287020, 510767, 327688, 327668, 539784, 535683, 338084, 530352, 338046, 404053, 286839, 613899, 281557, 282701, 282323, 288380, 282289, 282120, 327697, 327675, 511207, 282480	2.57255	2.53091e-07
KEGG_PATHWAY	bta00190:Oxidative phosphorylation	31	2.30312	1.04902e-08	540225, 327713, 281090, 287017, 286885, 338075, 404161, 100300550, 444878, 281742, 282578, 327680, 327660, 282199, 540176, 327687, 281481, 287020, 510767, 327688, 327668, 338084, 515696, 338046, 613899, 280701, 282701, 288380, 282289, 327697, 327675	3.2764	7.86766e-07
KEGG_PATHWAY	bta05022:Pathways of neurodegeneration - multiple diseases	63	4.68053	3.89944e-07	404121, 327713, 540225, 515503, 286885, 538625, 541236, 404161, 615954, 281427, 281742, 327680, 282199, 287020, 510767, 507481, 327688, 539764, 327668, 535683, 338084, 513751, 338045, 338046, 531682, 533141, 282701, 526572, 327675, 511207, 281090, 518637, 539339, 535652, 538204, 519961, 534125, 533233, 534640, 511083, 613676, 514394, 281209, 100300550, 768316, 444878, 282578, 510423, 327660, 5401…	1.94319	2.33967e-05
KEGG_PATHWAY	bta05020:Prion disease	43	3.19465	4.71509e-07	540225, 327713, 281090, 515503, 518637, 538204, 286885, 538625, 534125, 534640, 404161, 281427, 100300550, 444878, 281742, 282578, 327680, 510423, 327660, 282199, 540176, 281481, 287020, 510767, 327688, 281040, 327668, 539784, 535683, 407125, 338084, 338046, 404053, 613899, 282701, 282323, 288380, 282289, 282120, 327697, 327675, 511207, 282480	2.30457	2.35755e-05
KEGG_PATHWAY	bta04141:Protein processing in endoplasmic reticulum	30	2.22883	2.41704e-06	404121, 541236, 534125, 536181, 507939, 613676, 528862, 767980, 529312, 613927, 497024, 505089, 541040, 535287, 781454, 518880, 519058, 517171, 615427, 533736, 513829, 506107, 281036, 504422, 532862, 511008, 281373, 511649, 347700, 360006	2.63611	0.000103588
KEGG_PATHWAY	bta05415:Diabetic cardiomyopathy	34	2.526	4.2133e-06	540225, 327713, 281090, 286885, 286764, 534125, 516010, 404161, 282318, 100300550, 616718, 444878, 281742, 282578, 327680, 327660, 282199, 540176, 281481, 287020, 327688, 327668, 338084, 338046, 613899, 282701, 504502, 288380, 282289, 538829, 282120, 327697, 327675, 282480	2.39008	0.000157999
KEGG_PATHWAY	bta05010:Alzheimer disease	51	3.789	8.96535e-06	327713, 540225, 515503, 286885, 538625, 541236, 404161, 281742, 327680, 282199, 287020, 510767, 507481, 327688, 327668, 535683, 338084, 530352, 338046, 359718, 359721, 282701, 347700, 526572, 327675, 511207, 281090, 518637, 538204, 519961, 534125, 533233, 534640, 100300550, 768316, 444878, 282578, 510423, 327660, 282132, 540176, 281481, 539784, 404053, 613899, 506322, 288380, 282289, 282120, 3276…	1.91741	0.000298845
KEGG_PATHWAY	bta01200:Carbon metabolism	22	1.63447	1.12104e-05	781227, 535883, 518158, 618400, 404148, 280808, 511090, 613376, 280817, 531682, 535182, 614302, 511082, 788926, 505515, 281206, 282446, 280871, 281235, 537713, 281481, 281141	2.96876	0.000336311
KEGG_PATHWAY	bta01100:Metabolic pathways	147	10.9212	1.33046e-05	327713, 281190, 497030, 616044, 286885, 537533, 513565, 521103, 280817, 508809, 614302, 404161, 317748, 533726, 533208, 507327, 507844, 281742, 327680, 444859, 537649, 327687, 282150, 327688, 327668, 617001, 535883, 511135, 614096, 515696, 511090, 280808, 338046, 531682, 504439, 505648, 615745, 613679, 282701, 530865, 789567, 508488, 506343, 537539, 327675, 540002, 404148, 516210, 281209, 1003005…	1.38252	0.000362853
KEGG_PATHWAY	bta03013:Nucleocytoplasmic transport	22	1.63447	1.71197e-05	515588, 540457, 535264, 540111, 510872, 518622, 614694, 535090, 513592, 506916, 506509, 504823, 524528, 286807, 504786, 784123, 529231, 282220, 529442, 513707, 537706, 616181	2.89132	0.000427993
KEGG_PATHWAY	bta05208:Chemical carcinogenesis - reactive oxygen species	34	2.526	4.36911e-05	540225, 327713, 533270, 281090, 286885, 534125, 404161, 280855, 100300550, 444878, 281742, 282578, 327680, 497024, 327660, 282199, 540176, 281481, 287020, 327688, 327668, 338084, 338046, 531682, 613899, 282701, 506322, 288380, 282289, 282120, 327697, 533917, 327675, 282480	2.14111	0.00100826
KEGG_PATHWAY	bta04714:Thermogenesis	33	2.45171	0.000103538	540225, 327713, 281090, 540404, 286885, 404161, 100300550, 444878, 281742, 282578, 327680, 327660, 282199, 540176, 281481, 287020, 504290, 327688, 327668, 338084, 515696, 338046, 613899, 282701, 504502, 506322, 282323, 288380, 282289, 541232, 536628, 327697, 327675	2.07814	0.00221867
UP_KW_BIOLOGICAL_PROCESS	KW-0653~Protein transport	53	3.93759	3.06567e-05	404121, 782635, 780850, 783762, 513840, 532685, 521864, 338058, 504449, 506509, 538782, 615954, 521073, 526045, 507722, 507488, 281022, 541040, 539764, 540457, 540337, 614694, 524821, 532845, 529761, 534708, 510197, 510154, 535533, 100125926, 511160, 504867, 615897, 317724, 509769, 533228, 533622, 282335, 505089, 282531, 505082, 514423, 518622, 517171, 524528, 507409, 512918, 504786, 100139105, 6…	1.79073	0.00315765
UP_KW_BIOLOGICAL_PROCESS	KW-0648~Protein biosynthesis	22	1.63447	6.95037e-05	520979, 510162, 286870, 515326, 538724, 539052, 286811, 615695, 509987, 520875, 512470, 614238, 504958, 527467, 788792, 506305, 616906, 281751, 281551, 282220, 541077, 347700	2.60864	0.00357944
KEGG_PATHWAY	bta04932:Non-alcoholic fatty liver disease	25	1.85736	0.000182827	540225, 327713, 281090, 540404, 286885, 541236, 534125, 404161, 100300550, 444878, 281742, 327680, 327660, 282199, 281481, 287020, 510767, 507481, 327688, 338084, 338046, 613899, 288380, 282289, 327697	2.30392	0.00365653
KEGG_PATHWAY	bta04110:Cell cycle	21	1.56018	0.000206642	327679, 540547, 517812, 539427, 286863, 512651, 519018, 540378, 518880, 516010, 616487, 540966, 511281, 516094, 615427, 112446776, 533294, 524870, 337870, 768311, 505463	2.51895	0.00387454
UP_KW_BIOLOGICAL_PROCESS	KW-0833~Ubl conjugation pathway	46	3.41753	0.000678612	538785, 540981, 512651, 516731, 617379, 533554, 524139, 534287, 767834, 539035, 514394, 538086, 616821, 286807, 534262, 540090, 505106, 282335, 540195, 539869, 511798, 538617, 515933, 529395, 514387, 535287, 516328, 286796, 534852, 540378, 540972, 519018, 615146, 617269, 615427, 510280, 540859, 527565, 613759, 768068, 532721, 353120, 535436, 509774, 515509, 513326	1.65665	0.0226741
UP_KW_BIOLOGICAL_PROCESS	KW-0804~Transcription	91	6.76077	0.00102067	540547, 286764, 516874, 541236, 517044, 617136, 538184, 515220, 407194, 531350, 533296, 100140419, 616966, 533294, 509625, 533643, 497024, 100125581, 511415, 511896, 510204, 508055, 512824, 510921, 513231, 528390, 539845, 513510, 616477, 516781, 615269, 528946, 781912, 112446776, 538793, 540859, 510280, 784747, 616748, 524111, 524870, 280961, 100140434, 510359, 505251, 326588, 514432, 515324, 513…	1.37143	0.0226741
UP_KW_BIOLOGICAL_PROCESS	KW-0131~Cell cycle	42	3.12036	0.00110069	327679, 540547, 615197, 512651, 513642, 616028, 519463, 767817, 407194, 767834, 540966, 506509, 516094, 533294, 282318, 615827, 767985, 768014, 505463, 534811, 506176, 515933, 786629, 540457, 517812, 281080, 519474, 338049, 506715, 100848920, 527565, 524870, 613759, 353120, 281078, 505011, 281671, 538829, 508561, 510778, 534708, 326588	1.66528	0.0226741
UP_KW_BIOLOGICAL_PROCESS	KW-0805~Transcription regulation	86	6.3893	0.00139904	540547, 286764, 516874, 541236, 517044, 617136, 515220, 407194, 531350, 533296, 100140419, 616966, 533294, 509625, 533643, 497024, 100125581, 511415, 511896, 510204, 508055, 512824, 510921, 513231, 528390, 539845, 513510, 616477, 516781, 615269, 528946, 781912, 112446776, 538793, 540859, 510280, 784747, 524111, 524870, 280961, 100140434, 510359, 505251, 326588, 514432, 515324, 513065, 615095, 540…	1.37348	0.0240169
UP_KW_BIOLOGICAL_PROCESS	KW-0931~ER-Golgi transport	13	0.965825	0.00167239	616293, 535533, 338058, 512481, 517171, 507409, 616748, 359721, 317724, 768068, 614905, 505089, 529761	2.81717	0.0241103
UP_KW_BIOLOGICAL_PROCESS	KW-0132~Cell division	28	2.08024	0.00187264	327679, 540547, 512651, 616028, 519463, 407194, 767834, 540966, 506509, 516094, 282318, 615827, 767985, 768014, 534811, 506176, 515933, 540457, 281080, 338049, 506715, 281078, 505011, 281671, 538829, 508561, 510778, 326588	1.86206	0.0241103
KEGG_PATHWAY	bta00270:Cysteine and methionine metabolism	11	0.817236	0.00158795	281206, 505511, 527403, 525059, 782907, 614177, 615764, 281274, 615950, 537649, 535182	3.25982	0.0274112
KEGG_PATHWAY	bta03018:RNA degradation	14	1.04012	0.00164467	534095, 517417, 783258, 519743, 520256, 509864, 615136, 540834, 100139548, 513208, 281032, 508055, 281141, 512508	2.71272	0.0274112
KEGG_PATHWAY	bta04120:Ubiquitin mediated proteolysis	21	1.56018	0.00199141	514387, 539314, 540513, 540733, 535287, 512651, 534852, 519018, 540378, 518880, 534211, 767834, 613676, 615427, 286839, 540859, 533403, 533336, 353120, 507005, 510924	2.11592	0.0314433
KEGG_PATHWAY	bta03420:Nucleotide excision repair	10	0.742942	0.00233361	615637, 515602, 514842, 513510, 507984, 508389, 518880, 510678, 511896, 613730	3.3586	0.0333373
KEGG_PATHWAY	bta03022:Basal transcription factors	10	0.742942	0.00233361	513231, 540525, 513065, 509327, 513510, 507984, 613818, 511896, 781912, 510921	3.3586	0.0333373
KEGG_PATHWAY	bta04137:Mitophagy - animal	13	0.965825	0.00276325	518258, 407219, 519269, 521378, 534125, 338045, 534252, 286839, 533141, 281942, 506322, 532686, 282531	2.69148	0.0376807
KEGG_PATHWAY	bta03060:Protein export	7	0.520059	0.00310022	514960, 617161, 520335, 282078, 509430, 614017, 541040	4.59983	0.0404376
KEGG_PATHWAY	bta05017:Spinocerebellar ataxia	20	1.48588	0.0033661	539784, 513231, 535683, 515503, 518637, 538204, 538625, 541236, 534125, 519961, 534640, 768316, 506223, 613818, 510423, 540170, 510767, 282120, 511207, 282480	2.07037	0.0414374
KEGG_PATHWAY	bta00640:Propanoate metabolism	8	0.594354	0.00345311	281810, 535883, 280871, 511090, 537713, 281274, 614302, 282150	3.90031	0.0414374
KEGG_PATHWAY	bta04144:Endocytosis	29	2.15453	0.00409135	516259, 511484, 539779, 513840, 534027, 407173, 532685, 516010, 521864, 338058, 615954, 533406, 509769, 507722, 493728, 783373, 281022, 281040, 539764, 281080, 514423, 540378, 338049, 539781, 507659, 528478, 281078, 533918, 534708	1.75319	0.0472079
UP_KW_BIOLOGICAL_PROCESS	KW-0679~Respiratory chain	14	1.04012	0.00441892	327713, 338084, 286885, 338046, 404161, 613899, 281742, 327680, 288380, 327660, 282289, 287020, 510767, 327697	2.41047	0.0505721
KEGG_PATHWAY	bta03040:Spliceosome	20	1.48588	0.00525973	509591, 507180, 100299693, 510177, 540276, 510872, 767817, 615136, 515290, 767873, 508876, 533700, 512327, 529231, 508312, 782132, 507066, 790677, 537706, 512824	1.98865	0.0584414
UP_KW_BIOLOGICAL_PROCESS	KW-0816~Tricarboxylic acid cycle	7	0.520059	0.00763937	613835, 282446, 281235, 511090, 537713, 535182, 281481	3.82532	0.0786855
KEGG_PATHWAY	bta04146:Peroxisome	13	0.965825	0.00877785	540337, 515730, 538800, 531682, 613498, 613679, 785361, 317658, 506631, 281235, 281400, 536628, 512902	2.33903	0.0940483
UP_KW_BIOLOGICAL_PROCESS	KW-0834~Unfolded protein response	7	0.520059	0.0117044	404121, 512265, 540432, 541236, 511008, 536181, 519058	3.51929	0.109596
UP_KW_BIOLOGICAL_PROCESS	KW-0509~mRNA transport	11	0.817236	0.0131721	504786, 615095, 540276, 510872, 529231, 614694, 507066, 539650, 537706, 524528, 506509	2.42558	0.113061
KEGG_PATHWAY	bta03050:Proteasome	9	0.668648	0.0110006	539784, 535683, 515503, 518637, 538204, 538625, 510423, 534640, 511207	2.89412	0.1138
KEGG_PATHWAY	bta04218:Cellular senescence	20	1.48588	0.0124	327679, 540547, 539427, 519269, 540378, 514642, 407173, 516010, 534587, 338045, 533294, 282318, 524870, 613629, 506322, 525093, 505463, 538829, 282120, 282480	1.83197	0.124
UP_KW_BIOLOGICAL_PROCESS	KW-0249~Electron transport	17	1.263	0.0161509	327713, 338084, 286885, 338046, 404161, 613899, 281557, 281742, 521892, 327680, 288380, 327660, 282289, 287020, 281481, 510767, 327697	1.8909	0.127965
KEGG_PATHWAY	bta05132:Salmonella infection	28	2.08024	0.0132922	540203, 101907541, 539314, 510197, 510330, 535090, 534125, 338058, 511083, 537790, 505519, 531741, 783375, 508257, 540092, 510767, 507481, 533729, 539764, 513751, 518622, 338049, 615427, 404053, 281557, 527201, 100141021, 326588	1.62139	0.128634
KEGG_PATHWAY	bta00330:Arginine and proline metabolism	9	0.668648	0.0140577	281206, 507327, 505323, 281365, 414732, 516210, 615950, 537539, 781648	2.77599	0.130825
KEGG_PATHWAY	bta00020:Citrate cycle (TCA cycle)	7	0.520059	0.0144297	511135, 282446, 281235, 511090, 537713, 535182, 281481	3.41277	0.130825
KEGG_PATHWAY	bta03010:Ribosome	20	1.48588	0.0148268	535056, 540129, 767908, 286873, 404137, 614241, 286867, 286868, 513031, 504835, 783948, 404140, 286839, 506229, 281898, 282884, 512745, 326582, 506297, 326588	1.79925	0.130825
UP_KW_BIOLOGICAL_PROCESS	KW-0508~mRNA splicing	22	1.63447	0.0179569	539841, 540842, 510177, 540276, 510872, 510201, 104968451, 506917, 767817, 615136, 533351, 537341, 533700, 533643, 512327, 529231, 508312, 507066, 281492, 790677, 537706, 512824	1.69642	0.132112
UP_KW_BIOLOGICAL_PROCESS	KW-0498~Mitosis	19	1.41159	0.0212634	540457, 327679, 281080, 512651, 519463, 616028, 540966, 767834, 506509, 506715, 768014, 281078, 505011, 534811, 281671, 506176, 508561, 515933, 326588	1.75595	0.146009
KEGG_PATHWAY	bta00280:Valine, leucine and isoleucine degradation	9	0.668648	0.017691	281810, 317658, 535883, 280871, 512002, 537539, 614302, 282150, 511082	2.66713	0.151637
UP_KW_BIOLOGICAL_PROCESS	KW-0507~mRNA processing	26	1.93165	0.0245904	540842, 510177, 510872, 104968451, 767817, 615136, 533351, 508876, 533700, 533643, 784123, 512327, 529231, 508312, 507066, 790677, 537706, 327689, 512824, 539841, 540276, 510201, 506917, 537341, 281492, 518859	1.56359	0.158301
KEGG_PATHWAY	bta04710:Circadian rhythm	7	0.520059	0.025466	540712, 540404, 518880, 100300400, 532076, 506097, 615427	3.02274	0.212216
UP_KW_BIOLOGICAL_PROCESS	KW-0813~Transport	145	10.7727	0.0381433	515588, 782635, 327713, 780850, 783566, 510330, 536203, 286885, 513840, 515461, 521864, 338058, 404161, 504449, 506509, 280813, 521073, 616718, 506910, 507722, 281742, 506631, 327680, 529231, 327687, 616392, 327668, 515696, 514642, 338044, 530352, 338046, 510280, 359721, 282701, 509611, 529761, 504440, 327675, 534708, 510197, 510872, 520918, 100125926, 286823, 532860, 534488, 533794, 539650, 5111…	1.1412	0.231104
KEGG_PATHWAY	bta03030:DNA replication	7	0.520059	0.0289127	517812, 515602, 514842, 508389, 510678, 613730, 540969	2.93878	0.234427
GOTERM_BP_DIRECT	GO:0006888~ER to Golgi vesicle-mediated transport	19	1.41159	0.000112754	616293, 780850, 535533, 100125926, 512481, 517171, 507409, 508729, 616748, 504687, 532845, 317724, 768068, 508557, 614905, 532862, 505089, 529761, 511649	2.81215	0.272952
GOTERM_BP_DIRECT	GO:0032981~mitochondrial respiratory chain complex I assembly	14	1.04012	0.000180835	327713, 513552, 338084, 520335, 338046, 404161, 281742, 327680, 288380, 327660, 282289, 541232, 504290, 327697	3.38445	0.272952
GOTERM_BP_DIRECT	GO:0006886~intracellular protein transport	35	2.6003	0.000311586	510197, 780850, 539339, 513303, 517345, 535533, 513840, 532685, 100125926, 521864, 338058, 511160, 505538, 508729, 507518, 509769, 317724, 507488, 505089, 507386, 539764, 535264, 281080, 514423, 518622, 517171, 534252, 616537, 532845, 100139105, 504422, 525169, 532862, 281078, 529761	1.92298	0.272952
GOTERM_BP_DIRECT	GO:0042147~retrograde transport, endosome to Golgi	14	1.04012	0.000417008	540689, 780850, 281080, 517345, 514423, 513840, 783762, 532685, 521864, 507409, 617988, 616537, 509769, 529186	3.12411	0.272952
GOTERM_BP_DIRECT	GO:0051301~cell division	27	2.00594	0.000439671	327679, 540547, 512651, 534027, 519463, 407194, 767834, 540966, 506509, 516094, 282318, 615827, 767985, 768014, 534811, 506176, 515933, 540457, 281080, 506715, 281078, 505011, 281671, 538829, 508561, 510778, 326588	2.10553	0.272952
GOTERM_BP_DIRECT	GO:0007049~cell cycle	27	2.00594	0.00051925	540547, 615197, 512651, 513642, 519463, 767817, 407194, 767834, 533294, 282318, 615827, 505463, 506176, 515933, 517812, 519474, 506715, 100848920, 527565, 524870, 613759, 353120, 281078, 538829, 510778, 534708, 326588	2.08313	0.272952
KEGG_PATHWAY	bta04115:p53 signaling pathway	11	0.817236	0.0370708	327679, 540733, 540547, 514005, 540378, 512960, 505463, 281671, 510767, 614920, 507481	2.07814	0.292664
KEGG_PATHWAY	bta04260:Cardiac muscle contraction	12	0.89153	0.0420959	613899, 540225, 100300550, 281090, 444878, 286885, 504201, 282199, 509486, 287020, 505519, 327688	1.95016	0.322082
KEGG_PATHWAY	bta04510:Focal adhesion	21	1.56018	0.0429442	338092, 539314, 540547, 512841, 615430, 534125, 338049, 505519, 785911, 524770, 282318, 280855, 526379, 508257, 514902, 538606, 538829, 282031, 527165, 533729, 281040	1.57904	0.322082
KEGG_PATHWAY	bta04350:TGF-beta signaling pathway	12	0.89153	0.0449656	524870, 539427, 540488, 518880, 516010, 338068, 338049, 785911, 615427, 112446776, 535916, 768050	1.92941	0.329017
KEGG_PATHWAY	bta05203:Viral carcinogenesis	24	1.78306	0.0491883	533491, 513231, 540525, 540547, 537201, 286863, 513510, 519018, 540378, 407173, 338049, 112446776, 533294, 524770, 524870, 526233, 506322, 282323, 613818, 768311, 511896, 347700, 510921, 507481	1.49888	0.349525
GOTERM_BP_DIRECT	GO:0045737~positive regulation of cyclin-dependent protein serine/threonine kinase activity	7	0.520059	0.00131144	515324, 615827, 767985, 540547, 407194, 530393, 613711	5.34387	0.523901
GOTERM_BP_DIRECT	GO:0017148~negative regulation of translation	12	0.89153	0.00132885	536187, 535571, 536793, 538533, 281751, 281036, 508055, 347700, 617091, 536619, 788471, 326588	3.10817	0.523901
GOTERM_BP_DIRECT	GO:0031398~positive regulation of protein ubiquitination	11	0.817236	0.00188664	520979, 404121, 539314, 540733, 535287, 353120, 534852, 541196, 534125, 281040, 535916	3.19105	0.606379
GOTERM_BP_DIRECT	GO:0006511~ubiquitin-dependent protein catabolic process	28	2.08024	0.00192257	515503, 100337346, 541236, 504846, 539035, 514394, 613676, 534262, 510423, 540195, 100336754, 515933, 529395, 514387, 540733, 535287, 516328, 539645, 534852, 540972, 518880, 534211, 540859, 527565, 532721, 541196, 509774, 513326	1.88025	0.606379
GOTERM_BP_DIRECT	GO:2000134~negative regulation of G1/S transition of mitotic cell cycle	8	0.594354	0.00237192	524870, 506115, 538778, 533233, 526153, 509056, 530393, 533294	4.14422	0.680093
GOTERM_BP_DIRECT	GO:0050821~protein stabilization	21	1.56018	0.00287396	516557, 512043, 514033, 536676, 359718, 515363, 505538, 112446776, 613336, 281419, 509739, 532845, 513807, 506107, 508337, 281036, 507488, 512745, 515509, 505177, 535916	2.05811	0.755372
GOTERM_BP_DIRECT	GO:0043161~proteasome-mediated ubiquitin-dependent protein catabolic process	22	1.63447	0.00351773	539784, 535683, 515503, 615197, 538204, 540981, 538625, 516731, 534640, 100300400, 613676, 506625, 527565, 505106, 613629, 523321, 533622, 535436, 497024, 510423, 538617, 511207	1.98202	0.79487
GOTERM_BP_DIRECT	GO:1902600~hydrogen ion transmembrane transport	13	0.965825	0.00352828	327668, 281090, 287017, 286885, 515696, 338075, 282701, 444878, 282578, 540176, 327687, 287020, 327675	2.61892	0.79487
GOTERM_BP_DIRECT	GO:0006366~transcription from RNA polymerase II promoter	13	0.965825	0.0055355	513231, 513065, 528390, 513510, 540245, 540488, 617422, 538184, 540846, 507984, 613818, 511896, 506097	2.48108	1
GOTERM_BP_DIRECT	GO:0007030~Golgi organization	14	1.04012	0.00579891	533270, 539339, 517345, 535652, 100125926, 504867, 508729, 527565, 532845, 526045, 529761, 100140212, 281022, 511649	2.36124	1
GOTERM_BP_DIRECT	GO:0006479~protein methylation	5	0.371471	0.00708552	540698, 787067, 541077, 505807, 613854	6.04366	1
GOTERM_BP_DIRECT	GO:0006606~protein import into nucleus	13	0.965825	0.0075655	515588, 540457, 535652, 518622, 535090, 515363, 539353, 504867, 504823, 524528, 520734, 504786, 513707	2.38686	1
GOTERM_BP_DIRECT	GO:0006457~protein folding	16	1.18871	0.00837932	534182, 512043, 540167, 514610, 616553, 532693, 281418, 613336, 100138870, 281419, 528862, 281036, 281047, 504256, 281373, 360006	2.10979	1
GOTERM_BP_DIRECT	GO:0031648~protein destabilization	8	0.594354	0.00884361	281427, 404121, 613629, 534852, 541236, 540286, 112446776, 788471	3.31538	1
GOTERM_BP_DIRECT	GO:0043297~apical junction assembly	4	0.297177	0.0092456	519754, 526848, 513152, 338049	8.28845	1
GOTERM_BP_DIRECT	GO:0071479~cellular response to ionizing radiation	7	0.520059	0.0106992	615937, 613629, 513642, 534852, 505463, 100300400, 504746	3.6262	1
GOTERM_BP_DIRECT	GO:0007052~mitotic spindle organization	8	0.594354	0.0120148	509161, 527201, 533768, 513237, 513654, 513751, 768014, 505011	3.13617	1
GOTERM_BP_DIRECT	GO:0071596~ubiquitin-dependent protein catabolic process via the N-end rule pathway	3	0.222883	0.0135709	522464, 537932, 527153	14.5048	1
GOTERM_BP_DIRECT	GO:0009650~UV protection	4	0.297177	0.0140417	615637, 507984, 531682, 281209	7.25239	1
GOTERM_BP_DIRECT	GO:0071786~endoplasmic reticulum tubular network organization	4	0.297177	0.0140417	790244, 783373, 533298, 512704	7.25239	1
GOTERM_BP_DIRECT	GO:0000245~spliceosomal complex assembly	5	0.371471	0.0165575	538632, 521363, 510177, 510259, 505945	4.83493	1
GOTERM_BP_DIRECT	GO:0006099~tricarboxylic acid cycle	7	0.520059	0.0175442	613835, 282446, 281235, 511090, 537713, 535182, 281481	3.27527	1
GOTERM_BP_DIRECT	GO:0007266~Rho protein signal transduction	8	0.594354	0.0181982	100125237, 505611, 514644, 503575, 514852, 338049, 785911, 515749	2.90096	1
GOTERM_BP_DIRECT	GO:1902176~negative regulation of oxidative stress-induced intrinsic apoptotic signaling pathway	4	0.297177	0.0199969	613629, 497024, 281209, 281418	6.44657	1
GOTERM_BP_DIRECT	GO:2000601~positive regulation of Arp2/3 complex-mediated actin nucleation	4	0.297177	0.0199969	101907541, 539601, 540092, 100141021	6.44657	1
GOTERM_BP_DIRECT	GO:0006123~mitochondrial electron transport, cytochrome c to oxygen	7	0.520059	0.02037	540225, 100300550, 281090, 444878, 282199, 510767, 327688	3.17292	1
GOTERM_BP_DIRECT	GO:0090110~cargo loading into COPII-coated vesicle	5	0.371471	0.0208977	539339, 504422, 532862, 505089, 517171	4.53275	1
GOTERM_BP_DIRECT	GO:0042752~regulation of circadian rhythm	8	0.594354	0.0233879	282318, 515324, 540404, 540641, 534125, 538829, 100300400, 532076	2.76282	1
GOTERM_BP_DIRECT	GO:0015031~protein transport	29	2.15453	0.0235457	782635, 510197, 510154, 783762, 513840, 511160, 504449, 506509, 504867, 538782, 615954, 521073, 507722, 533622, 282335, 282531, 281022, 505082, 281040, 540457, 541123, 614694, 524821, 507409, 512918, 507659, 614905, 537619, 534708	1.53518	1
GOTERM_BP_DIRECT	GO:0032092~positive regulation of protein binding	10	0.742942	0.0253742	536187, 404121, 540457, 407996, 505238, 535652, 538778, 512745, 112446776, 281040	2.33948	1
GOTERM_BP_DIRECT	GO:0010499~proteasomal ubiquitin-independent protein catabolic process	6	0.445765	0.0257102	515503, 510423, 497024, 534640, 617091, 511207	3.48115	1
GOTERM_BP_DIRECT	GO:0044772~mitotic cell cycle phase transition	6	0.445765	0.0257102	327679, 767985, 540547, 512960, 281671, 508938	3.48115	1
GOTERM_BP_DIRECT	GO:0006367~transcription initiation from RNA polymerase II promoter	6	0.445765	0.0257102	513231, 540525, 507984, 781912, 510921, 540859	3.48115	1
GOTERM_BP_DIRECT	GO:0072583~clathrin-dependent endocytosis	6	0.445765	0.0257102	281080, 539889, 539601, 281078, 616665, 513579	3.48115	1
GOTERM_BP_DIRECT	GO:0043550~regulation of lipid kinase activity	3	0.222883	0.0259048	768316, 524870, 533294	10.8786	1
GOTERM_BP_DIRECT	GO:1990809~endoplasmic reticulum tubular network membrane organization	3	0.222883	0.0259048	777773, 100140212, 359718	10.8786	1
GOTERM_BP_DIRECT	GO:0006397~mRNA processing	15	1.11441	0.0265305	539841, 517417, 104968451, 519743, 506917, 615136, 508722, 533643, 784123, 529231, 281492, 790677, 537706, 518859, 512824	1.89193	1
GOTERM_BP_DIRECT	GO:1901224~positive regulation of NIK/NF-kappaB signaling	9	0.668648	0.0336353	506724, 509625, 281036, 100336754, 515363, 347700, 338049, 112446776, 326588	2.37351	1
GOTERM_BP_DIRECT	GO:0006413~translational initiation	6	0.445765	0.0348912	286870, 513793, 515326, 281751, 286811, 615695	3.22329	1
GOTERM_BP_DIRECT	GO:0001657~ureteric bud development	6	0.445765	0.0348912	540488, 516010, 534101, 507095, 535916, 768050	3.22329	1
GOTERM_BP_DIRECT	GO:0006406~mRNA export from nucleus	7	0.520059	0.0391069	504786, 540111, 540276, 510872, 529231, 504823, 511229	2.74415	1
GOTERM_BP_DIRECT	GO:0034315~regulation of Arp2/3 complex-mediated actin nucleation	3	0.222883	0.0412189	533664, 507386, 338058	8.70287	1
GOTERM_BP_DIRECT	GO:0016567~protein ubiquitination	30	2.22883	0.0420331	520979, 615197, 537932, 512651, 617379, 524139, 767834, 538086, 533296, 522464, 613629, 497024, 511798, 515933, 617091, 511639, 527153, 540733, 540378, 538657, 615146, 617269, 518880, 615427, 286839, 540859, 527565, 613759, 532686, 535436	1.44566	1
GOTERM_BP_DIRECT	GO:0006979~response to oxidative stress	10	0.742942	0.0428733	533726, 615637, 530865, 281742, 507984, 281235, 282011, 534640, 531682, 327697	2.13306	1
GOTERM_BP_DIRECT	GO:0060412~ventricular septum morphogenesis	5	0.371471	0.0447381	515324, 516557, 521378, 784747, 535916	3.6262	1
GOTERM_BP_DIRECT	GO:0055010~ventricular cardiac muscle tissue morphogenesis	5	0.371471	0.0447381	515324, 537784, 509486, 505519, 535916	3.6262	1
GOTERM_BP_DIRECT	GO:0010824~regulation of centrosome duplication	5	0.371471	0.0447381	533406, 507722, 613629, 615954, 539781	3.6262	1
GOTERM_BP_DIRECT	GO:0000460~maturation of 5.8S rRNA	4	0.297177	0.044875	520256, 286811, 512508, 522309	4.83493	1
GOTERM_BP_DIRECT	GO:0010508~positive regulation of autophagy	9	0.668648	0.0482577	533270, 540404, 535652, 538657, 509775, 615368, 537790, 616821, 785911	2.21259	1
GOTERM_BP_DIRECT	GO:0001525~angiogenesis	17	1.263	0.0486263	407996, 514033, 519500, 541236, 616367, 509963, 286823, 338068, 516012, 520734, 613629, 281135, 505773, 281103, 511765, 327675, 281040	1.66609	1

## Sheet: Gonad
Category	Term	Count	%	PValue	Genes	Fold Enrichment	FDR
UP_KW_BIOLOGICAL_PROCESS	KW-0131~Cell cycle	42	4.03071	8.30935e-08	539357, 618880, 540206, 615197, 512651, 782916, 615896, 616028, 519463, 615335, 767817, 767834, 540966, 516094, 408000, 533294, 614615, 527278, 515080, 768014, 100126054, 514564, 514003, 540457, 777693, 538436, 541247, 519474, 338049, 507507, 504467, 785085, 531710, 533379, 353120, 508467, 505011, 512977, 538949, 281790, 511009, 534708	2.46636	7.6446e-06
UP_KW_BIOLOGICAL_PROCESS	KW-0833~Ubl conjugation pathway	39	3.7428	1.75867e-05	508172, 518834, 519526, 512651, 539998, 517544, 524139, 523504, 286803, 767834, 618428, 540090, 505106, 507820, 282335, 539869, 540274, 538617, 100337503, 777693, 509292, 535287, 516328, 511631, 540972, 540937, 615146, 531022, 539023, 615427, 530547, 100847538, 541070, 533735, 530961, 534349, 532721, 353120, 534325	2.0802	0.000665885
UP_KW_BIOLOGICAL_PROCESS	KW-0132~Cell division	26	2.4952	2.17137e-05	539357, 618880, 540206, 512651, 782916, 615896, 616028, 519463, 767834, 540966, 516094, 408000, 527278, 515080, 768014, 514564, 514003, 540457, 777693, 538436, 338049, 508467, 505011, 512977, 281790, 511009	2.56082	0.000665885
GOTERM_BP_DIRECT	GO:0051301~cell division	25	2.39923	3.9453e-05	539357, 618880, 540206, 512651, 782916, 615896, 519463, 767834, 540966, 516094, 787969, 527278, 515080, 768014, 514564, 514003, 540457, 777693, 538436, 519372, 508467, 505011, 512977, 281790, 511009	2.56887	0.0399699
GOTERM_BP_DIRECT	GO:0072520~seminiferous tubule development	7	0.671785	4.1873e-05	509703, 514473, 537566, 783256, 504543, 512408, 404141	9.55619	0.0399699
GOTERM_BP_DIRECT	GO:0007049~cell cycle	25	2.39923	4.69866e-05	539357, 618880, 615197, 512651, 782916, 519463, 615335, 767817, 767834, 533294, 614615, 527278, 100126054, 514564, 777693, 541247, 519474, 507507, 504467, 785085, 533379, 353120, 281790, 511009, 534708	2.54154	0.0399699
UP_KW_BIOLOGICAL_PROCESS	KW-0804~Transcription	70	6.71785	0.000100187	408005, 517044, 617136, 531350, 533294, 614615, 506557, 282713, 100125581, 511258, 511896, 528386, 538995, 536696, 100295193, 513312, 516781, 614212, 618214, 538793, 616748, 785085, 613879, 280961, 509259, 505251, 511407, 327953, 514432, 513065, 540525, 535498, 536389, 540488, 516010, 511080, 615335, 520313, 767817, 613751, 540846, 537195, 537791, 506696, 522345, 282011, 541221, 510666, 515119, 3…	1.56242	0.0023043
GOTERM_BP_DIRECT	GO:0051726~regulation of cell cycle	23	2.20729	0.000120475	540632, 535450, 514386, 540712, 540206, 514644, 534587, 523504, 533199, 528209, 539023, 533294, 281647, 532209, 615857, 527910, 353120, 533379, 507179, 515927, 528033, 100297155, 100126054	2.51191	0.0768633
UP_KW_BIOLOGICAL_PROCESS	KW-0498~Mitosis	19	1.82342	0.000309438	514564, 540457, 618880, 777693, 540206, 512651, 519463, 782916, 616028, 540966, 767834, 408000, 515080, 768014, 508467, 505011, 512977, 281790, 511009	2.60065	0.00569366
UP_KW_BIOLOGICAL_PROCESS	KW-0805~Transcription regulation	64	6.14203	0.000534077	408005, 517044, 617136, 531350, 533294, 614615, 506557, 282713, 100125581, 511258, 511896, 528386, 538995, 536696, 100295193, 516781, 614212, 618214, 538793, 785085, 613879, 280961, 509259, 505251, 511407, 327953, 514432, 513065, 540525, 535498, 536389, 540488, 516010, 615335, 520313, 767817, 613751, 540846, 537195, 537791, 506696, 522345, 282011, 541221, 510666, 515119, 326578, 514947, 540313, 5…	1.51381	0.00818917
GOTERM_BP_DIRECT	GO:0015031~protein transport	29	2.78311	0.000550569	539357, 535352, 515866, 533078, 616526, 532778, 509305, 281421, 533622, 282335, 538517, 510125, 528265, 512846, 505082, 540237, 540457, 541123, 528191, 519597, 614694, 524648, 613984, 534351, 540957, 100138953, 614905, 511009, 534708	2.02284	0.281011
KEGG_PATHWAY	bta04120:Ubiquitin mediated proteolysis	17	1.63148	0.000748145	518834, 514386, 777693, 535287, 617078, 511631, 512651, 517544, 767834, 615427, 540957, 281647, 534349, 533336, 353120, 507005, 534325	2.61303	0.160485
GOTERM_BP_DIRECT	GO:0031398~positive regulation of protein ubiquitination	10	0.959693	0.00101108	281647, 514386, 535287, 540353, 353120, 534325, 541196, 535414, 534125, 535947	3.82248	0.399523
KEGG_PATHWAY	bta04110:Cell cycle	15	1.43954	0.0010593	777693, 286862, 538436, 537027, 512651, 515476, 515499, 516010, 616487, 540966, 511281, 516094, 615427, 533294, 510916	2.74478	0.160485
GOTERM_BP_DIRECT	GO:0000398~mRNA splicing, via spliceosome	20	1.91939	0.00109587	514003, 540842, 615175, 535258, 535457, 615156, 767817, 615136, 100301114, 508834, 613858, 521363, 787762, 508876, 506696, 533951, 782132, 508660, 768060, 326578	2.3027	0.399523
KEGG_PATHWAY	bta03040:Spliceosome	16	1.53551	0.00236903	514003, 540964, 535258, 535457, 615156, 520500, 767817, 615136, 100301114, 508876, 533700, 533951, 782132, 508660, 326578, 512318	2.42696	0.239272
GOTERM_BP_DIRECT	GO:0006488~dolichol-linked oligosaccharide biosynthetic process	5	0.479846	0.00261659	107132045, 539837, 510138, 515282, 534097	7.96349	0.834691
GOTERM_BP_DIRECT	GO:0045944~positive regulation of transcription from RNA polymerase II promoter	55	5.27831	0.00295595	519864, 521867, 520734, 504408, 510093, 541080, 787696, 507760, 528386, 515332, 537503, 614212, 533661, 522920, 530393, 538793, 531515, 523186, 615936, 280961, 520472, 536328, 538508, 505251, 541071, 528033, 540766, 539135, 615211, 520313, 767817, 616786, 515561, 540846, 789336, 509448, 101904937, 613828, 522345, 282011, 541143, 526583, 326578, 536154, 613265, 539584, 509717, 618508, 532986, 2815…	1.49528	0.838176
UP_KW_BIOLOGICAL_PROCESS	KW-0970~Cilium biogenesis/degradation	12	1.15163	0.00405221	515467, 100138953, 286773, 528191, 327705, 533952, 281597, 507311, 519014, 509812, 510160, 519372	2.72417	0.0532576
UP_KW_BIOLOGICAL_PROCESS	KW-0653~Protein transport	33	3.16699	0.00488343	539357, 515866, 510574, 100125926, 533078, 540709, 616526, 509769, 532778, 509305, 533622, 282335, 511018, 510125, 528265, 505082, 540237, 540457, 540337, 528191, 513312, 536359, 519597, 614694, 524648, 519014, 613984, 534351, 100138953, 614905, 532862, 511009, 534708	1.65134	0.0561594
GOTERM_BP_DIRECT	GO:0006888~ER to Golgi vesicle-mediated transport	13	1.2476	0.00499859	515866, 100125926, 533078, 613984, 534351, 616526, 786759, 616748, 614905, 504543, 532862, 538805, 511649	2.53532	0.999608
GOTERM_BP_DIRECT	GO:0033146~regulation of intracellular estrogen receptor signaling pathway	4	0.383877	0.0065353	530547, 509292, 527393, 535935	9.55619	0.999608
GOTERM_BP_DIRECT	GO:0090161~Golgi ribbon formation	4	0.383877	0.00942516	616923, 534351, 539484, 786759	8.49439	0.999608
KEGG_PATHWAY	bta00640:Propanoate metabolism	6	0.575816	0.0099084	535883, 533910, 327692, 511090, 536284, 280759	4.46248	0.72876
GOTERM_BP_DIRECT	GO:0048821~erythrocyte development	5	0.479846	0.010212	531515, 533257, 532674, 789800, 520734	5.62129	0.999608
GOTERM_BP_DIRECT	GO:0001657~ureteric bud development	6	0.575816	0.0119171	540488, 534842, 516010, 534101, 540517, 768050	4.2472	0.999608
KEGG_PATHWAY	bta03022:Basal transcription factors	7	0.671785	0.0123163	785085, 540525, 513065, 613818, 509259, 511896, 613479	3.58651	0.72876
GOTERM_BP_DIRECT	GO:0034472~snRNA 3'-end processing	4	0.383877	0.0129471	540312, 534964, 509695, 534471	7.64495	0.999608
GOTERM_BP_DIRECT	GO:0000281~mitotic cytokinesis	7	0.671785	0.0131972	513594, 616028, 539023, 282032, 785911, 504746, 518274	3.5207	0.999608
GOTERM_BP_DIRECT	GO:0070507~regulation of microtubule cytoskeleton organization	6	0.575816	0.0138983	537566, 538954, 509784, 539023, 338049, 785911	4.09551	0.999608
KEGG_PATHWAY	bta01240:Biosynthesis of cofactors	14	1.34357	0.0144309	281190, 614177, 508809, 505926, 506968, 522529, 507308, 533910, 525303, 505995, 281564, 534611, 535887, 512468	2.12359	0.72876
GOTERM_BP_DIRECT	GO:0060271~cilium assembly	17	1.63148	0.0149218	515467, 513583, 528191, 327705, 519014, 616665, 534671, 408000, 519372, 100138953, 100297854, 525337, 533952, 506762, 525136, 281597, 534513	1.93399	0.999608
GOTERM_BP_DIRECT	GO:0006355~regulation of transcription, DNA-templated	35	3.35893	0.0157704	539676, 513562, 538742, 408005, 615175, 540488, 615211, 516010, 100139053, 613751, 531350, 537195, 504408, 789336, 506696, 534612, 513934, 100125581, 511896, 505780, 100126054, 768050, 511990, 614390, 536696, 516781, 522920, 539584, 532571, 511194, 280961, 540919, 533379, 540020, 100297155	1.51342	0.999608
UP_KW_BIOLOGICAL_PROCESS	KW-0090~Biological rhythms	9	0.863724	0.0167998	615175, 520472, 505423, 533700, 506696, 538954, 534125, 615335, 539584	2.7022	0.171731
GOTERM_BP_DIRECT	GO:0008333~endosome to lysosome transport	7	0.671785	0.0168062	785042, 538831, 533622, 524648, 507462, 613984, 539781	3.34467	0.999608
GOTERM_BP_DIRECT	GO:0048511~rhythmic process	7	0.671785	0.0168062	615175, 533700, 506696, 538954, 534125, 615335, 539584	3.34467	0.999608
GOTERM_BP_DIRECT	GO:0000122~negative regulation of transcription from RNA polymerase II promoter	41	3.93474	0.0178464	514432, 538742, 536389, 617078, 732539, 517248, 514192, 615211, 615335, 520734, 537791, 614615, 540090, 533700, 527910, 613828, 509788, 514626, 100336535, 510666, 515119, 535947, 785291, 326578, 509992, 515499, 541247, 618214, 532571, 538793, 100138954, 100139547, 506646, 532789, 532986, 534325, 535414, 281750, 511407, 327953, 100297155	1.44577	0.999608
GOTERM_BP_DIRECT	GO:0016575~histone deacetylation	6	0.575816	0.0211343	514432, 614390, 538742, 506646, 532635, 537500	3.69917	0.999608
KEGG_PATHWAY	bta00270:Cysteine and methionine metabolism	7	0.671785	0.0219523	532836, 280997, 782907, 614177, 512468, 505926, 280869	3.16457	0.889996
GOTERM_BP_DIRECT	GO:0001892~embryonic placenta development	4	0.383877	0.0219545	540766, 532986, 530393, 520734	6.3708	0.999608
GOTERM_BP_DIRECT	GO:0043484~regulation of RNA splicing	7	0.671785	0.0234085	538640, 521222, 534315, 541202, 615156, 506917, 534001	3.11132	0.999608
KEGG_PATHWAY	bta04144:Endocytosis	19	1.82342	0.0234983	539357, 512672, 512010, 327705, 510574, 519597, 516010, 540709, 338049, 539781, 528478, 504698, 532778, 509769, 281597, 493728, 783373, 528265, 534708	1.75227	0.889996
GOTERM_BP_DIRECT	GO:0010571~positive regulation of nuclear cell cycle DNA replication	3	0.287908	0.0245476	510916, 514473, 516094	11.4674	0.999608
GOTERM_BP_DIRECT	GO:0000724~double-strand break repair via homologous recombination	9	0.863724	0.0269595	510381, 535683, 614063, 100295193, 533006, 353120, 512977, 508938, 507507	2.49292	0.999608
KEGG_PATHWAY	bta03013:Nucleocytoplasmic transport	11	1.05566	0.0269743	540457, 508834, 784123, 783596, 100139879, 535090, 614694, 529442, 513707, 504716, 616181	2.20537	0.908135
GOTERM_BP_DIRECT	GO:0030521~androgen receptor signaling pathway	4	0.383877	0.0274535	528862, 533700, 616786, 338049	5.88073	0.999608
GOTERM_BP_DIRECT	GO:0061709~reticulophagy	4	0.383877	0.0274535	530547, 509292, 519961, 533661	5.88073	0.999608
GOTERM_BP_DIRECT	GO:0010608~posttranscriptional regulation of gene expression	4	0.383877	0.0274535	535450, 613858, 538831, 518859	5.88073	0.999608
GOTERM_BP_DIRECT	GO:0043966~histone H3 acetylation	6	0.575816	0.030462	613828, 506664, 774027, 514192, 510678, 529146	3.37277	0.999608
GOTERM_BP_DIRECT	GO:0007080~mitotic metaphase plate congression	6	0.575816	0.030462	539357, 527278, 537566, 512651, 534325, 539781	3.37277	0.999608
GOTERM_BP_DIRECT	GO:2000114~regulation of establishment of cell polarity	4	0.383877	0.0336136	407996, 532603, 327708, 510019	5.46068	0.999608
GOTERM_BP_DIRECT	GO:0018105~peptidyl-serine phosphorylation	15	1.43954	0.0340897	618880, 540206, 514787, 512233, 538866, 534125, 523902, 516094, 785911, 504408, 528478, 527889, 407190, 535625, 535935	1.83773	0.999608
GOTERM_BP_DIRECT	GO:0006511~ubiquitin-dependent protein catabolic process	19	1.82342	0.034486	508172, 518834, 537257, 535287, 516328, 100337346, 540353, 539953, 540972, 517544, 539141, 541070, 533735, 613649, 532721, 534325, 541196, 510423, 540274	1.68118	0.999608
GOTERM_BP_DIRECT	GO:0016579~protein deubiquitination	9	0.863724	0.0362069	100847538, 537257, 535683, 505106, 516328, 532721, 540972, 107131223, 507179	2.35632	0.999608
GOTERM_BP_DIRECT	GO:0031122~cytoplasmic microtubule organization	7	0.671785	0.0379023	539357, 785042, 525337, 533248, 534203, 524648, 338049	2.78722	0.999608
GOTERM_BP_DIRECT	GO:0000082~G1/S transition of mitotic cell cycle	6	0.575816	0.037917	100337346, 538436, 281751, 512977, 535935, 528033	3.1854	0.999608
GOTERM_BP_DIRECT	GO:0006636~unsaturated fatty acid biosynthetic process	4	0.383877	0.0404258	617293, 614096, 533107, 533333	5.09664	0.999608
GOTERM_BP_DIRECT	GO:0061136~regulation of proteasomal protein catabolic process	4	0.383877	0.0404258	535683, 526888, 527393, 616786	5.09664	0.999608
GOTERM_BP_DIRECT	GO:0051443~positive regulation of ubiquitin-protein transferase activity	4	0.383877	0.0404258	541123, 538517, 539869, 510666	5.09664	0.999608
GOTERM_BP_DIRECT	GO:0030216~keratinocyte differentiation	6	0.575816	0.0420269	516557, 615335, 533199, 535935, 520734, 519372	3.09931	0.999608
GOTERM_BP_DIRECT	GO:0051865~protein autoubiquitination	8	0.767754	0.0421804	519526, 614061, 507865, 617078, 353120, 534325, 540937, 616080	2.46611	0.999608
KEGG_PATHWAY	bta00020:Citrate cycle (TCA cycle)	5	0.479846	0.0431512	282446, 533910, 407109, 281235, 511090	3.71873	1
GOTERM_BP_DIRECT	GO:0000054~ribosomal subunit export from nucleus	3	0.287908	0.0480824	540457, 514991, 505082	8.19102	0.999608
GOTERM_BP_DIRECT	GO:0034626~fatty acid elongation, polyunsaturated fatty acid	3	0.287908	0.0480824	617293, 614096, 533333	8.19102	0.999608
GOTERM_BP_DIRECT	GO:0017196~N-terminal peptidyl-methionine acetylation	3	0.287908	0.0480824	613372, 538989, 506175	8.19102	0.999608
UP_KW_BIOLOGICAL_PROCESS	KW-0227~DNA damage	18	1.72745	0.0492631	514473, 516328, 613590, 100295193, 515499, 511080, 767817, 615510, 540966, 616744, 540969, 507507, 527312, 353120, 512977, 534964, 511896, 529491	1.62657	0.453221
GOTERM_BP_DIRECT	GO:0016573~histone acetylation	5	0.479846	0.0499404	511990, 614390, 539432, 517211, 510666	3.53933	0.999608
GOTERM_BP_DIRECT	GO:2001237~negative regulation of extrinsic apoptotic signaling pathway	7	0.47043	0.0141273	523186, 100336629, 525659, 404181, 539858, 534211, 282382	3.40758	1
UP_KW_BIOLOGICAL_PROCESS	KW-0341~Growth regulation	7	0.47043	0.0142155	338437, 514773, 514432, 513000, 534349, 615146, 282382	3.39215	0.0938226
KEGG_PATHWAY	bta03440:Homologous recombination	8	0.537634	0.0143352	507912, 530961, 540574, 783256, 353120, 512977, 526824, 514749	3.04156	0.204944
GOTERM_BP_DIRECT	GO:0035556~intracellular signal transduction	40	2.68817	0.0143834	514773, 519724, 540206, 614460, 539295, 534125, 516010, 100138102, 100137872, 504746, 504408, 540947, 504698, 790873, 507204, 535625, 535603, 513678, 527397, 540874, 510260, 529061, 510342, 514787, 538954, 615146, 538094, 511190, 519573, 536051, 505945, 526949, 338437, 528478, 613717, 525246, 509431, 535935, 514618, 282382	1.47266	1
GOTERM_BP_DIRECT	GO:0019827~stem cell population maintenance	9	0.604839	0.0144904	539566, 100139547, 529109, 613879, 281751, 541247, 615211, 534265, 508938	2.75097	1
KEGG_PATHWAY	bta03460:Fanconi anemia pathway	9	0.604839	0.0145892	507912, 541218, 516328, 614063, 517422, 783256, 353120, 614512, 514749	2.76373	0.204944
GOTERM_BP_DIRECT	GO:0006888~ER to Golgi vesicle-mediated transport	15	1.00806	0.0160281	537211, 515866, 100125926, 533078, 613984, 534351, 616526, 786759, 616748, 532845, 534304, 532862, 538805, 511649, 509133	2.01177	1
GOTERM_BP_DIRECT	GO:1990116~ribosome-associated ubiquitin-dependent protein catabolic process	3	0.201613	0.016449	519526, 538416, 541292	13.1435	1
GOTERM_BP_DIRECT	GO:0000819~sister chromatid segregation	3	0.201613	0.016449	787696, 282097, 535935	13.1435	1
GOTERM_BP_DIRECT	GO:0006211~5-methylcytosine catabolic process	3	0.201613	0.016449	513640, 101904937, 538481	13.1435	1
GOTERM_BP_DIRECT	GO:0060271~cilium assembly	22	1.47849	0.0165335	515467, 513583, 513263, 536335, 519602, 528191, 327705, 618145, 519014, 616665, 534671, 100301027, 408000, 519372, 100138953, 533952, 506762, 525136, 281597, 534513, 514758, 535844	1.72118	1
GOTERM_BP_DIRECT	GO:0070507~regulation of microtubule cytoskeleton organization	7	0.47043	0.0168528	541211, 537566, 538954, 509784, 539023, 100301027, 785911	3.28588	1
KEGG_PATHWAY	bta04390:Hippo signaling pathway	18	1.20968	0.0175708	516557, 539314, 534072, 514386, 540488, 526848, 516010, 539292, 282318, 528478, 100336629, 528109, 445419, 540481, 507682, 535935, 785291, 282382	1.84248	0.235608
GOTERM_BP_DIRECT	GO:0051865~protein autoubiquitination	11	0.739247	0.0178039	519526, 614061, 507865, 617078, 541003, 353120, 534325, 540937, 512207, 616080, 767901	2.33192	1
GOTERM_BP_DIRECT	GO:0060487~lung epithelial cell differentiation	4	0.268817	0.0183626	516557, 100336629, 282321, 100336535	6.57177	1
GOTERM_BP_DIRECT	GO:0010501~RNA secondary structure unwinding	4	0.268817	0.0183626	281115, 509583, 406231, 510093	6.57177	1
GOTERM_BP_DIRECT	GO:2001224~positive regulation of neuron migration	4	0.268817	0.0183626	539566, 532603, 100139484, 506073	6.57177	1
GOTERM_BP_DIRECT	GO:0006493~protein O-linked glycosylation	6	0.403226	0.0183674	511862, 101904937, 538481, 508782, 524529, 532053	3.7553	1
GOTERM_BP_DIRECT	GO:0043001~Golgi to plasma membrane protein transport	6	0.403226	0.0183674	504820, 534150, 531359, 526027, 533479, 100125939	3.7553	1
KEGG_PATHWAY	bta04022:cGMP-PKG signaling pathway	19	1.27688	0.0204704	533323, 317697, 533199, 338037, 100137872, 785911, 509827, 281749, 282318, 282119, 282321, 100297344, 281750, 282641, 535603, 538606, 281790, 514607, 790867	1.77424	0.262555
KEGG_PATHWAY	bta03030:DNA replication	7	0.47043	0.0227523	507912, 515499, 508389, 509258, 510678, 506240, 540969	3.10493	0.279664
GOTERM_BP_DIRECT	GO:0006636~unsaturated fatty acid biosynthetic process	5	0.336022	0.0230357	617293, 614096, 533107, 533333, 280924	4.38118	1
GOTERM_BP_DIRECT	GO:0042147~retrograde transport, endosome to Golgi	11	0.739247	0.0241657	790873, 540689, 515866, 509769, 540503, 506005, 784484, 533479, 510574, 529186, 617988	2.22429	1
GOTERM_BP_DIRECT	GO:0017148~negative regulation of translation	10	0.672043	0.0244239	535571, 768016, 515145, 281751, 533443, 538838, 509583, 507482, 536619, 510093	2.34706	1
KEGG_PATHWAY	bta05166:Human T-cell leukemia virus 1 infection	24	1.6129	0.0244285	540313, 614382, 538436, 537027, 515640, 534125, 516010, 526824, 533199, 100137872, 539594, 509827, 281647, 281667, 282119, 613818, 282376, 282321, 510568, 535603, 513678, 785291, 282382, 790867	1.61024	0.288256
GOTERM_BP_DIRECT	GO:0008380~RNA splicing	13	0.873656	0.0246162	540632, 540842, 541013, 514940, 520500, 505417, 615703, 528135, 532996, 511513, 790677, 507482, 512318	2.03412	1
GOTERM_BP_DIRECT	GO:0016055~Wnt signaling pathway	15	1.00806	0.0256856	515320, 538954, 519014, 530393, 535030, 510093, 767901, 537010, 613639, 527889, 507204, 407190, 534325, 540481, 534935	1.8957	1
GOTERM_BP_DIRECT	GO:0036353~histone H2A-K119 monoubiquitination	4	0.268817	0.0260088	540090, 617078, 510666, 507739	5.84157	1
GOTERM_BP_DIRECT	GO:0080111~DNA demethylation	4	0.268817	0.0260088	513640, 281630, 101904937, 538481	5.84157	1
GOTERM_BP_DIRECT	GO:0061157~mRNA destabilization	4	0.268817	0.0260088	535450, 618622, 541050, 785911	5.84157	1
GOTERM_BP_DIRECT	GO:0043488~regulation of mRNA stability	6	0.403226	0.0267827	535450, 281630, 541050, 540170, 509583, 507482	3.42875	1
KEGG_PATHWAY	bta01212:Fatty acid metabolism	9	0.604839	0.0268442	617293, 614508, 614096, 533107, 281421, 533333, 100138312, 613886, 280924	2.47782	0.304578
GOTERM_BP_DIRECT	GO:0030512~negative regulation of transforming growth factor beta receptor signaling pathway	10	0.672043	0.0271161	514432, 511553, 527910, 517541, 519882, 529894, 100138102, 530659, 533174, 540826	2.30588	1
GOTERM_BP_DIRECT	GO:1990809~endoplasmic reticulum tubular network membrane organization	3	0.201613	0.0312442	535424, 100140212, 359718	9.85765	1
GOTERM_BP_DIRECT	GO:0044806~G-quadruplex DNA unwinding	3	0.201613	0.0312442	281115, 509583, 505061	9.85765	1
GOTERM_BP_DIRECT	GO:0043550~regulation of lipid kinase activity	3	0.201613	0.0312442	768316, 524870, 533294	9.85765	1
GOTERM_BP_DIRECT	GO:1990166~protein localization to site of double-strand break	3	0.201613	0.0312442	520250, 541239, 613590	9.85765	1
GOTERM_BP_DIRECT	GO:0030488~tRNA methylation	7	0.47043	0.0313267	514187, 519731, 614311, 616544, 535837, 528221, 505816	2.87515	1
GOTERM_BP_DIRECT	GO:0043122~regulation of I-kappaB kinase/NF-kappaB signaling	6	0.403226	0.0317763	514167, 534150, 534072, 515894, 100138102, 615677	3.28588	1
UP_KW_BIOLOGICAL_PROCESS	KW-0254~Endocytosis	11	0.739247	0.0321689	539764, 504698, 100140704, 280722, 510495, 539646, 282335, 536328, 525107, 616665, 538540	2.11653	0.199045
GOTERM_BP_DIRECT	GO:0018107~peptidyl-threonine phosphorylation	10	0.672043	0.0331139	532989, 507204, 512236, 538866, 533199, 100138102, 785911, 535030, 282382, 526949	2.22772	1
GOTERM_BP_DIRECT	GO:0008344~adult locomotory behavior	8	0.537634	0.0332675	535450, 280722, 539889, 281421, 505066, 538419, 533078, 539222	2.56459	1
GOTERM_BP_DIRECT	GO:1902018~negative regulation of cilium assembly	4	0.268817	0.0350936	100336629, 540395, 538197, 533508	5.25741	1
GOTERM_BP_DIRECT	GO:0002011~morphogenesis of an epithelial sheet	4	0.268817	0.0350936	528109, 513730, 540393, 510125	5.25741	1
GOTERM_BP_DIRECT	GO:0010457~centriole-centriole cohesion	4	0.268817	0.0350936	532280, 540684, 539043, 509483	5.25741	1
GOTERM_BP_DIRECT	GO:0034472~snRNA 3'-end processing	4	0.268817	0.0350936	540312, 534964, 509695, 534471	5.25741	1
GOTERM_BP_DIRECT	GO:2000637~positive regulation of gene silencing by miRNA	4	0.268817	0.0350936	535450, 281115, 540170, 507482	5.25741	1
GOTERM_BP_DIRECT	GO:0048821~erythrocyte development	5	0.336022	0.0355908	531515, 533257, 532674, 789800, 520734	3.86575	1
KEGG_PATHWAY	bta01040:Biosynthesis of unsaturated fatty acids	6	0.403226	0.0364696	617293, 614096, 533107, 533333, 613886, 280924	3.19364	0.398464
GOTERM_BP_DIRECT	GO:0006357~regulation of transcription from RNA polymerase II promoter	119	7.99731	0.039159	516952, 539432, 614382, 511023, 539270, 539552, 616329, 533294, 534539, 532635, 526129, 509462, 534935, 538995, 539966, 521918, 100125416, 524868, 523019, 523536, 614139, 538594, 613439, 100140434, 532401, 510557, 505251, 541071, 511407, 540766, 539135, 540760, 541058, 513587, 525888, 538680, 539376, 507739, 112441491, 282376, 282011, 541221, 515119, 514947, 540095, 785419, 509992, 513610, 789857…	1.18133	1
GOTERM_BP_DIRECT	GO:0002088~lens development in camera-type eye	7	0.47043	0.0409036	516526, 539895, 518886, 520734, 785291, 508251, 282382	2.70602	1
GOTERM_BP_DIRECT	GO:0043484~regulation of RNA splicing	8	0.537634	0.0418531	538640, 506017, 521222, 534315, 529633, 541202, 615156, 534001	2.44531	1
UP_KW_BIOLOGICAL_PROCESS	KW-0090~Biological rhythms	10	0.672043	0.0440003	282318, 505624, 520472, 281115, 505423, 533700, 538954, 534125, 539584, 532053	2.11033	0.256237
GOTERM_BP_DIRECT	GO:0008589~regulation of smoothened signaling pathway	4	0.268817	0.0455879	527412, 519602, 523504, 519372	4.77947	1
GOTERM_BP_DIRECT	GO:0032486~Rap protein signal transduction	4	0.268817	0.0455879	522707, 327708, 100139484, 282031	4.77947	1
KEGG_PATHWAY	bta04152:AMPK signaling pathway	14	0.94086	0.0457024	519724, 515024, 538954, 404181, 100138102, 100137872, 787607, 280924, 533617, 505757, 281667, 783373, 529146, 514607	1.80286	0.479422
GOTERM_BP_DIRECT	GO:0006886~intracellular protein transport	29	1.94892	0.0459772	100124498, 519148, 510574, 530462, 100125926, 100337282, 511160, 512490, 509769, 511018, 506032, 539764, 509093, 536359, 519014, 534351, 534252, 505734, 614406, 532845, 506005, 534304, 525169, 532862, 507013, 541230, 537817, 536706, 512318	1.4438	1
GOTERM_BP_DIRECT	GO:0007040~lysosome organization	7	0.47043	0.0463136	785042, 509610, 524648, 515944, 281072, 529186, 539781	2.62871	1
GOTERM_BP_DIRECT	GO:0090263~positive regulation of canonical Wnt signaling pathway	13	0.873656	0.0489093	513520, 535030, 510093, 767901, 281647, 527412, 100336629, 281995, 527889, 505423, 281994, 407190, 512207	1.83727	1
GOTERM_BP_DIRECT	GO:0045141~meiotic telomere clustering	3	0.201613	0.0494734	512207, 519474, 526824	7.88612	1
GOTERM_BP_DIRECT	GO:0071459~protein localization to chromosome, centromeric region	3	0.201613	0.0494734	537027, 508938, 517097	7.88612	1
GOTERM_BP_DIRECT	GO:0033299~secretion of lysosomal enzymes	3	0.201613	0.0494734	281291, 614408, 509610	7.88612	1
GOTERM_BP_DIRECT	GO:2000301~negative regulation of synaptic vesicle exocytosis	3	0.201613	0.0494734	327708, 282031, 536051	7.88612	1
GOTERM_BP_DIRECT	GO:0046602~regulation of mitotic centrosome separation	3	0.201613	0.0494734	517520, 508467, 513678	7.88612	1
GOTERM_BP_DIRECT	GO:0034184~positive regulation of maintenance of mitotic sister chromatid cohesion	3	0.201613	0.0494734	520250, 541239, 508938	7.88612	1
GOTERM_BP_DIRECT	GO:0010571~positive regulation of nuclear cell cycle DNA replication	3	0.201613	0.0494734	510916, 514473, 516094	7.88612	1

## Sheet: Liver
Category	Term	Count	%	PValue	Genes	FDR
GOTERM_BP_DIRECT	GO:0006974~cellular response to DNA damage stimulus	18	3.92157	1.29763e-08	508051, 618880, 513265, 535440, 511455, 538512, 515894, 539668, 532550, 506618, 614688, 508759, 534918, 520250, 282224, 100337329, 497204, 507482	1.78683e-05
UP_KW_BIOLOGICAL_PROCESS	KW-0444~Lipid biosynthesis	12	2.61438	1.18023e-05	100125237, 327702, 407225, 614096, 505332, 535126, 282324, 519860, 618814, 533020, 511614, 615191	0.000826162
KEGG_PATHWAY	bta00564:Glycerophospholipid metabolism	11	2.39651	3.42615e-05	504545, 613966, 515177, 505332, 535126, 514456, 504948, 541208, 518371, 100337447, 511614	0.00576739
KEGG_PATHWAY	bta00051:Fructose and mannose metabolism	7	1.52505	4.41945e-05	534928, 507119, 100138313, 513586, 616199, 537070, 407183	0.00576739
GOTERM_BP_DIRECT	GO:0042761~very long-chain fatty acid biosynthetic process	5	1.08932	0.000149885	100125237, 614096, 533333, 618814, 615191	0.0922973
UP_KW_BIOLOGICAL_PROCESS	KW-0275~Fatty acid biosynthesis	7	1.52505	0.000191532	100125237, 327702, 614096, 282324, 618814, 533020, 615191	0.00670361
GOTERM_BP_DIRECT	GO:0030148~sphingolipid biosynthetic process	5	1.08932	0.000201083	100125237, 614096, 533333, 618814, 615191	0.0922973
KEGG_PATHWAY	bta00062:Fatty acid elongation	6	1.30719	0.000220752	100125237, 614096, 511431, 533333, 618814, 615191	0.0170132
KEGG_PATHWAY	bta01040:Biosynthesis of unsaturated fatty acids	6	1.30719	0.000260738	100125237, 614096, 511431, 533333, 618814, 615191	0.0170132
UP_KW_BIOLOGICAL_PROCESS	KW-0227~DNA damage	13	2.83224	0.000815436	508051, 513600, 512466, 538512, 515894, 613474, 615510, 529507, 511380, 614688, 534918, 520250, 282224	0.0190268
GOTERM_BP_DIRECT	GO:0008630~intrinsic apoptotic signaling pathway in response to DNA damage	6	1.30719	0.00103029	282307, 788087, 100138545, 514090, 522908, 614688	0.330011
GOTERM_BP_DIRECT	GO:1990830~cellular response to leukemia inhibitory factor	8	1.74292	0.0011983	613966, 100138545, 507119, 537070, 281285, 509002, 282122, 528253	0.330011
UP_KW_BIOLOGICAL_PROCESS	KW-0443~Lipid metabolism	20	4.3573	0.00124815	100125237, 327702, 407225, 614096, 535126, 615110, 519860, 518371, 618814, 533020, 504545, 613966, 282513, 505332, 282324, 281433, 281285, 281781, 511614, 615191	0.0218426
GOTERM_BP_DIRECT	GO:0040008~regulation of growth	5	1.08932	0.00212783	534349, 538512, 783762, 540003, 615146	0.488337
KEGG_PATHWAY	bta04152:AMPK signaling pathway	9	1.96078	0.00295343	282307, 518526, 534928, 507119, 282324, 540959, 100337329, 407183, 506618	0.154169
GOTERM_BP_DIRECT	GO:0010332~response to gamma radiation	4	0.87146	0.00327149	789410, 100138545, 514090, 522908	0.643548
KEGG_PATHWAY	bta01100:Metabolic pathways	47	10.2397	0.00377653	781941, 497030, 516036, 518752, 615110, 513586, 538060, 533333, 537070, 518371, 532836, 507329, 613966, 282513, 535887, 281285, 509002, 281781, 511936, 100337447, 615191, 511999, 511614, 100125237, 327702, 407225, 515996, 537688, 614096, 535126, 511431, 616199, 533587, 533048, 538173, 407183, 617720, 618814, 533020, 783879, 504545, 507119, 100138313, 505332, 282148, 530929, 327696	0.164279
KEGG_PATHWAY	bta01212:Fatty acid metabolism	6	1.30719	0.00539459	100125237, 614096, 533333, 618814, 533020, 615191	0.201141
UP_KW_BIOLOGICAL_PROCESS	KW-0276~Fatty acid metabolism	7	1.52505	0.00548858	100125237, 327702, 614096, 282324, 618814, 533020, 615191	0.0768402
GOTERM_BP_DIRECT	GO:0043030~regulation of macrophage activation	3	0.653595	0.00599755	613966, 511508, 511999	0.917625
GOTERM_BP_DIRECT	GO:0030497~fatty acid elongation	3	0.653595	0.00599755	100125237, 618814, 615191	0.917625
GOTERM_BP_DIRECT	GO:0035335~peptidyl-tyrosine dephosphorylation	4	0.87146	0.00872963	317725, 615727, 785016, 538173	1
UP_KW_BIOLOGICAL_PROCESS	KW-0234~DNA repair	10	2.17865	0.00953617	520250, 534918, 512466, 515894, 282224, 613474, 615510, 511380, 529507, 614688	0.111255
UP_KW_BIOLOGICAL_PROCESS	KW-0594~Phospholipid biosynthesis	4	0.87146	0.0117102	505332, 535126, 519860, 511614	0.117102
UP_KW_BIOLOGICAL_PROCESS	KW-0341~Growth regulation	4	0.87146	0.0162027	534349, 538512, 540003, 615146	0.141774
GOTERM_BP_DIRECT	GO:0001932~regulation of protein phosphorylation	4	0.87146	0.0212581	493686, 100138545, 515565, 536759	1
KEGG_PATHWAY	bta00590:Arachidonic acid metabolism	6	1.30719	0.0242614	613966, 516036, 530929, 538060, 511936, 100337447	0.791529
UP_KW_BIOLOGICAL_PROCESS	KW-1208~Phospholipid metabolism	4	0.87146	0.0277153	505332, 535126, 519860, 511614	0.215564
KEGG_PATHWAY	bta04120:Ubiquitin mediated proteolysis	8	1.74292	0.0278652	535440, 100138545, 534349, 514445, 539668, 512589, 540660, 497204	0.808092
GOTERM_BP_DIRECT	GO:0010212~response to ionizing radiation	4	0.87146	0.0298959	514364, 100337329, 613474, 532550	1
KEGG_PATHWAY	bta04913:Ovarian steroidogenesis	5	1.08932	0.0346317	511431, 530929, 538060, 511936, 281507	0.903887
GOTERM_BP_DIRECT	GO:0090090~negative regulation of canonical Wnt signaling pathway	7	1.52505	0.0352111	407125, 782059, 100337329, 521962, 511478, 524427, 785659	1
GOTERM_BP_DIRECT	GO:2000182~regulation of progesterone biosynthetic process	2	0.43573	0.0407393	407125, 518371	1
GOTERM_BP_DIRECT	GO:0045659~negative regulation of neutrophil differentiation	2	0.43573	0.0407393	507329, 521857	1
KEGG_PATHWAY	bta00561:Glycerolipid metabolism	5	1.08932	0.0439624	504545, 407225, 616199, 518371, 511614	1

## Sheet: Maternal_Blood
Category	Term	Count	%	PValue	Genes	Fold Enrichment	FDR
KEGG_PATHWAY	bta05012:Parkinson disease	23	4.02802	5.86156e-07	512891, 287012, 338081, 338060, 615087, 614471, 512456, 514237, 404161, 539882, 614700, 444874, 282517, 508448, 506203, 282015, 506103, 282289, 282199, 327698, 327688, 326346, 519729	3.49356	5.12047e-05
KEGG_PATHWAY	bta05020:Prion disease	23	4.02802	5.86156e-07	512891, 287012, 338081, 338060, 615087, 512456, 514237, 404161, 539882, 614700, 280943, 282517, 526766, 508448, 506203, 282015, 327671, 282289, 282199, 327698, 327688, 326346, 519729	3.49356	5.12047e-05
KEGG_PATHWAY	bta05014:Amyotrophic lateral sclerosis	27	4.72855	7.85516e-07	512891, 287012, 512456, 513049, 514237, 404161, 614700, 282517, 282015, 539529, 282199, 327688, 338081, 338060, 615087, 533021, 539882, 280943, 520174, 506203, 508448, 282289, 538903, 327698, 510219, 326346, 519729	3.01964	5.12047e-05
KEGG_PATHWAY	bta05022:Pathways of neurodegeneration - multiple diseases	31	5.42907	9.39094e-07	512891, 287012, 512456, 513049, 514237, 540421, 404161, 614700, 444874, 282517, 505664, 282015, 282199, 281066, 327688, 338081, 338060, 539003, 615087, 614471, 539882, 280943, 506203, 508448, 506103, 282289, 538903, 327698, 510219, 326346, 519729	2.70991	5.12047e-05
KEGG_PATHWAY	bta03050:Proteasome	10	1.75131	1.05359e-06	512891, 617807, 282328, 508448, 506203, 514237, 512456, 282015, 509857, 519729	9.11364	5.12047e-05
KEGG_PATHWAY	bta05010:Alzheimer disease	27	4.72855	1.95869e-06	512891, 287012, 512456, 513049, 514237, 540421, 404161, 614700, 282517, 505664, 282015, 282199, 281066, 327688, 338081, 338060, 539003, 615087, 539882, 280943, 506203, 508448, 282289, 327698, 347700, 326346, 519729	2.87692	7.89996e-05
KEGG_PATHWAY	bta03040:Spliceosome	16	2.8021	2.27571e-06	512330, 512680, 534894, 513577, 614553, 537395, 509917, 767931, 525110, 526536, 615916, 508788, 520046, 528991, 504381, 512824	4.50886	7.89996e-05
UP_KW_BIOLOGICAL_PROCESS	KW-0507~mRNA processing	21	3.67776	2.76167e-06	512330, 780786, 538860, 512680, 534894, 513577, 504523, 510905, 767931, 493640, 509349, 615916, 508788, 534721, 520046, 282640, 513526, 518859, 512527, 504381, 512824	3.39447	0.000198841
KEGG_PATHWAY	bta05016:Huntington disease	23	4.02802	4.57086e-06	516578, 512891, 287012, 338081, 338060, 615087, 512456, 514237, 513049, 512971, 404161, 539882, 614700, 282517, 508448, 506203, 282015, 282289, 282199, 327698, 327688, 326346, 519729	3.08835	0.00013884
KEGG_PATHWAY	bta04141:Protein processing in endoplasmic reticulum	16	2.8021	1.04734e-05	512276, 614471, 538426, 338067, 615027, 507939, 533021, 506676, 506103, 532862, 790870, 507124, 505064, 539529, 347700, 415110	3.98457	0.000282781
GOTERM_BP_DIRECT	GO:0043161~proteasome-mediated ubiquitin-dependent protein catabolic process	16	2.8021	1.76457e-05	512891, 539003, 540881, 512456, 514237, 540981, 538461, 533064, 617807, 282107, 282328, 506203, 613629, 282015, 505570, 507781	3.86072	0.0219952
UP_KW_BIOLOGICAL_PROCESS	KW-0508~mRNA splicing	17	2.97723	2.09988e-05	512330, 780786, 512680, 534894, 513577, 504523, 510905, 767931, 493640, 509349, 508788, 534721, 520046, 282640, 513526, 504381, 512824	3.52339	0.000755956
GOTERM_BP_DIRECT	GO:0000398~mRNA splicing, via spliceosome	16	2.8021	2.53693e-05	512680, 513577, 614551, 537395, 510905, 508868, 767931, 493640, 526536, 615916, 508788, 520046, 513526, 528991, 512527, 504381	3.74443	0.0219952
GOTERM_BP_DIRECT	GO:0006281~DNA repair	15	2.62697	7.65294e-05	511048, 513510, 615133, 519422, 281729, 617636, 100140713, 527312, 282107, 493640, 504535, 522884, 511965, 282691, 282370	3.59708	0.044234
KEGG_PATHWAY	bta00190:Oxidative phosphorylation	13	2.27671	0.000118734	287012, 338081, 338060, 338040, 404161, 614700, 100295800, 282517, 282289, 282199, 327698, 327688, 326346	3.89401	0.00288524
UP_KW_BIOLOGICAL_PROCESS	KW-0804~Transcription	42	7.35552	0.000519322	516578, 100337422, 539696, 614382, 511048, 511587, 615133, 517743, 512971, 617530, 512498, 519422, 515581, 519165, 515380, 505702, 504755, 505169, 789798, 528744, 512824, 540731, 540599, 511077, 513297, 539003, 539845, 515299, 534894, 513510, 521378, 515594, 613740, 539463, 615447, 517192, 618849, 767831, 507314, 534204, 511965, 514958	1.70131	0.0124637
GOTERM_BP_DIRECT	GO:0001701~in utero embryonic development	14	2.45184	0.00078214	514420, 539003, 517961, 539525, 338067, 516044, 281445, 505169, 505147, 525106, 511832, 511965, 616090, 515835	3.02155	0.339058
KEGG_PATHWAY	bta05169:Epstein-Barr virus infection	15	2.62697	0.00114231	512891, 511077, 533050, 512456, 515532, 524810, 618405, 280943, 508448, 282015, 512613, 507781, 347700, 281053, 519729	2.73409	0.0252346
KEGG_PATHWAY	bta04714:Thermogenesis	15	2.62697	0.00141306	287012, 338081, 338060, 100296470, 338040, 535236, 404161, 614700, 100295800, 282517, 282289, 282199, 327698, 327688, 326346	2.67713	0.0286144
UP_KW_BIOLOGICAL_PROCESS	KW-0805~Transcription regulation	38	6.65499	0.00231219	100337422, 539696, 614382, 511048, 615133, 517743, 617530, 512498, 519422, 515581, 519165, 515380, 505702, 504755, 505169, 789798, 528744, 512824, 540731, 540599, 511077, 513297, 539003, 539845, 515299, 534894, 513510, 521378, 515594, 613740, 539463, 615447, 517192, 618849, 767831, 534204, 511965, 514958	1.6312	0.0416194
UP_KW_BIOLOGICAL_PROCESS	KW-0698~rRNA processing	7	1.22592	0.00325401	100125879, 520891, 517743, 534721, 533245, 513405, 508497	4.72963	0.0468577
GOTERM_BP_DIRECT	GO:0032981~mitochondrial respiratory chain complex I assembly	7	1.22592	0.0043021	282517, 338060, 539713, 282289, 327698, 404161, 326346	4.53232	1
KEGG_PATHWAY	bta05415:Diabetic cardiomyopathy	13	2.27671	0.00433292	287012, 338081, 338060, 280909, 404161, 614700, 282517, 327671, 282289, 282199, 327698, 327688, 326346	2.58997	0.0809922
KEGG_PATHWAY	bta04932:Non-alcoholic fatty liver disease	11	1.92644	0.00485769	280943, 287012, 282517, 338060, 282289, 282199, 327698, 404161, 614700, 327688, 326346	2.87302	0.0843157
GOTERM_BP_DIRECT	GO:0030490~maturation of SSU-rRNA	4	0.700525	0.00495779	767931, 615916, 540772, 517743	11.0996	1
KEGG_PATHWAY	bta05017:Spinocerebellar ataxia	10	1.75131	0.00690921	516578, 512891, 508448, 506203, 514237, 513049, 512456, 282015, 515757, 519729	2.93384	0.111929
UP_KW_BIOLOGICAL_PROCESS	KW-0690~Ribosome biogenesis	7	1.22592	0.00804791	100125879, 515980, 540772, 520891, 517743, 513405, 509932	3.94136	0.0965749
GOTERM_BP_DIRECT	GO:0007346~regulation of mitotic cell cycle	5	0.875657	0.00873206	613629, 786013, 100336651, 508424, 512754	6.07008	1
KEGG_PATHWAY	bta04110:Cell cycle	9	1.57618	0.00898363	511077, 504367, 512613, 525428, 505691, 281729, 282370, 287022, 618405	3.05958	0.136439
GOTERM_BP_DIRECT	GO:0030433~ubiquitin-dependent ERAD pathway	7	1.22592	0.00910219	512276, 539388, 614471, 506103, 518991, 507124, 539529	3.88485	1
GOTERM_BP_DIRECT	GO:0001711~endodermal cell fate commitment	3	0.525394	0.00921639	539003, 528744, 518260	19.4242	1
GOTERM_BP_DIRECT	GO:2000008~regulation of protein localization to cell surface	3	0.525394	0.00921639	539003, 532723, 533699	19.4242	1
GOTERM_BP_DIRECT	GO:0045893~positive regulation of transcription, DNA-templated	16	2.8021	0.00923478	511077, 539003, 513510, 513983, 521378, 519422, 615447, 515380, 618849, 532416, 526585, 505169, 532401, 530409, 525252, 510778	2.1142	1
GOTERM_BP_DIRECT	GO:0001764~neuron migration	8	1.40105	0.00945772	539003, 505169, 514832, 408019, 514490, 617510, 281066, 533064	3.37813	1
GOTERM_BP_DIRECT	GO:0006397~mRNA processing	9	1.57618	0.00962283	780786, 504523, 100125940, 538860, 534721, 282640, 518859, 512527, 512824	3.04032	1
KEGG_PATHWAY	bta05208:Chemical carcinogenesis - reactive oxygen species	13	2.27671	0.0102684	287012, 338081, 338060, 540421, 404161, 614700, 282517, 530315, 282289, 282199, 327698, 327688, 326346	2.32018	0.146778
GOTERM_BP_DIRECT	GO:0045071~negative regulation of viral genome replication	5	0.875657	0.0108187	280943, 506604, 777594, 353510, 347700	5.71301	1
GOTERM_BP_DIRECT	GO:0035457~cellular response to interferon-alpha	3	0.525394	0.0126849	538860, 505169, 527528	16.6494	1
GOTERM_BP_DIRECT	GO:0006614~SRP-dependent cotranslational protein targeting to membrane	3	0.525394	0.0166281	281504, 538777, 505064	14.5682	1
GOTERM_BP_DIRECT	GO:0002089~lens morphogenesis in camera-type eye	3	0.525394	0.0210193	613877, 539003, 521378	12.9495	1
GOTERM_BP_DIRECT	GO:0010458~exit from mitosis	3	0.525394	0.0210193	541288, 617703, 100336537	12.9495	1
GOTERM_BP_DIRECT	GO:0033617~mitochondrial respiratory chain complex IV assembly	4	0.700525	0.0228148	100295800, 539713, 100296470, 100139115	6.47475	1
KEGG_PATHWAY	bta04120:Ubiquitin mediated proteolysis	9	1.57618	0.0235555	444874, 282107, 614471, 506103, 541130, 518795, 507781, 784567, 617703	2.57005	0.317999
UP_KW_BIOLOGICAL_PROCESS	KW-0233~DNA recombination	5	0.875657	0.0246171	527312, 511048, 615133, 618239, 282691	4.44514	0.253204
GOTERM_BP_DIRECT	GO:0048489~synaptic vesicle transport	3	0.525394	0.025833	539003, 533699, 281066	11.6545	1
GOTERM_BP_DIRECT	GO:0070886~positive regulation of calcineurin-NFAT signaling cascade	3	0.525394	0.025833	280943, 525110, 317654	11.6545	1
GOTERM_BP_DIRECT	GO:0000209~protein polyubiquitination	9	1.57618	0.0271269	618176, 539003, 282107, 614471, 506103, 541130, 518991, 507781, 617703	2.51537	1
GOTERM_BP_DIRECT	GO:0035455~response to interferon-alpha	3	0.525394	0.0310449	777594, 353510, 347700	10.595	1
GOTERM_BP_DIRECT	GO:0050807~regulation of synapse organization	3	0.525394	0.0310449	280943, 615087, 507781	10.595	1
GOTERM_BP_DIRECT	GO:0008284~positive regulation of cell proliferation	15	2.62697	0.0334026	511077, 508292, 510480, 514039, 519165, 100295800, 613877, 282107, 767875, 526585, 100294758, 525378, 512613, 327671, 505570	1.84993	1
UP_KW_BIOLOGICAL_PROCESS	KW-0648~Protein biosynthesis	8	1.40105	0.0362481	788792, 615182, 515326, 534882, 514449, 347700, 508907, 100125882	2.54967	0.288533
GOTERM_BP_DIRECT	GO:0006368~transcription elongation from RNA polymerase II promoter	4	0.700525	0.0375074	505702, 528744, 518260, 519729	5.35841	1
UP_KW_BIOLOGICAL_PROCESS	KW-0234~DNA repair	11	1.92644	0.0377683	527312, 504535, 493640, 511048, 615133, 541130, 513458, 282691, 281729, 282370, 617636	2.07605	0.288533
GOTERM_BP_DIRECT	GO:0045892~negative regulation of transcription, DNA-templated	14	2.45184	0.038082	515401, 539003, 513297, 512411, 519422, 515594, 618849, 505169, 613629, 525378, 282015, 512613, 540361, 281066	1.869	1
UP_KW_BIOLOGICAL_PROCESS	KW-0227~DNA damage	12	2.10158	0.0400741	527312, 504535, 493640, 511048, 615133, 513642, 541130, 513458, 282691, 281729, 282370, 617636	1.96795	0.288533
GOTERM_BP_DIRECT	GO:0000122~negative regulation of transcription from RNA polymerase II promoter	22	3.85289	0.0403347	511077, 519969, 539003, 100337422, 539696, 512411, 538426, 515389, 519422, 517496, 518260, 280943, 767831, 505169, 505147, 613629, 522884, 528744, 540361, 282691, 530409, 616090	1.57688	1
GOTERM_BP_DIRECT	GO:0048469~cell maturation	4	0.700525	0.0409052	539003, 505169, 280909, 100848337	5.1798	1
GOTERM_BP_DIRECT	GO:0043066~negative regulation of apoptotic process	14	2.45184	0.0417136	515401, 511077, 100125940, 407769, 540421, 100336651, 521378, 615447, 504833, 767875, 100294758, 508424, 512613, 347700	1.84366	1
GOTERM_BP_DIRECT	GO:0000083~regulation of transcription involved in G1/S transition of mitotic cell cycle	3	0.525394	0.0425696	525428, 511965, 281066	8.96503	1
GOTERM_BP_DIRECT	GO:0006366~transcription from RNA polymerase II promoter	6	1.05079	0.0457249	540731, 516578, 539003, 515299, 513510, 512971	3.06699	1
UP_KW_BIOLOGICAL_PROCESS	KW-0131~Cell cycle	16	2.8021	0.0462052	615282, 519613, 513642, 100336651, 615133, 521015, 617703, 281729, 504535, 504367, 508424, 509117, 281066, 541050, 510778, 282370	1.70514	0.302434
KEGG_PATHWAY	bta05213:Endometrial cancer	5	0.875657	0.0478292	511077, 539003, 530315, 540421, 618405	3.63001	0.61171
GOTERM_BP_DIRECT	GO:0006123~mitochondrial electron transport, cytochrome c to oxygen	4	0.700525	0.0481479	287012, 282199, 614700, 327688	4.85606	1
GOTERM_BP_DIRECT	GO:0030970~retrograde protein transport, ER to cytosol	3	0.525394	0.0488382	512276, 518991, 507124	8.32468	1
