# Supplementary material for: Maternal blood transcriptome as a sensor of fetal organ maturation at the end of organogenesis in cattle
Source: Biol Reprod. 2023 Sep 2;109(5):749–58. doi: 10.1093/biolre/ioad103 (PMC10651065; doi:10.1093/biolre/ioad103)
Supplement: TableS5_ioad103 [file tables5_ioad103.xlsx]

## Sheet: GenesInCluster
EntrezID	Symbol	Gene Name
505968	ACADM	acyl-CoA dehydrogenase medium chain
783375	ACBD3	acyl-CoA binding domain containing 3
511135	ACLY	ATP citrate lyase
536628	ACSL4	acyl-CoA synthetase long chain family member 4
404122	ACTG1	actin gamma 1
511083	ACTR10	actin related protein 10 homolog
538486	ACTR2	ARP2 actin related protein 2 homolog
615418	ADAT2	adenosine deaminase, tRNA specific 2
100297937	ADO	2-aminoethanethiol dioxygenase
537791	AEBP2	AE binding protein 2
511650	AGGF1	angiogenic factor with G-patch and FHA domains 1
406231	AGO3	argonaute RISC catalytic component 3
530414	AGPAT5	1-acylglycerol-3-phosphate O-acyltransferase 5
505511	AHCYL1	adenosylhomocysteinase like 1
615039	AKIRIN1	akirin 1
317748	AKR1B1	aldo-keto reductase family 1, member B1 (aldose reductase)
536359	AP3S1	adaptor related protein complex 3 subunit sigma 1
338058	ARF1	ADP ribosylation factor 1
518601	ARF4	ADP ribosylation factor 4
540698	ARMT1	acidic residue methyltransferase 1
614345	ARPC5	actin related protein 2/3 complex subunit 5
282658	ARPP19	cAMP regulated phosphoprotein 19, transcript variant 1
617269	ASB8	ankyrin repeat and SOCS box containing 8
100140419	ASXL2	additional sex combs like 2, transcriptional regulator
506045	ATAD1	ATPase family, AAA domain containing 1
506967	ATF1	activating transcription factor 1
767903	ATG12	autophagy related 12
514014	ATP23	ATP23 metallopeptidase and ATP synthase assembly factor homolog
540176	ATP5MC3	ATP synthase membrane subunit c locus 3
515696	ATP5MG	ATP synthase membrane subunit g
282701	ATP5PB	ATP synthase peripheral stalk-membrane subunit b
338075	ATP6V0E1	ATPase H+ transporting V0 subunit e1
540648	BCLAF1	BCL2 associated transcription factor 1
511003	BCLAF3	BCLAF1 and THRAP3 family member 3
527278	BECN1	beclin 1
616526	BET1	Bet1 golgi vesicular membrane trafficking protein
783451	BEX4	brain expressed, X-linked 4
539314	BIRC2	baculoviral IAP repeat containing 2
504820	BLZF1	basic leucine zipper nuclear factor 1
353120	BRCA1	BRCA1, DNA repair associated
526153	BRD7	bromodomain containing 7
540092	BRK1	BRICK1, SCAR/WAVE actin nucleating complex subunit
505888	BTBD10	BTB domain containing 10
281031	BTF3	basic transcription factor 3
281032	BTG1	BTG anti-proliferation factor 1
535148	C11H9orf78	chromosome 11 C9orf78 homolog
616182	C15H11orf58	chromosome 15 C11orf58 homolog
538487	C25H16orf72	chromosome 25 C16orf72 homolog
538782	C7H5orf30	chromosome 7 C5orf30 homolog
533577	C8H9orf40	chromosome 8 C9orf40 homolog
511451	CAB39	calcium binding protein 39
281942	CALCOCO2	calcium binding and coiled-coil domain 2
538086	CAND1	cullin associated and neddylation dissociated 1
535571	CAPRIN1	cell cycle associated protein 1
532333	CAVIN2	caveolae associated protein 2
615668	CCDC117	coiled-coil domain containing 117, transcript variant 2
513649	CCDC43	coiled-coil domain containing 43
511627	CCDC82	coiled-coil domain containing 82
505313	CCT2	chaperonin containing TCP1 subunit 2
613336	CCT4	chaperonin containing TCP1 subunit 4
509820	CD164	CD164 molecule
280746	CD9	CD9 molecule
512651	CDC23	cell division cycle 23
515301	CDC6	cell division cycle 6
539655	CDK17	cyclin dependent kinase 17
512206	CDKN2AIPNL	CDKN2A interacting protein N-terminal like
353245	CEP57	centrosomal protein 57
445424	CFAP20	cilia and flagella associated protein 20
286876	CFDP2	craniofacial development protein 2
539332	CFL2	cofilin 2
616477	CHCHD3	coiled-coil-helix-coiled-coil-helix domain containing 3
539781	CHMP5	charged multivesicular body protein 5
615827	CKS1B	CDC28 protein kinase regulatory subunit 1B
767985	CKS2	CDC28 protein kinase regulatory subunit 2
515646	CLIC1	chloride intracellular channel 1
286823	CLIC4	chloride intracellular channel 4
538540	CLINT1	clathrin interactor 1
100300400	CLOCK	clock circadian regulator
281078	CLTA	clathrin light chain A
281080	CLTC	clathrin heavy chain
508055	CNOT7	CCR4-NOT transcription complex subunit 7
507292	COMMD8	COMM domain containing 8
507179	COPS5	COP9 signalosome subunit 5
533208	COQ5	coenzyme Q5, methyltransferase
327688	COX7A2	cytochrome c oxidase subunit 7A2
768231	CPSF6	cleavage and polyadenylation specific factor 6
513993	CSDE1	cold shock domain containing E1
540232	CTDSPL2	CTD small phosphatase like 2
510767	CYCS	cytochrome c, somatic
540286	DAZAP2	DAZ associated protein 2
510916	DBF4	DBF4 zinc finger
530642	DCK	deoxycytidine kinase
783258	DCP1A	decapping mRNA 1A
613489	DCTN4	dynactin subunit 4
539869	DCUN1D1	defective in cullin neddylation 1 domain containing 1
540945	DEK	DEK proto-oncogene
614238	DENR	density regulated re-initiation and release factor
540874	DEPDC1B	DEP domain containing 1B
512327	DHX15	DEAH-box helicase 15
493999	DIABLO	diablo IAP-binding mitochondrial protein
509161	DLGAP5	DLG associated protein 5
614588	DNAJB9	DnaJ heat shock protein family (Hsp40) member B9
534097	DPM1	dolichyl-phosphate mannosyltransferase subunit 1, catalytic
536604	DPP8	dipeptidyl peptidase 8
510330	DYNC1LI1	dynein cytoplasmic 1 light intermediate chain 1
539427	E2F5	E2F transcription factor 5
282220	EEF1A1	eukaryotic translation elongation factor 1 alpha 1
520875	EEF1B2	eukaryotic translation elongation factor 1 beta 2
535125	EFR3A	EFR3 homolog A
513481	EIF1B	eukaryotic translation initiation factor 1B
327694	EIF2S1	eukaryotic translation initiation factor 2 subunit alpha
512350	EIF2S3	eukaryotic translation initiation factor 2 subunit gamma
506564	EIF3A	eukaryotic translation initiation factor 3 subunit A
504958	EIF4A1	eukaryotic translation initiation factor 4A1
281751	EIF4E	eukaryotic translation initiation factor 4E
286811	EIF6	eukaryotic translation initiation factor 6
540859	ELOC	elongin C, transcript variant 1
535998	EPS15	epidermal growth factor receptor pathway substrate 15
512481	ERGIC2	ERGIC and golgi 2
541077	ETF1	eukaryotic translation termination factor 1
521892	ETFA	electron transfer flavoprotein subunit alpha
526585	F2R	coagulation factor II thrombin receptor
511198	FAM114A2	family with sequence similarity 114 member A2
616997	FAM136A	family with sequence similarity 136 member A
525138	FAM173B	family with sequence similarity 173 member B
511554	FAM210A	family with sequence similarity 210 member A
534049	FAM213A	family with sequence similarity 213 member A
508561	FAM83D	family with sequence similarity 83 member D
525262	FAR1	fatty acyl-CoA reductase 1
534287	FBXO3	F-box protein 3
515069	FKBP3	FK506 binding protein 3
616665	FNBP1L	formin binding protein 1 like
536793	FXR1	FMR1 autosomal homolog 1
407149	FYTTD1	forty-two-three domain containing 1
539249	G3BP2	G3BP stress granule assembly factor 2
282531	GABARAPL2	GABA type A receptor associated protein like 2
510204	GABPA	GA binding protein transcription factor subunit alpha
281183	GART	phosphoribosylglycinamide formyltransferase, phosphoribosylglycinamide synthetase, phosphoribosylaminoimidazole synthetase
414732	GATM	glycine amidinotransferase
539978	GDE1	glycerophosphodiester phosphodiesterase 1
538565	GLIPR2	GLI pathogenesis related 2
512334	GLOD4	glyoxalase domain containing 4
526377	GMNN	geminin, DNA replication inhibitor
782201	GNE	glucosamine (UDP-N-acetyl)-2-epimerase/N-acetylmannosamine kinase
613930	GNG10	G protein subunit gamma 10
281206	GOT1	glutamic-oxaloacetic transaminase 1
613751	GPBP1	GC-rich promoter binding protein 1
505780	GPBP1L1	GC-rich promoter binding protein 1 like 1
530065	GPR50	G protein-coupled receptor 50
513654	GPSM2	G protein signaling modulator 2
506406	GSR	glutathione-disulfide reductase
540525	GTF2E1	general transcription factor IIE subunit 1
513510	GTF2H1	general transcription factor IIH subunit 1
613618	H2AFV	H2A histone family, member V
617051	H3F3B	H3 histone, family 3B
532785	HADH	hydroxyacyl-CoA dehydrogenase
407223	HDAC2	histone deacetylase 2
505403	HDHD2	haloacid dehalogenase like hydrolase domain containing 2
504867	HIKESHI	Hikeshi, heat shock protein nuclear import factor
327693	HINT1	histidine triad nucleotide binding protein 1
614915	HMGN1	high mobility group nucleosome binding domain 1
510852	HNRNPC	heterogeneous nuclear ribonucleoprotein C (C1/C2)
506917	HNRNPF	heterogeneous nuclear ribonucleoprotein F
512479	HNRNPR	heterogeneous nuclear ribonucleoprotein R
510194	HP1BP3	heterochromatin protein 1 binding protein 3
789567	HSD17B12	hydroxysteroid 17-beta dehydrogenase 12
511913	HSPD1	heat shock protein family D (Hsp60) member 1, transcript variant 2
282446	IDH3A	isocitrate dehydrogenase 3 (NAD(+)) alpha
100296883	IGBP1	immunoglobulin binding protein 1
404141	ING2	inhibitor of growth family member 2
616784	INIP	INTS3 and NABP interacting protein
527199	INO80D	INO80 complex subunit D
539889	INPP5F	inositol polyphosphate-5-phosphatase F
534440	INSIG2	insulin induced gene 2
538236	IPO11	importin 11
513707	IPO7	importin 7
539404	IREB2	iron responsive element binding protein 2
514652	ISCA1	iron-sulfur cluster assembly 1
513531	ITGB1BP1	integrin subunit beta 1 binding protein 1
537201	JAK1	Janus kinase 1
509624	KARS	lysyl-tRNA synthetase
514810	KDELC1	KDEL motif containing 1
280952	KDM6A	lysine demethylase 6A
505558	KDSR	3-ketodihydrosphingosine reductase
510651	KIAA1551	KIAA1551
513592	KPNA2	karyopherin subunit alpha 2
540719	KPNA3	karyopherin subunit alpha 3
281274	LDHA	lactate dehydrogenase A
507524	LEO1	LEO1 homolog, Paf1/RNA polymerase II complex component
526424	LNX2	ligand of numb-protein X 2
100296618	LOC100296618	WAP four-disulfide core domain protein 18
100298923	LOC100298923	zinc finger protein 41-like
100848684	LOC100848684	uncharacterized LOC100848684
112448958	LOC112448958	U6 spliceosomal RNA
515042	LOC515042	SCAN domain containing 1-like
516355	LOC516355	putative RNA-binding protein Luc7-like 2
527955	LOC527955	HIV Tat-specific factor 1 homolog pseudogene
528802	LOC528802	zinc finger protein 501
534742	LOC534742	calcium-binding mitochondrial carrier protein SCaMC-1-like
615136	LSM5	LSM5 homolog, U6 small nuclear RNA and mRNA degradation associated
101903959	LUZP6	leucine zipper protein 6
337870	MAD2L1	mitotic arrest deficient 2 like 1
540411	MAPK1IP1L	mitogen-activated protein kinase 1 interacting protein 1 like
535625	MAPKAPK5	mitogen-activated protein kinase-activated protein kinase 5
507845	MAPRE1	microtubule associated protein RP/EB family member 1
540937	MARCH5	membrane associated ring-CH-type finger 5
616647	MCFD2	multiple coagulation factor deficiency 2
517812	MCM6	minichromosome maintenance complex component 6
535182	MDH1	malate dehydrogenase 1, transcript variant 2
539496	MED21	mediator complex subunit 21
404150	METAP2	methionyl aminopeptidase 2
787067	METTL9	methyltransferase like 9
510905	MFAP1	microfibril associated protein 1
508337	MFSD1	major facilitator superfamily domain containing 1
508844	MKLN1	muskelin 1
519864	MLLT10	MLLT10, histone lysine methyltransferase DOT1L cofactor
521533	MMADHC	methylmalonic aciduria and homocystinuria, cblD type
538442	MORF4L2	mortality factor 4 like 2
767977	MPC1	mitochondrial pyruvate carrier 1
616718	MPC2	mitochondrial pyruvate carrier 2
528109	MPP5	membrane palmitoylated protein 5
525093	MRE11	MRE11 homolog, double strand break repair nuclease
522338	MRFAP1L1	Morf4 family associated protein 1-like 1
514753	MRPL50	mitochondrial ribosomal protein L50
613835	MRPS36	mitochondrial ribosomal protein S36
509987	MTIF3	mitochondrial translational initiation factor 3
541159	MTMR12	myotubularin related protein 12
506175	NAA35	N(alpha)-acetyltransferase 35, NatC auxiliary subunit
510872	NCBP2	nuclear cap binding protein subunit 2
541196	NDFIP1	Nedd4 family interacting protein 1
281742	NDUFA12	NADH:ubiquinone oxidoreductase subunit A12
338061	NDUFB5	NADH:ubiquinone oxidoreductase subunit B5
327665	NDUFB6	NADH:ubiquinone oxidoreductase subunit B6
282289	NDUFC1	NADH:ubiquinone oxidoreductase subunit C1
327697	NDUFS2	NADH:ubiquinone oxidoreductase core subunit S2
286796	NEDD8	neural precursor cell expressed, developmentally down-regulated 8
533736	NGLY1	N-glycanase 1
506421	NOP16	NOP16 nucleolar protein
532076	NR1D2	nuclear receptor subfamily 1 group D member 2
506322	NRAS	NRAS proto-oncogene, GTPase
522309	NSA2	NSA2 ribosome biogenesis homolog (S. cerevisiae)
521103	NTPCR	nucleoside-triphosphatase, cancer-related
528425	NUDCD1	NudC domain containing 1
518859	NUDT21	nudix hydrolase 21
781847	NUFIP2	NUFIP2, FMR1 interacting protein 2
540111	NUP160	nucleoporin 160
506916	NUP54	nucleoporin 54
614694	NUP58	nucleoporin 58
532708	NVL	nuclear VCP-like
505323	OAT	ornithine aminotransferase
506973	OAZ1	ornithine decarboxylase antizyme 1
281365	ODC1	ornithine decarboxylase 1
515476	ORC6	origin recognition complex subunit 6
510246	PAIP1	poly(A) binding protein interacting protein 1
513673	PAK2	p21 (RAC1) activated kinase 2
519743	PAN3	poly(A) specific ribonuclease subunit PAN3
534781	PBK	PDZ binding kinase
615197	PCNP	PEST proteolytic signal containing nuclear protein
317656	PCTP	phosphatidylcholine transfer protein
506411	PDCD10	programmed cell death 10
514033	PDCL3	phosducin like 3
510253	PDIK1L	PDLIM1 interacting kinase 1 like
503621	PDLIM5	PDZ and LIM domain 5
616553	PFDN1	prefoldin subunit 1
507180	PHF5A	PHD finger protein 5A
507308	PHOSPHO2	phosphatase, orphan 2
513579	PICALM	phosphatidylinositol binding clathrin assembly protein
399683	PLP2	proteolipid protein 2
535496	PNPLA8	patatin like phospholipase domain containing 8
537616	POLD3	DNA polymerase delta 3, accessory subunit
510678	POLE3	DNA polymerase epsilon 3, accessory subunit
613730	POLE4	DNA polymerase epsilon 4, accessory subunit
617422	POLR2D	RNA polymerase II subunit D
526320	POLR2G	RNA polymerase II subunit G
510314	POMP	proteasome maturation protein
280701	PPA1	pyrophosphatase (inorganic) 1
407130	PPFIBP1	PPFIA binding protein 1
281418	PPIA	peptidylprolyl isomerase A
281420	PPID	peptidylprolyl isomerase D
281994	PPM1A	protein phosphatase, Mg2+/Mn2+ dependent 1A, transcript variant 1
538829	PPP1CB	protein phosphatase 1 catalytic subunit beta
538606	PPP1R12A	protein phosphatase 1 regulatory subunit 12A
538754	PPP1R15B	protein phosphatase 1 regulatory subunit 15B
282320	PPP2CA	protein phosphatase 2 catalytic subunit alpha
508045	PPP2R2A	protein phosphatase 2 regulatory subunit Balpha
516489	PPP4R3B	protein phosphatase 4 regulatory subunit 3B
281998	PRDX3	peroxiredoxin 3
100139910	PRKAR2A	protein kinase cAMP-dependent type II regulatory subunit alpha
781227	PRPS1	phosphoribosyl pyrophosphate synthetase 1
282011	PSIP1	PC4 and SFRS1 interacting protein 1
515503	PSMA1	proteasome subunit alpha 1
539141	PSMA2	proteasome subunit alpha 2
510423	PSMA4	proteasome subunit alpha 4
507213	PSMA6	proteasome subunit alpha 6
516919	PSMB2	proteasome subunit beta 2
534640	PSMB5	proteasome subunit beta 5
511207	PSMB7	proteasome subunit beta 7
518637	PSMC6	proteasome 26S subunit, ATPase 6
104968451	PTBP3	polypyrimidine tract binding protein 3
512883	PTPN4	protein tyrosine phosphatase, non-receptor type 4
540170	PUM2	pumilio RNA binding family member 2
508374	QTRT2	queuine tRNA-ribosyltransferase accessory subunit 2
539339	RAB1A	RAB1A, member RAS oncogene family
507488	RAB21	RAB21, member RAS oncogene family
539764	RAB5A	RAB5A, member RAS oncogene family
616537	RAB6A	RAB6A, member RAS oncogene family
504785	RABEP1	rabaptin, RAB GTPase binding effector protein 1
540966	RAD21	RAD21 cohesin complex component
615937	RAD51AP1	RAD51 associated protein 1
540457	RAN	RAN, member RAS oncogene family
512977	RBBP8	RB binding protein 8, endonuclease
518880	RBX1	ring-box 1
512717	RCN2	reticulocalbin 2
515602	RFC3	replication factor C subunit 3
338049	RHOA	ras homolog family member A
541247	RIF1	replication timing regulatory factor 1
533228	RILPL2	Rab interacting lysosomal protein like 2
539871	RLIM	ring finger protein, LIM domain interacting
614063	RMI1	RecQ mediated genome instability 1
493640	RNF113A	ring finger protein 113A
614061	RNF115	ring finger protein 115
540195	RNF19A	ring finger protein 19A, RBR E3 ubiquitin protein ligase
540090	RNF2	ring finger protein 2
513326	RNF20	ring finger protein 20
532877	RNF38	ring finger protein 38
515933	RNF8	ring finger protein 8
785911	ROCK1	Rho associated coiled-coil containing protein kinase 1
510621	RPAP3	RNA polymerase II associated protein 3
533764	RPE	ribulose-5-phosphate-3-epimerase
512745	RPL11	ribosomal protein L11
514046	RPL17	ribosomal protein L17
513031	RPL30	ribosomal protein L30
767908	RPL39	ribosomal protein L39
514966	RPL7	ribosomal protein L7
535056	RPL8	ribosomal protein L8
282884	RPL9	ribosomal protein L9
515208	RPP14	ribonuclease P/MRP subunit p14
326582	RPS12	ribosomal protein S12
540129	RPS23	ribosomal protein S23
286839	RPS27A	ribosomal protein S27a
326588	RPS3	ribosomal protein S3
614241	RPS4X	ribosomal protein S4 X-linked
286873	RPS4Y1	ribosomal protein S4, Y-linked 1
404140	RPS8	ribosomal protein S8
783948	RSL24D1	ribosomal L24 domain containing 1
509437	RSRC1	arginine and serine rich coiled-coil 1
532701	RSRC2	arginine and serine rich coiled-coil 2
359718	RTN4	reticulon 4
513083	RTRAF	RNA transcription, translation and transport factor
541216	RWDD1	RWD domain containing 1
517171	SAR1A	secretion associated Ras related GTPase 1A
732539	SARNP	SAP domain containing ribonucleoprotein
504467	SASS6	SAS-6 centriolar assembly protein
513237	SBDS	SBDS, ribosome maturation factor
507289	SCCPDH	saccharopine dehydrogenase (putative)
504257	SCOC	short coiled-coil protein
281481	SDHD	succinate dehydrogenase complex subunit D
282078	SEC11A	SEC11 homolog A, signal peptidase complex subunit
506509	SEH1L	SEH1 like nucleoporin
614360	SELENOF	selenoprotein F
539060	SERBP1	SERPINE1 mRNA binding protein 1
786476	SERTAD2	SERTA domain containing 2
574400	SF3B5	splicing factor 3b subunit 5
523367	SHCBP1	SHC binding and spindle associated 1
615427	SKP1	S-phase kinase associated protein 1
519018	SKP2	S-phase kinase associated protein 2
282479	SLC25A5	solute carrier family 25 member 5
781425	SLC25A51	solute carrier family 25 member 51
541239	SLF2	SMC5-SMC6 complex localization factor 2
768050	SMAD5	SMAD family member 5
535439	SMARCA1	SWI/SNF related, matrix associated, actin dependent regulator of chromatin, subfamily a, member 1
537503	SMARCA5	SWI/SNF related, matrix associated, actin dependent regulator of chromatin, subfamily a, member 5
281492	SMN2	survival of motor neuron 2, centromeric
615950	SMS	spermine synthase
522423	SNAP23	synaptosome associated protein 23
790677	SNRNP27	small nuclear ribonucleoprotein U4/U6.U5 subunit 27
767873	SNRPB2	small nuclear ribonucleoprotein polypeptide B2
617927	SNTB1	syntrophin beta 1
509769	SNX2	sorting nexin 2
514423	SNX5	sorting nexin 5
281495	SOD1	superoxide dismutase 1
540766	SP3	Sp3 transcription factor
534027	SPART	spartin
505011	SPC25	SPC25, NDC80 kinetochore complex component
530325	SPPL2A	signal peptide peptidase like 2A
508319	SRI	sorcin
512792	SRP14	signal recognition particle 14
540276	SRSF3	serine and arginine rich splicing factor 3
529312	SSR1	signal sequence receptor subunit 1
510494	ST13	ST13, Hsp70 interacting protein
510814	STAT1	signal transducer and activator of transcription 1
539445	STK26	serine/threonine kinase 26
784845	STMP1	short transmembrane mitochondrial protein 1
510201	STRAP	serine/threonine kinase receptor associated protein
533984	SUB1	SUB1 homolog, transcriptional regulator
511090	SUCLA2	succinate-CoA ligase ADP-forming beta subunit
515509	SUGT1	SGT1 homolog, MIS12 kinetochore complex assembly cochaperone
616324	SWI5	SWI5 homologous recombination repair protein
509327	TAF7	TATA-box binding protein associated factor 7
513453	TALDO1	transaldolase 1
534252	TBC1D15	TBC1 domain family member 15
327683	TBCA	tubulin folding cofactor A
512043	TCP1	t-complex 1
506176	TIPIN	TIMELESS interacting protein, transcript variant 3
407101	TJP2	tight junction protein 2
614715	TMCO1	transmembrane and coiled-coil domains 1
790244	TMEM170A	transmembrane protein 170A
513552	TMEM186	transmembrane protein 186
615897	TOMM5	translocase of outer mitochondrial membrane 5
511644	TPMT	thiopurine S-methyltransferase
510359	TSC22D1	TSC22 domain family member 1
541277	TSC22D2	TSC22 domain family member 2
100125309	TSC22D3	TSC22 domain family member 3
281551	TSFM	Ts translation elongation factor, mitochondrial
526460	TSPAN13	tetraspanin 13
512375	TWISTNB	TWIST neighbor
280950	TXN	thioredoxin
511631	UBE2Q2	ubiquitin conjugating enzyme E2 Q2
536181	UBXN4	UBX domain protein 4
509646	UBXN8	UBX domain protein 8
613759	UHRF2	ubiquitin like with PHD and ring finger domains 2
540851	UPRT	uracil phosphoribosyltransferase homolog
287020	UQCRFS1	ubiquinol-cytochrome c reductase, Rieske iron-sulfur polypeptide 1
613899	UQCRH	ubiquinol-cytochrome c reductase hinge protein
505106	USP14	ubiquitin specific peptidase 14
100141158	USP48	ubiquitin specific peptidase 48
614984	UTP6	UTP6, small subunit processome component
282120	VDAC2	voltage dependent anion channel 2
506318	VKORC1L1	vitamin K epoxide reductase complex subunit 1 like 1
513840	VPS29	VPS29, retromer complex component
521864	VPS35	VPS35, retromer complex component
539357	VPS4B	vacuolar protein sorting 4 homolog B
532597	WAC	WW domain containing adaptor with coiled-coil
534322	WAPL	WAPL cohesin release factor
767999	WDR26	WD repeat domain 26
513208	WDR61	WD repeat domain 61
509739	WRB	tryptophan rich basic protein
541236	XBP1	X-box binding protein 1, transcript variant 2
519708	YTHDF3	YTH N6-methyladenosine RNA binding protein 3
286863	YWHAB	tyrosine 3-monooxygenase/tryptophan 5-monooxygenase activation protein beta
768311	YWHAQ	tyrosine 3-monooxygenase/tryptophan 5-monooxygenase activation protein theta
538545	ZBTB11	zinc finger and BTB domain containing 11
540532	ZBTB44	zinc finger and BTB domain containing 44
540218	ZBTB6	zinc finger and BTB domain containing 6
535102	ZC3H15	zinc finger CCCH-type containing 15
782132	ZMAT2	zinc finger matrin-type 2
541143	ZNF131	zinc finger protein 131
505177	ZNF207	zinc finger protein 207
533643	ZNF326	zinc finger protein 326
540823	ZNF367	zinc finger protein 367
539923	ZNF644	zinc finger protein 644
510277	ZNF800	zinc finger protein 800
538498	ZZZ3	zinc finger ZZ-type containing 3

## Sheet: EnrichedTerms
Category	Term	Count	%	PValue	Genes	Fold Enrichment	FDR
KEGG_PATHWAY	bta05016:Huntington disease	31	6.84327	3.23327e-10	515503, 518637, 534640, 511083, 527278, 526320, 281742, 282479, 510423, 540176, 281481, 287020, 327665, 510767, 327688, 407223, 338061, 281080, 617422, 539141, 613489, 613899, 282701, 507213, 281078, 282289, 281495, 516919, 282120, 327697, 511207	3.8522	4.61779e-08
KEGG_PATHWAY	bta05014:Amyotrophic lateral sclerosis	34	7.50552	3.8805e-10	404122, 515503, 518637, 539339, 541236, 534640, 511083, 506509, 527278, 281742, 510423, 540176, 281481, 287020, 327665, 510767, 327688, 539764, 338061, 540111, 540276, 614694, 539141, 506916, 613489, 613899, 282701, 507213, 327694, 282289, 281495, 516919, 327697, 511207	3.51899	4.61779e-08
KEGG_PATHWAY	bta05012:Parkinson disease	27	5.96026	8.24427e-09	515503, 518637, 541236, 534640, 281742, 282479, 280950, 510423, 540176, 281481, 287020, 327665, 510767, 327688, 338061, 539141, 286839, 613899, 282701, 507213, 327694, 282289, 281495, 516919, 282120, 327697, 511207	3.79535	6.54046e-07
GOTERM_BP_DIRECT	GO:0051301~cell division	21	4.63576	1.48929e-08	539357, 540457, 281080, 512651, 515301, 534027, 540966, 506509, 507845, 527278, 615827, 282658, 767985, 281078, 505011, 512977, 506176, 538829, 508561, 515933, 326588	4.81239	2.19223e-05
KEGG_PATHWAY	bta05022:Pathways of neurodegeneration - multiple diseases	33	7.28477	5.49356e-07	515503, 518637, 539339, 541236, 534640, 511083, 527278, 281742, 282479, 510423, 281420, 540176, 281481, 287020, 327665, 510767, 327688, 539764, 338061, 539141, 613489, 286839, 613899, 282701, 506322, 507213, 327694, 282289, 281495, 516919, 282120, 327697, 511207	2.66966	2.78627e-05
KEGG_PATHWAY	bta05020:Prion disease	24	5.29801	5.85351e-07	338061, 515503, 518637, 539141, 534640, 613899, 282701, 281742, 282479, 507213, 327694, 510423, 282289, 516919, 281495, 540176, 287020, 281481, 327665, 510767, 282120, 327697, 511207, 327688	3.37365	2.78627e-05
KEGG_PATHWAY	bta05010:Alzheimer disease	28	6.18102	2.69987e-06	515503, 518637, 541236, 534640, 527278, 281742, 282479, 510423, 281420, 540176, 281481, 287020, 327665, 510767, 327688, 338061, 539141, 359718, 613899, 282701, 506322, 507213, 327694, 282289, 516919, 282120, 327697, 511207	2.76102	0.000107095
KEGG_PATHWAY	bta00190:Oxidative phosphorylation	15	3.31126	1.34183e-05	338061, 515696, 338075, 613899, 280701, 282701, 281742, 282289, 540176, 287020, 281481, 327665, 510767, 327697, 327688	4.15808	0.000456221
KEGG_PATHWAY	bta04110:Cell cycle	14	3.09051	1.55757e-05	407223, 517812, 539427, 286863, 512651, 515476, 515301, 519018, 518880, 540966, 615427, 510916, 337870, 768311	4.40448	0.000463376
KEGG_PATHWAY	bta03050:Proteasome	9	1.98675	1.89054e-05	515503, 518637, 507213, 510423, 539141, 516919, 534640, 510314, 511207	7.59071	0.000499943
UP_KW_BIOLOGICAL_PROCESS	KW-0132~Cell division	20	4.41501	7.47562e-06	539357, 540457, 281080, 512651, 540966, 338049, 506509, 507845, 527278, 615827, 282658, 767985, 281078, 505011, 512977, 506176, 538829, 508561, 515933, 326588	3.31207	0.000515817
UP_KW_BIOLOGICAL_PROCESS	KW-0131~Cell cycle	26	5.73951	2.05375e-05	539357, 615197, 512651, 540966, 506509, 507845, 615827, 527278, 282658, 767985, 506176, 515933, 540457, 517812, 281080, 541247, 338049, 504467, 613759, 353120, 281078, 505011, 512977, 538829, 508561, 326588	2.56711	0.000708543
KEGG_PATHWAY	bta05017:Spinocerebellar ataxia	14	3.09051	7.42996e-05	515503, 518637, 541236, 539141, 534640, 527278, 282479, 507213, 510423, 516919, 540170, 510767, 282120, 511207	3.80113	0.00175815
KEGG_PATHWAY	bta03010:Ribosome	15	3.31126	8.12592e-05	514046, 535056, 540129, 767908, 286873, 614241, 513031, 783948, 404140, 286839, 282884, 512745, 326582, 514966, 326588	3.53932	0.00175815
KEGG_PATHWAY	bta05415:Diabetic cardiomyopathy	17	3.75276	9.87135e-05	338061, 767977, 613899, 506406, 616718, 282701, 281742, 282479, 282289, 540176, 538829, 287020, 281481, 327665, 282120, 327697, 327688	3.13435	0.00195782
GOTERM_BP_DIRECT	GO:0034063~stress granule assembly	7	1.54525	6.3661e-06	540129, 539249, 513993, 327694, 540286, 519708, 540170	14.208	0.00468545
UP_KW_BIOLOGICAL_PROCESS	KW-0498~Mitosis	14	3.09051	0.000356803	540457, 281080, 512651, 540966, 506509, 507845, 282658, 281078, 505011, 512977, 506176, 508561, 515933, 326588	3.22196	0.00820647
UP_KW_BIOLOGICAL_PROCESS	KW-0648~Protein biosynthesis	12	2.64901	0.000504775	512350, 281751, 506564, 327694, 281551, 286811, 509987, 282220, 541077, 520875, 614238, 504958	3.54329	0.00870737
GOTERM_BP_DIRECT	GO:0010499~proteasomal ubiquitin-independent protein catabolic process	7	1.54525	1.91927e-05	515503, 507213, 510423, 539141, 516919, 534640, 511207	11.9347	0.00941722
KEGG_PATHWAY	bta04144:Endocytosis	17	3.75276	0.000550086	539357, 539764, 538486, 281080, 518601, 514423, 513840, 534027, 521864, 614345, 338058, 338049, 539781, 509769, 504785, 281078, 535998	2.69554	0.0100708
KEGG_PATHWAY	bta03013:Nucleocytoplasmic transport	11	2.42826	0.000609706	540457, 538236, 540111, 510872, 614694, 540719, 282220, 513707, 513592, 506916, 506509	3.79169	0.010365
GOTERM_BP_DIRECT	GO:0007049~cell cycle	16	3.53201	3.71135e-05	539357, 517812, 615197, 512651, 541247, 504467, 527278, 615827, 282658, 613759, 353120, 281078, 506176, 538829, 515933, 326588	3.62758	0.0136578
KEGG_PATHWAY	bta05132:Salmonella infection	17	3.75276	0.000874857	539764, 539314, 404122, 538486, 510330, 540719, 614345, 338058, 511083, 338049, 613489, 615427, 280950, 783375, 540092, 510767, 326588	2.58194	0.0138811
UP_KW_BIOLOGICAL_PROCESS	KW-0833~Ubl conjugation pathway	23	5.07726	0.001527	286796, 511631, 512651, 519018, 540937, 617269, 767903, 534287, 538086, 615427, 540859, 540090, 493640, 505106, 613759, 353120, 540195, 327693, 515509, 100141158, 539869, 513326, 515933	2.06269	0.0210726
UP_KW_BIOLOGICAL_PROCESS	KW-0508~mRNA splicing	14	3.09051	0.00195671	540276, 510872, 510201, 104968451, 506917, 615136, 510905, 574400, 493640, 509437, 533643, 512327, 281492, 790677	2.68826	0.0225022
UP_KW_BIOLOGICAL_PROCESS	KW-0507~mRNA processing	16	3.53201	0.00256445	540276, 510872, 510201, 104968451, 506917, 615136, 510905, 574400, 493640, 509437, 533643, 512327, 768231, 281492, 790677, 518859	2.3961	0.0252782
UP_KW_BIOLOGICAL_PROCESS	KW-0249~Electron transport	11	2.42826	0.00303295	613899, 338061, 280950, 281742, 521892, 282289, 327665, 287020, 281481, 327697, 510767	3.04681	0.026018
UP_KW_BIOLOGICAL_PROCESS	KW-0653~Protein transport	23	5.07726	0.00339365	539357, 539764, 540457, 518601, 514423, 513840, 536359, 614694, 540719, 521864, 338058, 504867, 506509, 615897, 517171, 538782, 616526, 509769, 533228, 504785, 507488, 282531, 281420	1.93515	0.026018
KEGG_PATHWAY	bta05171:Coronavirus disease - COVID-19	17	3.75276	0.00196226	514046, 535056, 540129, 537201, 767908, 286873, 614241, 513031, 783948, 404140, 286839, 282884, 512745, 326582, 514966, 510814, 326588	2.38967	0.0291886
KEGG_PATHWAY	bta04932:Non-alcoholic fatty liver disease	12	2.64901	0.00278322	613899, 338061, 281742, 541236, 327694, 282289, 327665, 287020, 281481, 327697, 510767, 327688	2.90051	0.0360895
KEGG_PATHWAY	bta04714:Thermogenesis	15	3.31126	0.00288109	404122, 338061, 515696, 613899, 282701, 281742, 506322, 282289, 540176, 287020, 281481, 327665, 536628, 327697, 327688	2.47752	0.0360895
KEGG_PATHWAY	bta05208:Chemical carcinogenesis - reactive oxygen species	15	3.31126	0.00288109	338061, 613899, 282701, 281742, 282479, 506322, 282289, 281495, 540176, 287020, 281481, 327665, 282120, 327697, 327688	2.47752	0.0360895
UP_KW_BIOLOGICAL_PROCESS	KW-0816~Tricarboxylic acid cycle	5	1.10375	0.00546255	613835, 282446, 511090, 535182, 281481	6.80413	0.0376916
UP_KW_BIOLOGICAL_PROCESS	KW-0679~Respiratory chain	8	1.766	0.00816988	613899, 338061, 281742, 282289, 327665, 287020, 327697, 510767	3.43003	0.0512474
KEGG_PATHWAY	bta03420:Nucleotide excision repair	6	1.3245	0.00515605	515602, 513510, 518880, 510678, 537616, 613730	5.28538	0.0613569
KEGG_PATHWAY	bta00020:Citrate cycle (TCA cycle)	5	1.10375	0.00716002	511135, 282446, 511090, 535182, 281481	6.3936	0.0811469
KEGG_PATHWAY	bta04136:Autophagy - other	5	1.10375	0.00895537	527278, 767903, 282531, 282320, 100296883	6.00611	0.0968808
UP_KW_BIOLOGICAL_PROCESS	KW-0620~Polyamine biosynthesis	3	0.662252	0.01901	506973, 281365, 615950	13.4139	0.109307
KEGG_PATHWAY	bta03030:DNA replication	5	1.10375	0.0121604	517812, 515602, 510678, 537616, 613730	5.5056	0.125834
KEGG_PATHWAY	bta03018:RNA degradation	7	1.54525	0.0134246	783258, 519743, 513208, 281032, 615136, 508055, 511913	3.55747	0.133127
KEGG_PATHWAY	bta03040:Spliceosome	10	2.20751	0.0143159	767873, 574400, 507180, 540276, 510872, 512327, 782132, 510852, 615136, 790677	2.60792	0.136287
KEGG_PATHWAY	bta05134:Legionellosis	6	1.3245	0.015937	539339, 282220, 338058, 511913, 517171, 510767	4.03122	0.145885
UP_KW_BIOLOGICAL_PROCESS	KW-0235~DNA replication	6	1.3245	0.0363052	517812, 515602, 614063, 515476, 515301, 537616	3.23783	0.178933
UP_KW_BIOLOGICAL_PROCESS	KW-0810~Translation regulation	6	1.3245	0.0363052	510872, 281751, 327694, 508055, 406231, 326588	3.23783	0.178933
GOTERM_BP_DIRECT	GO:0006099~tricarboxylic acid cycle	6	1.3245	0.000703681	613835, 282446, 539404, 511090, 535182, 281481	8.24981	0.0791202
GOTERM_BP_DIRECT	GO:0050821~protein stabilization	12	2.64901	0.00073011	509739, 514033, 512043, 508337, 505313, 507488, 506411, 512745, 515509, 505177, 359718, 613336	3.456	0.17912
KEGG_PATHWAY	bta01200:Carbon metabolism	8	1.766	0.0225065	513453, 781227, 281206, 282446, 533764, 511090, 535182, 281481	2.83145	0.198391
KEGG_PATHWAY	bta04810:Regulation of actin cytoskeleton	12	2.64901	0.0286667	513673, 404122, 538486, 526585, 506322, 614345, 538606, 540092, 538829, 338049, 785911, 539332	2.08633	0.243667
KEGG_PATHWAY	bta04350:TGF-beta signaling pathway	7	1.54525	0.0306787	539427, 518880, 282320, 338049, 785911, 615427, 768050	2.95194	0.251777
KEGG_PATHWAY	bta04114:Oocyte meiosis	8	1.766	0.0325464	286863, 337870, 512651, 768311, 518880, 282320, 538829, 615427	2.62085	0.258201
KEGG_PATHWAY	bta00330:Arginine and proline metabolism	5	1.10375	0.0340278	281206, 505323, 281365, 414732, 615950	4.04493	0.260831
KEGG_PATHWAY	bta04120:Ubiquitin mediated proteolysis	9	1.98675	0.0351655	539314, 511631, 512651, 353120, 519018, 518880, 286839, 615427, 540859	2.37842	0.260831
KEGG_PATHWAY	bta04137:Mitophagy - animal	6	1.3245	0.0361657	281942, 527278, 506322, 282531, 286839, 534252	3.25811	0.260831
KEGG_PATHWAY	bta04217:Necroptosis	10	2.20751	0.0375608	539357, 539314, 537201, 282479, 613618, 281420, 510814, 282120, 281418, 539781	2.20224	0.262647
KEGG_PATHWAY	bta00270:Cysteine and methionine metabolism	5	1.10375	0.0386245	281206, 505511, 281274, 615950, 535182	3.88631	0.262647
KEGG_PATHWAY	bta05100:Bacterial invasion of epithelial cells	6	1.3245	0.0419154	404122, 538486, 281080, 281078, 614345, 338049	3.1295	0.277107
KEGG_PATHWAY	bta03015:mRNA surveillance pathway	7	1.54525	0.0431267	510872, 768231, 541077, 282320, 508045, 538829, 518859	2.72042	0.277409
GOTERM_BP_DIRECT	GO:0072583~clathrin-dependent endocytosis	5	1.10375	0.0025303	281080, 539889, 281078, 616665, 513579	8.52481	0.532087
GOTERM_BP_DIRECT	GO:1904874~positive regulation of telomerase RNA localization to Cajal body	3	0.662252	0.00317653	512043, 505313, 613336	31.968	0.548043
GOTERM_BP_DIRECT	GO:0006886~intracellular protein transport	15	3.31126	0.00379251	539764, 281080, 539339, 518601, 514423, 513840, 536359, 521864, 338058, 517171, 534252, 616537, 509769, 507488, 281078	2.42182	0.548043
GOTERM_BP_DIRECT	GO:0042542~response to hydrogen peroxide	4	0.883002	0.00382006	539445, 281998, 538754, 281495	12.1783	0.548043
GOTERM_BP_DIRECT	GO:0051973~positive regulation of telomerase activity	5	1.10375	0.00441405	512043, 505313, 535625, 532708, 613336	7.34897	0.548043
GOTERM_BP_DIRECT	GO:0043161~proteasome-mediated ubiquitin-dependent protein catabolic process	11	2.42826	0.00466906	505106, 515503, 615197, 507213, 510423, 539141, 516919, 281495, 534640, 100300400, 511207	2.9122	0.548043
GOTERM_BP_DIRECT	GO:0006511~ubiquitin-dependent protein catabolic process	13	2.86976	0.00494527	515503, 541236, 518880, 539141, 539871, 540859, 507213, 541196, 540195, 510423, 100141158, 513326, 515933	2.56534	0.548043
GOTERM_BP_DIRECT	GO:0090666~scaRNA localization to Cajal body	3	0.662252	0.00521236	512043, 505313, 613336	25.5744	0.548043
GOTERM_BP_DIRECT	GO:0006397~mRNA processing	9	1.98675	0.0056306	104968451, 533643, 519743, 506917, 768231, 615136, 281492, 790677, 518859	3.33579	0.552549
GOTERM_BP_DIRECT	GO:0048268~clathrin coat assembly	4	0.883002	0.00677494	281080, 281078, 535998, 513579	10.0292	0.623294
GOTERM_BP_DIRECT	GO:0007080~mitotic metaphase plate congression	5	1.10375	0.00786488	539357, 527278, 512651, 506509, 539781	6.26824	0.681006
GOTERM_BP_DIRECT	GO:0034599~cellular response to oxidative stress	6	1.3245	0.00912376	506406, 506318, 281998, 327694, 534742, 281418	4.6499	0.746121
GOTERM_BP_DIRECT	GO:0002181~cytoplasmic translation	7	1.54525	0.0104665	541216, 514046, 535056, 540129, 535102, 282884, 512745	3.77681	0.780973
GOTERM_BP_DIRECT	GO:0006107~oxaloacetate metabolic process	3	0.662252	0.010611	281206, 511135, 535182	18.2674	0.780973
GOTERM_BP_DIRECT	GO:0032981~mitochondrial respiratory chain complex I assembly	6	1.3245	0.0130349	513552, 338061, 281742, 282289, 327665, 327697	4.2624	0.913687
GOTERM_BP_DIRECT	GO:0006457~protein folding	8	1.766	0.0147997	512043, 505313, 327683, 616553, 281420, 511913, 613336, 281418	3.09993	0.97836
GOTERM_BP_DIRECT	GO:0000398~mRNA splicing, via spliceosome	10	2.20751	0.0163385	510905, 767873, 574400, 507180, 493640, 540276, 509437, 510872, 782132, 615136	2.56771	0.97836
GOTERM_BP_DIRECT	GO:0006897~endocytosis	9	1.98675	0.0166108	539764, 527278, 509769, 539339, 504785, 535998, 616665, 513579, 538540	2.75983	0.97836
GOTERM_BP_DIRECT	GO:1904851~positive regulation of establishment of protein localization to telomere	3	0.662252	0.017636	512043, 505313, 613336	14.208	0.97836
GOTERM_BP_DIRECT	GO:0033523~histone H2B ubiquitination	3	0.662252	0.017636	507524, 513326, 515933	14.208	0.97836
GOTERM_BP_DIRECT	GO:0042147~retrograde transport, endosome to Golgi	6	1.3245	0.0179455	281080, 509769, 514423, 513840, 521864, 616537	3.93453	0.97836
GOTERM_BP_DIRECT	GO:0051881~regulation of mitochondrial membrane potential	4	0.883002	0.0221898	515646, 281998, 534027, 281495	6.55754	0.999321
GOTERM_BP_DIRECT	GO:0000724~double-strand break repair via homologous recombination	6	1.3245	0.0226537	615937, 614063, 353120, 525093, 512977, 616784	3.70644	0.999321
GOTERM_BP_DIRECT	GO:0006413~translational initiation	4	0.883002	0.0245405	512350, 281751, 327694, 286811	6.31467	0.999321
GOTERM_BP_DIRECT	GO:0006417~regulation of translation	5	1.10375	0.025592	536793, 281751, 535625, 406231, 326588	4.44	0.999321
GOTERM_BP_DIRECT	GO:0098789~pre-mRNA cleavage required for polyadenylation	3	0.662252	0.0261259	510872, 768231, 518859	11.6247	0.999321
GOTERM_BP_DIRECT	GO:0010390~histone monoubiquitination	3	0.662252	0.0261259	507524, 532597, 513326	11.6247	0.999321
GOTERM_BP_DIRECT	GO:1902600~hydrogen ion transmembrane transport	6	1.3245	0.026665	282701, 282479, 515696, 338075, 540176, 287020	3.552	0.999321
GOTERM_BP_DIRECT	GO:0032212~positive regulation of telomere maintenance via telomerase	4	0.883002	0.0270203	512043, 505313, 535625, 613336	6.08915	0.999321
GOTERM_BP_DIRECT	GO:0006607~NLS-bearing protein import into nucleus	3	0.662252	0.030873	540719, 513592, 506916	10.656	0.999321
GOTERM_BP_DIRECT	GO:0006479~protein methylation	3	0.662252	0.030873	540698, 787067, 541077	10.656	0.999321
GOTERM_BP_DIRECT	GO:0043086~negative regulation of catalytic activity	4	0.883002	0.0323652	282658, 506973, 286863, 538086	5.68321	0.999321
GOTERM_BP_DIRECT	GO:0007059~chromosome segregation	5	1.10375	0.0331323	509161, 282479, 353120, 505011, 326588	4.09847	0.999321
GOTERM_BP_DIRECT	GO:1901998~toxin transport	4	0.883002	0.0352289	512043, 505313, 541159, 613336	5.49988	0.999321
GOTERM_BP_DIRECT	GO:0006412~translation	12	2.64901	0.0357794	540129, 286873, 767908, 614241, 327694, 512745, 326582, 282220, 783948, 404140, 286839, 326588	2.02169	0.999321
GOTERM_BP_DIRECT	GO:0006900~membrane budding	3	0.662252	0.0359309	616665, 513579, 539781	9.83632	0.999321
GOTERM_BP_DIRECT	GO:0090051~negative regulation of cell migration involved in sprouting angiogenesis	3	0.662252	0.0359309	513531, 506411, 338049	9.83632	0.999321
GOTERM_BP_DIRECT	GO:0006915~apoptotic process	12	2.64901	0.0366171	527278, 514033, 281998, 505511, 541236, 281420, 493999, 540966, 540648, 510767, 281418, 326588	2.01373	0.999321
GOTERM_BP_DIRECT	GO:0071902~positive regulation of protein serine/threonine kinase activity	4	0.883002	0.0382189	511451, 282320, 540286, 338049	5.32801	0.999321
GOTERM_BP_DIRECT	GO:0017148~negative regulation of translation	5	1.10375	0.0418378	535571, 536793, 281751, 508055, 326588	3.80572	0.999321
GOTERM_BP_DIRECT	GO:0008380~RNA splicing	6	1.3245	0.0470714	510872, 104968451, 533643, 506917, 615136, 790677	3.04457	0.999321
